# Supplementary material for: Muscle cell-type diversification is driven by bHLH transcription factor expansion and extensive effector gene duplications
Source: Nat Commun. 2023 Mar 29;14:1747. doi: 10.1038/s41467-023-37220-6 (PMC10060217; doi:10.1038/s41467-023-37220-6)
Supplement: Supplementary file 4 — Supplementary Data 1 [file 41467_2023_37220_MOESM4_ESM.xlsx]

## Sheet: DataS1
NVE	gene_short_name	name	pTF	GO:terms
NVE25627	NVE25627	NVE25627|NVE25627	-	GO:0000003,GO:0000166,GO:0000902,GO:0000904,GO:0001882,GO:0001883,GO:0001932,GO:0001934,GO:0002119,GO:0002164,GO:0003674,GO:0003676,GO:0003723,GO:0003729,GO:0005047,GO:0005488,GO:0005525,GO:0005575,GO:0005622,GO:0005623,GO:0005737,GO:0005783,GO:0005785,GO:0005789,GO:0005791,GO:0005811,GO:0006412,GO:0006605,GO:0006612,GO:0006613,GO:0006614,GO:0006810,GO:0006886,GO:0006950,GO:0006984,GO:0006986,GO:…
NVE9137	CDRT1-like	NVE9137|CDRT1-like	-	NA
NVE9138	DYH3-like4	NVE9138|DYH3-like4	-	NA
NVE9139	DYH3-like7	NVE9139|DYH3-like7	-	GO:0001539,GO:0003674,GO:0003774,GO:0003777,GO:0003824,GO:0005575,GO:0005622,GO:0005623,GO:0005737,GO:0005856,GO:0005858,GO:0005875,GO:0005929,GO:0005930,GO:0006139,GO:0006152,GO:0006163,GO:0006195,GO:0006200,GO:0006725,GO:0006753,GO:0006793,GO:0006796,GO:0006807,GO:0006928,GO:0007017,GO:0007018,GO:0008150,GO:0008152,GO:0009056,GO:0009116,GO:0009117,GO:0009119,GO:0009123,GO:0009125,GO:0009126,GO:…
NVE9140	NVE9140	NVE9140|NVE9140	-	NA
NVE9141	DYH3-like5	NVE9141|DYH3-like5	-	GO:0001539,GO:0003674,GO:0003774,GO:0003777,GO:0003824,GO:0005575,GO:0005622,GO:0005623,GO:0005737,GO:0005856,GO:0005858,GO:0005875,GO:0005929,GO:0005930,GO:0006139,GO:0006152,GO:0006163,GO:0006195,GO:0006200,GO:0006725,GO:0006753,GO:0006793,GO:0006796,GO:0006807,GO:0006928,GO:0007017,GO:0007018,GO:0008150,GO:0008152,GO:0009056,GO:0009116,GO:0009117,GO:0009119,GO:0009123,GO:0009125,GO:0009126,GO:…
NVE9142	FCAP-like	NVE9142|FCAP-like	-	NA
NVE9143	KC1E-like	NVE9143|KC1E-like	-	GO:0000003,GO:0000086,GO:0000166,GO:0000226,GO:0000278,GO:0001558,GO:0001654,GO:0001736,GO:0001737,GO:0001738,GO:0001745,GO:0001882,GO:0001883,GO:0001932,GO:0001934,GO:0001948,GO:0002009,GO:0002119,GO:0002164,GO:0002165,GO:0003674,GO:0003824,GO:0004672,GO:0004674,GO:0005488,GO:0005515,GO:0005524,GO:0005575,GO:0005622,GO:0005623,GO:0005634,GO:0005654,GO:0005737,GO:0005794,GO:0005813,GO:0005815,GO:…
NVE9144	RNF41-like2	NVE9144|RNF41-like2	-	NA
NVE9145	ZN207-like	NVE9145|ZN207-like	-	NA
NVE9146	UBP1-like	NVE9146|UBP1-like	-	NA
NVE9147	GALK1-like	NVE9147|GALK1-like	-	GO:0000166,GO:0001882,GO:0001883,GO:0003674,GO:0003824,GO:0004335,GO:0005488,GO:0005524,GO:0005534,GO:0005575,GO:0005622,GO:0005623,GO:0005737,GO:0005829,GO:0005975,GO:0005996,GO:0006012,GO:0006059,GO:0006066,GO:0006793,GO:0006796,GO:0008150,GO:0008152,GO:0009056,GO:0009987,GO:0016052,GO:0016301,GO:0016310,GO:0016740,GO:0016772,GO:0016773,GO:0017076,GO:0019200,GO:0019318,GO:0019320,GO:0019388,GO:…
NVE9148	CCNF-like	NVE9148|CCNF-like	-	GO:0000151,GO:0000320,GO:0001890,GO:0005575,GO:0005622,GO:0005623,GO:0005634,GO:0005737,GO:0005813,GO:0005814,GO:0005815,GO:0005856,GO:0006464,GO:0006508,GO:0006511,GO:0007049,GO:0007275,GO:0008150,GO:0008152,GO:0009056,GO:0009057,GO:0009987,GO:0010498,GO:0010564,GO:0010639,GO:0010824,GO:0010826,GO:0010948,GO:0015630,GO:0016567,GO:0019005,GO:0019538,GO:0019941,GO:0022402,GO:0030163,GO:0031146,GO:…
NVE9149	UBP7-like	NVE9149|UBP7-like	-	GO:0000785,GO:0002039,GO:0002119,GO:0002164,GO:0003674,GO:0003824,GO:0004175,GO:0004197,GO:0004221,GO:0004843,GO:0005488,GO:0005515,GO:0005575,GO:0005622,GO:0005623,GO:0005634,GO:0005654,GO:0005694,GO:0005700,GO:0005737,GO:0005829,GO:0006139,GO:0006259,GO:0006281,GO:0006283,GO:0006289,GO:0006304,GO:0006305,GO:0006306,GO:0006325,GO:0006342,GO:0006355,GO:0006464,GO:0006725,GO:0006807,GO:0006917,GO:…
NVE9150	ATP5H-like	NVE9150|ATP5H-like	-	GO:0000276,GO:0003674,GO:0003824,GO:0005215,GO:0005575,GO:0005622,GO:0005623,GO:0005737,GO:0005739,GO:0005740,GO:0005743,GO:0005753,GO:0005811,GO:0005856,GO:0005875,GO:0006091,GO:0006139,GO:0006152,GO:0006163,GO:0006164,GO:0006195,GO:0006200,GO:0006725,GO:0006753,GO:0006754,GO:0006793,GO:0006796,GO:0006807,GO:0006810,GO:0006811,GO:0006812,GO:0006818,GO:0006839,GO:0008150,GO:0008152,GO:0008324,GO:…
NVE9151	RTBS-like3	NVE9151|RTBS-like3	-	NA
NVE9152	NvFibrinogen-like	NVE9152|NvFibrinogen-like	-	NA
NVE9153	NVE9153	NVE9153|NVE9153	-	NA
NVE9154	RL22-like	NVE9154|RL22-like	-	GO:0000003,GO:0000022,GO:0000184,GO:0000226,GO:0000278,GO:0000956,GO:0001775,GO:0002119,GO:0002164,GO:0002376,GO:0002520,GO:0002521,GO:0003674,GO:0003676,GO:0003723,GO:0003735,GO:0005198,GO:0005488,GO:0005539,GO:0005575,GO:0005622,GO:0005623,GO:0005737,GO:0005829,GO:0005840,GO:0006139,GO:0006401,GO:0006402,GO:0006412,GO:0006413,GO:0006414,GO:0006415,GO:0006605,GO:0006612,GO:0006613,GO:0006614,GO:…
NVE9155	NVE9155	NVE9155|NVE9155	-	NA
NVE9156	NVE9156	NVE9156|NVE9156	-	NA
NVE9157	TCPR1-like	NVE9157|TCPR1-like	-	GO:0000003,GO:0000046,GO:0000323,GO:0000421,GO:0002119,GO:0002164,GO:0003006,GO:0003674,GO:0005488,GO:0005543,GO:0005575,GO:0005622,GO:0005623,GO:0005737,GO:0005764,GO:0005765,GO:0005773,GO:0005774,GO:0005776,GO:0006914,GO:0006944,GO:0006950,GO:0006996,GO:0007031,GO:0007154,GO:0007275,GO:0007548,GO:0008150,GO:0008152,GO:0008289,GO:0009056,GO:0009267,GO:0009605,GO:0009790,GO:0009791,GO:0009792,GO:…
NVE9158	TECPR-like	NVE9158|TECPR-like	-	GO:0000003,GO:0000046,GO:0000323,GO:0000421,GO:0002119,GO:0002164,GO:0003006,GO:0003674,GO:0005488,GO:0005543,GO:0005575,GO:0005622,GO:0005623,GO:0005737,GO:0005764,GO:0005765,GO:0005773,GO:0005774,GO:0005776,GO:0006914,GO:0006944,GO:0006950,GO:0006996,GO:0007031,GO:0007154,GO:0007275,GO:0007548,GO:0008150,GO:0008152,GO:0008289,GO:0009056,GO:0009267,GO:0009605,GO:0009790,GO:0009791,GO:0009792,GO:…
NVE9159	F16P2-like	NVE9159|F16P2-like	-	GO:0000166,GO:0001558,GO:0001882,GO:0001883,GO:0003674,GO:0003824,GO:0004331,GO:0005488,GO:0005575,GO:0005622,GO:0005623,GO:0005737,GO:0005829,GO:0005975,GO:0005996,GO:0006000,GO:0006002,GO:0006006,GO:0006094,GO:0006109,GO:0006110,GO:0006111,GO:0006461,GO:0006793,GO:0006796,GO:0008150,GO:0008152,GO:0009058,GO:0009889,GO:0009892,GO:0009894,GO:0009895,GO:0009966,GO:0009968,GO:0009987,GO:0010035,GO:…
NVE9160	NVE9160	NVE9160|NVE9160	-	NA
NVE9161	NVE9161	NVE9161|NVE9161	-	NA
NVE9162	ASB2-like	NVE9162|ASB2-like	-	NA
NVE9163	COX19-like	NVE9163|COX19-like	-	GO:0005575,GO:0005622,GO:0005623,GO:0005737,GO:0005829,GO:0044424,GO:0044444,GO:0044464
NVE9164	WIPI3-like	NVE9164|WIPI3-like	-	GO:0000045,GO:0003674,GO:0005488,GO:0005543,GO:0005575,GO:0005622,GO:0005623,GO:0005737,GO:0006914,GO:0006950,GO:0006996,GO:0007033,GO:0007154,GO:0008150,GO:0008152,GO:0008289,GO:0009056,GO:0009267,GO:0009605,GO:0009987,GO:0009991,GO:0016043,GO:0016236,GO:0022607,GO:0031667,GO:0031668,GO:0031669,GO:0032266,GO:0033554,GO:0035091,GO:0042594,GO:0043167,GO:0043168,GO:0044085,GO:0044237,GO:0044248,GO:…
NVE9165	R1A-like2	NVE9165|R1A-like2	-	NA
NVE9166	FA8-like14	NVE9166|FA8-like14	-	GO:0001669,GO:0001786,GO:0002080,GO:0003674,GO:0005102,GO:0005178,GO:0005488,GO:0005515,GO:0005543,GO:0005575,GO:0005576,GO:0005615,GO:0005622,GO:0005623,GO:0005737,GO:0005886,GO:0006810,GO:0006897,GO:0006909,GO:0006910,GO:0006911,GO:0007155,GO:0008037,GO:0008150,GO:0008284,GO:0008289,GO:0008429,GO:0009719,GO:0009725,GO:0009897,GO:0009986,GO:0009987,GO:0010033,GO:0010324,GO:0010810,GO:0010811,GO:…
NVE9167	ZNFX1-like5	NVE9167|ZNFX1-like5	-	NA
NVE9168	TNKS2-like2	NVE9168|TNKS2-like2	-	NA
NVE9169	UBP31-like	NVE9169|UBP31-like	-	NA
NVE9170	ZNFX1-like2	NVE9170|ZNFX1-like2	-	NA
NVE9171	FBXL2-like2	NVE9171|FBXL2-like2	-	GO:0003674,GO:0003824,GO:0004842,GO:0005575,GO:0005622,GO:0005623,GO:0005737,GO:0006464,GO:0006508,GO:0006511,GO:0006513,GO:0008150,GO:0008152,GO:0009056,GO:0009057,GO:0009987,GO:0016020,GO:0016567,GO:0016874,GO:0016879,GO:0016881,GO:0019538,GO:0019787,GO:0019941,GO:0030163,GO:0032446,GO:0036211,GO:0043170,GO:0043412,GO:0043632,GO:0044237,GO:0044238,GO:0044248,GO:0044257,GO:0044260,GO:0044265,GO:…
NVE9172	LC7L2-like1	NVE9172|LC7L2-like1	-	GO:0000375,GO:0000377,GO:0000398,GO:0005575,GO:0005622,GO:0005623,GO:0005634,GO:0005654,GO:0005681,GO:0005685,GO:0006139,GO:0006396,GO:0006397,GO:0006725,GO:0006807,GO:0007275,GO:0008150,GO:0008152,GO:0008380,GO:0009790,GO:0009792,GO:0009987,GO:0010467,GO:0016070,GO:0016071,GO:0016202,GO:0016604,GO:0016607,GO:0030529,GO:0030532,GO:0031974,GO:0031981,GO:0032501,GO:0032502,GO:0032991,GO:0034641,GO:…
NVE25628	ODF3B-like	NVE25628|ODF3B-like	-	NA
NVE3240	NVE3240	NVE3240|NVE3240	-	NA
NVE20251	FBXL5-like2	NVE20251|FBXL5-like2	-	GO:0000151,GO:0003674,GO:0003824,GO:0004842,GO:0005488,GO:0005506,GO:0005575,GO:0005622,GO:0005623,GO:0005737,GO:0006464,GO:0006508,GO:0006511,GO:0008150,GO:0008152,GO:0009056,GO:0009057,GO:0009987,GO:0010498,GO:0016567,GO:0016874,GO:0016879,GO:0016881,GO:0019005,GO:0019538,GO:0019787,GO:0019941,GO:0030163,GO:0031146,GO:0031461,GO:0032446,GO:0032991,GO:0036211,GO:0042592,GO:0043161,GO:0043167,GO:…
NVE24770	NVE24770	NVE24770|NVE24770	-	NA
NVE20250	NVE20250	NVE20250|NVE20250	-	NA
NVE23515	LPHN3-like2	NVE23515|LPHN3-like2	-	GO:0000003,GO:0000902,GO:0000904,GO:0001508,GO:0003008,GO:0003674,GO:0004871,GO:0004872,GO:0004888,GO:0004930,GO:0005575,GO:0005622,GO:0005623,GO:0005737,GO:0005886,GO:0005887,GO:0007154,GO:0007165,GO:0007166,GO:0007186,GO:0007272,GO:0007275,GO:0007276,GO:0007283,GO:0007399,GO:0008150,GO:0008366,GO:0009653,GO:0009987,GO:0010001,GO:0016020,GO:0016021,GO:0016043,GO:0016324,GO:0019226,GO:0019228,GO:…
NVE23516	NVE23516	NVE23516|NVE23516	-	NA
NVE5859	NVE5859	NVE5859|NVE5859	-	NA
NVE18433	HIG-like	NVE18433|HIG-like	-	NA
NVE6298	NVE6298	NVE6298|NVE6298	-	NA
NVE9746	ARLY-like2	NVE9746|ARLY-like2	-	NA
NVE9747	BRCC3-like2	NVE9747|BRCC3-like2	-	NA
NVE9748	DDX3L-like	NVE9748|DDX3L-like	-	GO:0000003,GO:0000070,GO:0000278,GO:0000280,GO:0000819,GO:0001558,GO:0001817,GO:0001819,GO:0002064,GO:0002119,GO:0002164,GO:0002165,GO:0002168,GO:0002376,GO:0003006,GO:0003674,GO:0003676,GO:0003677,GO:0003678,GO:0003723,GO:0003724,GO:0003727,GO:0003729,GO:0003824,GO:0004003,GO:0004004,GO:0004386,GO:0005488,GO:0005515,GO:0005575,GO:0005622,GO:0005623,GO:0005634,GO:0005654,GO:0005737,GO:0005739,GO:…
NVE7560	PGTA-like1	NVE7560|PGTA-like1	-	GO:0002009,GO:0002119,GO:0002164,GO:0003008,GO:0003674,GO:0003824,GO:0004659,GO:0004661,GO:0004663,GO:0005575,GO:0005622,GO:0005623,GO:0005737,GO:0005968,GO:0006464,GO:0007155,GO:0007275,GO:0007399,GO:0007568,GO:0007600,GO:0007601,GO:0008150,GO:0008152,GO:0008219,GO:0008318,GO:0008340,GO:0008360,GO:0009653,GO:0009790,GO:0009791,GO:0009792,GO:0009888,GO:0009987,GO:0010259,GO:0010876,GO:0016265,GO:…
NVE7561	PGTA-like2	NVE7561|PGTA-like2	-	NA
NVE7562	PQLC1-like	NVE7562|PQLC1-like	-	GO:0005575,GO:0016020
NVE7563	TDR12-like2	NVE7563|TDR12-like2	-	GO:0003674,GO:0003724,GO:0003824,GO:0004004,GO:0004386,GO:0005575,GO:0005622,GO:0005623,GO:0005634,GO:0005635,GO:0005694,GO:0005737,GO:0005829,GO:0006139,GO:0006152,GO:0006163,GO:0006195,GO:0006200,GO:0006725,GO:0006753,GO:0006793,GO:0006796,GO:0006807,GO:0008026,GO:0008150,GO:0008152,GO:0008186,GO:0009056,GO:0009116,GO:0009117,GO:0009119,GO:0009123,GO:0009125,GO:0009126,GO:0009128,GO:0009141,GO:…
NVE7564	TDR12-like1	NVE7564|TDR12-like1	-	GO:0003674,GO:0003724,GO:0003824,GO:0004004,GO:0004386,GO:0005575,GO:0005622,GO:0005623,GO:0005634,GO:0005635,GO:0005694,GO:0005737,GO:0005829,GO:0006139,GO:0006152,GO:0006163,GO:0006195,GO:0006200,GO:0006725,GO:0006753,GO:0006793,GO:0006796,GO:0006807,GO:0008026,GO:0008150,GO:0008152,GO:0008186,GO:0009056,GO:0009116,GO:0009117,GO:0009119,GO:0009123,GO:0009125,GO:0009126,GO:0009128,GO:0009141,GO:…
NVE7565	TPC12-like	NVE7565|TPC12-like	-	GO:0005575,GO:0005622,GO:0005623,GO:0005737,GO:0005793,GO:0043226,GO:0043227,GO:0043229,GO:0043231,GO:0044424,GO:0044444,GO:0044464
NVE7566	VNN1-like	NVE7566|VNN1-like	-	GO:0002376,GO:0002526,GO:0002544,GO:0002682,GO:0002684,GO:0002694,GO:0002696,GO:0003674,GO:0003824,GO:0005488,GO:0005543,GO:0005575,GO:0005576,GO:0005615,GO:0005623,GO:0005886,GO:0006082,GO:0006325,GO:0006464,GO:0006520,GO:0006575,GO:0006732,GO:0006766,GO:0006767,GO:0006807,GO:0006928,GO:0006950,GO:0006952,GO:0006954,GO:0006955,GO:0006979,GO:0006996,GO:0007155,GO:0008150,GO:0008152,GO:0008289,GO:…
NVE7567	ANKUB-like	NVE7567|ANKUB-like	-	NA
NVE7568	AKAP1-like	NVE7568|AKAP1-like	-	GO:0000003,GO:0001667,GO:0002009,GO:0003002,GO:0003006,GO:0003008,GO:0003674,GO:0003676,GO:0003723,GO:0005198,GO:0005488,GO:0005515,GO:0005575,GO:0005622,GO:0005623,GO:0005737,GO:0005739,GO:0005740,GO:0005741,GO:0005743,GO:0005759,GO:0005783,GO:0005794,GO:0005811,GO:0005829,GO:0006091,GO:0006099,GO:0006403,GO:0006928,GO:0006950,GO:0006996,GO:0007163,GO:0007275,GO:0007276,GO:0007292,GO:0007297,GO:…
NVE7570	NvMyc2	NVE7570|NvMyc2	+	GO:0000122,GO:0000165,GO:0000737,GO:0000975,GO:0000976,GO:0000987,GO:0001067,GO:0001071,GO:0001159,GO:0001501,GO:0001655,GO:0001657,GO:0001658,GO:0001763,GO:0001783,GO:0001836,GO:0002009,GO:0002053,GO:0002682,GO:0002761,GO:0002762,GO:0002902,GO:0002904,GO:0003008,GO:0003674,GO:0003676,GO:0003677,GO:0003690,GO:0003700,GO:0005488,GO:0005515,GO:0005575,GO:0005576,GO:0005622,GO:0005623,GO:0005634,GO:…
NVE7571	KKCC2-like	NVE7571|KKCC2-like	-	GO:0000165,GO:0001932,GO:0001934,GO:0003008,GO:0003674,GO:0003824,GO:0004672,GO:0004674,GO:0004683,GO:0004713,GO:0005488,GO:0005509,GO:0005515,GO:0005516,GO:0005575,GO:0005622,GO:0005623,GO:0005634,GO:0005737,GO:0005829,GO:0006139,GO:0006351,GO:0006355,GO:0006464,GO:0006468,GO:0006725,GO:0006793,GO:0006796,GO:0006807,GO:0007154,GO:0007165,GO:0007243,GO:0007267,GO:0007268,GO:0008047,GO:0008150,GO:…
NVE7572	MIOX-like	NVE7572|MIOX-like	-	GO:0000166,GO:0003674,GO:0003824,GO:0004033,GO:0005488,GO:0005506,GO:0005575,GO:0005622,GO:0005623,GO:0005737,GO:0005975,GO:0006020,GO:0006066,GO:0006884,GO:0007154,GO:0007165,GO:0008150,GO:0008152,GO:0008199,GO:0009056,GO:0009987,GO:0009992,GO:0016043,GO:0016044,GO:0016052,GO:0016234,GO:0016491,GO:0016614,GO:0016616,GO:0016651,GO:0016701,GO:0019310,GO:0019725,GO:0019751,GO:0019932,GO:0023052,GO:…
NVE7573	VKOR1-like	NVE7573|VKOR1-like	-	GO:0003674,GO:0003824,GO:0006766,GO:0008150,GO:0008152,GO:0016491,GO:0016614,GO:0016900,GO:0044281,GO:0044710,GO:0047057,GO:0055114
NVE7574	NF2IP-like	NVE7574|NF2IP-like	-	GO:0001816,GO:0005575,GO:0005622,GO:0005623,GO:0005634,GO:0005737,GO:0006355,GO:0008150,GO:0009889,GO:0010468,GO:0010556,GO:0019219,GO:0019222,GO:0031323,GO:0031326,GO:0032501,GO:0043226,GO:0043227,GO:0043229,GO:0043231,GO:0044424,GO:0044464,GO:0044699,GO:0044707,GO:0050789,GO:0050794,GO:0051171,GO:0051252,GO:0060255,GO:0065007,GO:0080090,GO:2000112,GO:2001141
NVE7575	ENPP5-like4	NVE7575|ENPP5-like4	-	NA
NVE7576	NVE7576	NVE7576|NVE7576	-	NA
NVE7577	HNRPL-like2	NVE7577|HNRPL-like2	-	GO:0000375,GO:0000377,GO:0000398,GO:0000902,GO:0000904,GO:0000975,GO:0001067,GO:0003674,GO:0003676,GO:0003677,GO:0003723,GO:0003729,GO:0005488,GO:0005575,GO:0005622,GO:0005623,GO:0005634,GO:0005654,GO:0005737,GO:0006139,GO:0006396,GO:0006397,GO:0006725,GO:0006807,GO:0006928,GO:0006935,GO:0007275,GO:0007399,GO:0007409,GO:0007411,GO:0007568,GO:0007610,GO:0007631,GO:0008150,GO:0008152,GO:0008340,GO:…
NVE7578	HNRLL-like	NVE7578|HNRLL-like	-	GO:0000375,GO:0000377,GO:0000398,GO:0000902,GO:0000904,GO:0000975,GO:0001067,GO:0003674,GO:0003676,GO:0003677,GO:0003723,GO:0003729,GO:0005488,GO:0005575,GO:0005622,GO:0005623,GO:0005634,GO:0005654,GO:0005737,GO:0006139,GO:0006396,GO:0006397,GO:0006725,GO:0006807,GO:0006928,GO:0006935,GO:0007275,GO:0007399,GO:0007409,GO:0007411,GO:0007568,GO:0007610,GO:0007631,GO:0008150,GO:0008152,GO:0008340,GO:…
NVE7579	PHRF1-like2	NVE7579|PHRF1-like2	-	NA
NVE7580	NVE7580	NVE7580|NVE7580	-	NA
NVE7581	AUTS2-like	NVE7581|AUTS2-like	-	NA
NVE7582	NVE7582	NVE7582|NVE7582	-	NA
NVE7583	DDX43-like2	NVE7583|DDX43-like2	-	GO:0003674,GO:0003724,GO:0003824,GO:0004004,GO:0004386,GO:0006139,GO:0006152,GO:0006163,GO:0006195,GO:0006200,GO:0006725,GO:0006753,GO:0006793,GO:0006796,GO:0006807,GO:0008026,GO:0008150,GO:0008152,GO:0008186,GO:0009056,GO:0009116,GO:0009117,GO:0009119,GO:0009123,GO:0009125,GO:0009126,GO:0009128,GO:0009141,GO:0009143,GO:0009144,GO:0009146,GO:0009150,GO:0009154,GO:0009158,GO:0009161,GO:0009164,GO:…
NVE16262	NVE16262	NVE16262|NVE16262	-	NA
NVE16261	CDAN1-like2	NVE16261|CDAN1-like2	-	GO:0001738,GO:0002009,GO:0002165,GO:0005575,GO:0005622,GO:0005623,GO:0005634,GO:0005737,GO:0006139,GO:0006259,GO:0006275,GO:0006323,GO:0006325,GO:0006333,GO:0006725,GO:0006807,GO:0006996,GO:0007154,GO:0007267,GO:0007275,GO:0007444,GO:0007552,GO:0007560,GO:0007610,GO:0007635,GO:0008150,GO:0008152,GO:0008156,GO:0009653,GO:0009791,GO:0009886,GO:0009887,GO:0009888,GO:0009889,GO:0009890,GO:0009892,GO:…
NVE18434	NVE18434	NVE18434|NVE18434	-	NA
NVE2893	NVE2893	NVE2893|NVE2893	-	NA
NVE1123	NVE1123	NVE1123|NVE1123	-	NA
NVE9174	CP110-like2	NVE9174|CP110-like2	-	GO:0000086,GO:0000226,GO:0000278,GO:0005575,GO:0005622,GO:0005623,GO:0005737,GO:0005813,GO:0005814,GO:0005815,GO:0005829,GO:0005856,GO:0006996,GO:0007010,GO:0007017,GO:0007049,GO:0007098,GO:0007099,GO:0008150,GO:0009987,GO:0010564,GO:0015630,GO:0016043,GO:0022402,GO:0031023,GO:0032465,GO:0043226,GO:0043228,GO:0043229,GO:0043232,GO:0044422,GO:0044424,GO:0044430,GO:0044444,GO:0044446,GO:0044450,GO:…
NVE9175	NVE9175	NVE9175|NVE9175	-	NA
NVE2575	NVE2575	NVE2575|NVE2575	-	NA
NVE9173	CDK13-like1	NVE9173|CDK13-like1	-	GO:0000003,GO:0000307,GO:0000375,GO:0000377,GO:0000380,GO:0000398,GO:0001932,GO:0002009,GO:0002119,GO:0002164,GO:0002376,GO:0002520,GO:0002944,GO:0002945,GO:0003006,GO:0003674,GO:0003824,GO:0004672,GO:0004674,GO:0004693,GO:0005575,GO:0005622,GO:0005623,GO:0005634,GO:0005654,GO:0005694,GO:0005700,GO:0005703,GO:0005730,GO:0006139,GO:0006355,GO:0006357,GO:0006396,GO:0006397,GO:0006464,GO:0006468,GO:…
NVE22950	NVE22950	NVE22950|NVE22950	-	NA
NVE22951	NVE22951	NVE22951|NVE22951	-	NA
NVE10784	MICA2-like1	NVE10784|MICA2-like1	-	GO:0000166,GO:0000902,GO:0000904,GO:0003674,GO:0003779,GO:0003824,GO:0004497,GO:0005488,GO:0005515,GO:0005575,GO:0005622,GO:0005623,GO:0005737,GO:0005829,GO:0005856,GO:0005886,GO:0006139,GO:0006725,GO:0006732,GO:0006733,GO:0006739,GO:0006753,GO:0006790,GO:0006793,GO:0006796,GO:0006807,GO:0006928,GO:0006935,GO:0006996,GO:0007010,GO:0007015,GO:0007275,GO:0007399,GO:0007409,GO:0007411,GO:0008092,GO:…
NVE22952	NVE22952	NVE22952|NVE22952	-	NA
NVE22953	FA5-like7	NVE22953|FA5-like7	-	NA
NVE22954	ETFB-like2	NVE22954|ETFB-like2	-	NA
NVE24771	SC31A-like2	NVE24771|SC31A-like2	-	GO:0001889,GO:0001932,GO:0001934,GO:0002376,GO:0002474,GO:0002478,GO:0002495,GO:0002504,GO:0005575,GO:0005622,GO:0005623,GO:0005737,GO:0005768,GO:0005783,GO:0005789,GO:0005794,GO:0005795,GO:0005829,GO:0005975,GO:0006461,GO:0006464,GO:0006486,GO:0006487,GO:0006810,GO:0006888,GO:0006900,GO:0006901,GO:0006903,GO:0006950,GO:0006984,GO:0006986,GO:0006987,GO:0006996,GO:0007029,GO:0007154,GO:0007165,GO:…
NVE5916	NVE5916	NVE5916|NVE5916	-	NA
NVE10783	NVE10783	NVE10783|NVE10783	-	NA
NVE3558	SPTC2-like2	NVE3558|SPTC2-like2	-	GO:0000003,GO:0002178,GO:0003674,GO:0003824,GO:0004758,GO:0005575,GO:0005622,GO:0005623,GO:0005737,GO:0005739,GO:0005783,GO:0005789,GO:0005886,GO:0006066,GO:0006576,GO:0006629,GO:0006643,GO:0006644,GO:0006665,GO:0006667,GO:0006670,GO:0006672,GO:0006684,GO:0006686,GO:0006793,GO:0006796,GO:0006807,GO:0007275,GO:0007444,GO:0008150,GO:0008152,GO:0008610,GO:0008654,GO:0009058,GO:0009308,GO:0009987,GO:…
NVE16021	MED16-like2	NVE16021|MED16-like2	-	NA
NVE20422	NVE20422	NVE20422|NVE20422	-	NA
NVE20425	ADRB2-like7	NVE20425|ADRB2-like7	-	GO:0000272,GO:0000323,GO:0001558,GO:0001659,GO:0001664,GO:0001666,GO:0001894,GO:0001932,GO:0001934,GO:0001993,GO:0001996,GO:0001997,GO:0002021,GO:0002024,GO:0002025,GO:0002026,GO:0002027,GO:0002028,GO:0002029,GO:0002032,GO:0002086,GO:0003008,GO:0003009,GO:0003011,GO:0003012,GO:0003013,GO:0003014,GO:0003016,GO:0003018,GO:0003044,GO:0003057,GO:0003059,GO:0003061,GO:0003073,GO:0003084,GO:0003085,GO:…
NVE20424	MPP10-like3	NVE20424|MPP10-like3	-	GO:0000003,GO:0000375,GO:0002119,GO:0002164,GO:0003006,GO:0005575,GO:0005622,GO:0005623,GO:0005634,GO:0005694,GO:0005730,GO:0005732,GO:0006139,GO:0006396,GO:0006725,GO:0006807,GO:0006810,GO:0006897,GO:0006898,GO:0007275,GO:0007548,GO:0008150,GO:0008152,GO:0008380,GO:0009791,GO:0009987,GO:0010467,GO:0010921,GO:0010923,GO:0016070,GO:0016192,GO:0019220,GO:0019222,GO:0022414,GO:0030529,GO:0031323,GO:…
NVE3224	MYSN-like	NVE3224|MYSN-like	-	NA
NVE3223	NVE3223	NVE3223|NVE3223	-	NA
NVE15904	ARHG4-like2	NVE15904|ARHG4-like2	-	GO:0001726,GO:0002252,GO:0002376,GO:0003674,GO:0004871,GO:0005083,GO:0005085,GO:0005088,GO:0005089,GO:0005575,GO:0005622,GO:0005623,GO:0005634,GO:0005737,GO:0005886,GO:0006582,GO:0006725,GO:0006928,GO:0006950,GO:0006952,GO:0006955,GO:0007154,GO:0007165,GO:0008150,GO:0008152,GO:0009987,GO:0016020,GO:0016043,GO:0016477,GO:0018958,GO:0019222,GO:0019748,GO:0022607,GO:0023052,GO:0030027,GO:0030030,GO:…
NVE5822	NVE5822	NVE5822|NVE5822	-	NA
NVE15903	LRK1-like2	NVE15903|LRK1-like2	-	NA
NVE15901	COKA1-like	NVE15901|COKA1-like	-	GO:0000323,GO:0000902,GO:0000904,GO:0001932,GO:0001934,GO:0001948,GO:0002162,GO:0003002,GO:0003008,GO:0003674,GO:0005198,GO:0005200,GO:0005488,GO:0005509,GO:0005515,GO:0005539,GO:0005575,GO:0005576,GO:0005578,GO:0005604,GO:0005605,GO:0005615,GO:0005622,GO:0005623,GO:0005737,GO:0005764,GO:0005773,GO:0005775,GO:0005794,GO:0005796,GO:0005886,GO:0005975,GO:0006022,GO:0006023,GO:0006024,GO:0006026,GO:…
NVE9183	PO210-like1	NVE9183|PO210-like1	-	GO:0002119,GO:0002164,GO:0003008,GO:0003674,GO:0005198,GO:0005488,GO:0005515,GO:0005575,GO:0005622,GO:0005623,GO:0005634,GO:0005635,GO:0005643,GO:0005737,GO:0005783,GO:0005789,GO:0005975,GO:0006605,GO:0006606,GO:0006810,GO:0006886,GO:0006913,GO:0006996,GO:0006997,GO:0006999,GO:0007154,GO:0007165,GO:0007166,GO:0007275,GO:0007610,GO:0007611,GO:0007612,GO:0007635,GO:0008104,GO:0008150,GO:0008152,GO:…
NVE15902	LMF1-like1	NVE15902|LMF1-like1	-	NA
NVE16904	RPR1B-like1	NVE16904|RPR1B-like1	-	NA
NVE16906	YQO3-like1	NVE16906|YQO3-like1	-	NA
NVE16905	NVE16905	NVE16905|NVE16905	-	GO:0005575,GO:0005622,GO:0005623,GO:0005634,GO:0005737,GO:0005929,GO:0031514,GO:0036126,GO:0042995,GO:0043226,GO:0043227,GO:0043229,GO:0043231,GO:0044424,GO:0044464,GO:0097223
NVE16907	RBN-like	NVE16907|RBN-like	-	GO:0005575,GO:0005622,GO:0005623,GO:0005634,GO:0043226,GO:0043227,GO:0043229,GO:0043231,GO:0044424,GO:0044464
NVE16908	NVE16908	NVE16908|NVE16908	-	NA
NVE16909	NVE16909	NVE16909|NVE16909	-	NA
NVE24335	PEO1-like2	NVE24335|PEO1-like2	-	GO:0000002,GO:0000959,GO:0003674,GO:0003676,GO:0003677,GO:0003678,GO:0003697,GO:0003824,GO:0004386,GO:0005488,GO:0005575,GO:0005622,GO:0005623,GO:0005737,GO:0005739,GO:0005759,GO:0006139,GO:0006259,GO:0006260,GO:0006261,GO:0006264,GO:0006268,GO:0006351,GO:0006390,GO:0006461,GO:0006725,GO:0006807,GO:0006996,GO:0007005,GO:0008150,GO:0008152,GO:0009058,GO:0009059,GO:0009295,GO:0009987,GO:0010467,GO:…
NVE23259	NVE23259	NVE23259|NVE23259	-	NA
NVE23260	KI16B-like6	NVE23260|KI16B-like6	-	NA
NVE10478	NVE10478	NVE10478|NVE10478	-	NA
NVE10479	NVE10479	NVE10479|NVE10479	-	NA
NVE10480	DTHAD-like	NVE10480|DTHAD-like	-	NA
NVE10481	MFRP-like	NVE10481|MFRP-like	-	NA
NVE10482	OPN4B-like1	NVE10482|OPN4B-like1	-	NA
NVE10483	TF2H5-like	NVE10483|TF2H5-like	-	GO:0005575,GO:0005622,GO:0005623,GO:0005634,GO:0005654,GO:0006139,GO:0006259,GO:0006281,GO:0006725,GO:0006807,GO:0006950,GO:0006974,GO:0008150,GO:0008152,GO:0009987,GO:0031974,GO:0031981,GO:0033554,GO:0034641,GO:0043170,GO:0043226,GO:0043227,GO:0043229,GO:0043231,GO:0043233,GO:0044237,GO:0044238,GO:0044260,GO:0044422,GO:0044424,GO:0044428,GO:0044446,GO:0044464,GO:0044699,GO:0044763,GO:0046483,GO:…
NVE10484	TIM23-like	NVE10484|TIM23-like	-	GO:0000003,GO:0003006,GO:0003674,GO:0005048,GO:0005215,GO:0005488,GO:0005575,GO:0005622,GO:0005623,GO:0005737,GO:0005739,GO:0005740,GO:0005743,GO:0005744,GO:0005758,GO:0006605,GO:0006626,GO:0006810,GO:0006839,GO:0006886,GO:0006996,GO:0007005,GO:0007006,GO:0007007,GO:0007275,GO:0007548,GO:0008104,GO:0008150,GO:0008152,GO:0008320,GO:0008565,GO:0009790,GO:0009792,GO:0009987,GO:0015031,GO:0015266,GO:…
NVE10485	NVE10485	NVE10485|NVE10485	-	NA
NVE10486	PMS2-like1	NVE10486|PMS2-like1	-	GO:0000003,GO:0002200,GO:0002376,GO:0002377,GO:0002440,GO:0002520,GO:0002562,GO:0002566,GO:0003674,GO:0003676,GO:0003677,GO:0003684,GO:0003690,GO:0003697,GO:0003824,GO:0005488,GO:0005515,GO:0005575,GO:0005622,GO:0005623,GO:0005634,GO:0005856,GO:0005875,GO:0006139,GO:0006152,GO:0006163,GO:0006195,GO:0006200,GO:0006259,GO:0006281,GO:0006298,GO:0006310,GO:0006725,GO:0006753,GO:0006793,GO:0006796,GO:…
NVE10487	NVE10487	NVE10487|NVE10487	-	NA
NVE10488	CB043-like2	NVE10488|CB043-like2	-	GO:0005575,GO:0005622,GO:0005623,GO:0005737,GO:0005811,GO:0044424,GO:0044444,GO:0044464
NVE10489	UQCC1-like	NVE10489|UQCC1-like	-	GO:0005575,GO:0005622,GO:0005623,GO:0005737,GO:0005739,GO:0006996,GO:0007030,GO:0007275,GO:0008150,GO:0009790,GO:0009792,GO:0009987,GO:0016023,GO:0016043,GO:0031410,GO:0031982,GO:0031988,GO:0032501,GO:0032502,GO:0040008,GO:0040009,GO:0040010,GO:0043226,GO:0043227,GO:0043229,GO:0043231,GO:0044424,GO:0044444,GO:0044464,GO:0044699,GO:0044707,GO:0044763,GO:0044767,GO:0045927,GO:0048518,GO:0048856,GO:…
NVE10490	ODP2-like	NVE10490|ODP2-like	-	GO:0000003,GO:0000166,GO:0003008,GO:0003674,GO:0003824,GO:0004742,GO:0005488,GO:0005575,GO:0005622,GO:0005623,GO:0005737,GO:0005739,GO:0005759,GO:0005811,GO:0005967,GO:0006082,GO:0006084,GO:0006085,GO:0006086,GO:0006090,GO:0006637,GO:0006732,GO:0006793,GO:0006810,GO:0006897,GO:0006898,GO:0007275,GO:0007600,GO:0007601,GO:0008150,GO:0008152,GO:0009058,GO:0009108,GO:0009314,GO:0009416,GO:0009581,GO:…
NVE10491	CH034-like	NVE10491|CH034-like	-	NA
NVE10492	NVE10492	NVE10492|NVE10492	-	NA
NVE10493	ABHD1-like2	NVE10493|ABHD1-like2	-	GO:0003674,GO:0003824,GO:0005575,GO:0006629,GO:0008150,GO:0008152,GO:0016020,GO:0016021,GO:0016298,GO:0016787,GO:0016788,GO:0031224,GO:0044238,GO:0044425,GO:0044710,GO:0071704
NVE10494	ABHD3-like	NVE10494|ABHD3-like	-	GO:0003674,GO:0003824,GO:0005575,GO:0006629,GO:0008150,GO:0008152,GO:0016020,GO:0016021,GO:0016298,GO:0016787,GO:0016788,GO:0031224,GO:0044238,GO:0044425,GO:0044710,GO:0071704
NVE10495	ACD10-like2	NVE10495|ACD10-like2	-	GO:0005575,GO:0005622,GO:0005623,GO:0005737,GO:0005739,GO:0043226,GO:0043227,GO:0043229,GO:0043231,GO:0044424,GO:0044444,GO:0044464
NVE10496	NVE10496	NVE10496|NVE10496	-	NA
NVE10497	NVE10497	NVE10497|NVE10497	-	NA
NVE10498	CHID1-like1	NVE10498|CHID1-like1	-	GO:0000323,GO:0005575,GO:0005576,GO:0005622,GO:0005623,GO:0005737,GO:0005764,GO:0005773,GO:0043226,GO:0043227,GO:0043229,GO:0043231,GO:0044424,GO:0044444,GO:0044464
NVE10499	NVE10499	NVE10499|NVE10499	-	NA
NVE10500	CHID1-like2	NVE10500|CHID1-like2	-	GO:0000323,GO:0005575,GO:0005576,GO:0005622,GO:0005623,GO:0005737,GO:0005764,GO:0005773,GO:0043226,GO:0043227,GO:0043229,GO:0043231,GO:0044424,GO:0044444,GO:0044464
NVE10501	RBP1-like2	NVE10501|RBP1-like2	-	GO:0000226,GO:0000278,GO:0000922,GO:0003674,GO:0003824,GO:0005083,GO:0005096,GO:0005099,GO:0005100,GO:0005488,GO:0005515,GO:0005575,GO:0005622,GO:0005623,GO:0005737,GO:0005819,GO:0005829,GO:0005856,GO:0006139,GO:0006140,GO:0006152,GO:0006163,GO:0006195,GO:0006200,GO:0006725,GO:0006753,GO:0006793,GO:0006796,GO:0006807,GO:0006810,GO:0006897,GO:0006935,GO:0006996,GO:0007010,GO:0007017,GO:0007049,GO:…
NVE10502	CD047-like	NVE10502|CD047-like	-	NA
NVE10503	TXD15-like	NVE10503|TXD15-like	-	GO:0005575,GO:0016020
NVE10504	USOM7-like3	NVE10504|USOM7-like3	-	NA
NVE10505	NVE10505	NVE10505|NVE10505	-	NA
NVE10506	AMNLS-like	NVE10506|AMNLS-like	-	NA
NVE10507	FXL15-like3	NVE10507|FXL15-like3	-	GO:0000086,GO:0000151,GO:0000278,GO:0001503,GO:0003002,GO:0005575,GO:0005622,GO:0005623,GO:0005737,GO:0006464,GO:0006508,GO:0006511,GO:0007049,GO:0007275,GO:0007389,GO:0008150,GO:0008152,GO:0009056,GO:0009057,GO:0009888,GO:0009953,GO:0009966,GO:0009967,GO:0009987,GO:0010498,GO:0010646,GO:0010647,GO:0016567,GO:0019005,GO:0019538,GO:0019941,GO:0022402,GO:0023051,GO:0023056,GO:0030163,GO:0030282,GO:…
NVE10508	Nvdapp1	NVE10508|Nvdapp1	-	GO:0003674,GO:0003824,GO:0004721,GO:0004725,GO:0005488,GO:0005543,GO:0005547,GO:0005575,GO:0005622,GO:0005623,GO:0005737,GO:0005829,GO:0005886,GO:0006464,GO:0006470,GO:0006793,GO:0006796,GO:0007154,GO:0007165,GO:0008150,GO:0008152,GO:0008289,GO:0009987,GO:0016020,GO:0016311,GO:0016787,GO:0016788,GO:0016791,GO:0019538,GO:0023052,GO:0035091,GO:0035335,GO:0036211,GO:0042578,GO:0043167,GO:0043168,GO:…
NVE10509	APC13-like	NVE10509|APC13-like	-	GO:0000151,GO:0000152,GO:0000209,GO:0005575,GO:0005622,GO:0005623,GO:0005634,GO:0005680,GO:0006464,GO:0008150,GO:0008152,GO:0009987,GO:0016567,GO:0019538,GO:0031461,GO:0032446,GO:0032991,GO:0036211,GO:0043170,GO:0043226,GO:0043227,GO:0043229,GO:0043231,GO:0043234,GO:0043412,GO:0044237,GO:0044238,GO:0044260,GO:0044267,GO:0044422,GO:0044424,GO:0044428,GO:0044446,GO:0044464,GO:0070647,GO:0070979,GO:…
NVE10510	UBP54-like	NVE10510|UBP54-like	-	GO:0001654,GO:0001736,GO:0001738,GO:0001745,GO:0002009,GO:0003674,GO:0003824,GO:0004221,GO:0005488,GO:0005515,GO:0007163,GO:0007164,GO:0007275,GO:0007389,GO:0007423,GO:0008150,GO:0008152,GO:0008157,GO:0008219,GO:0009653,GO:0009887,GO:0009888,GO:0009987,GO:0010623,GO:0012501,GO:0016265,GO:0016318,GO:0016787,GO:0016788,GO:0016790,GO:0019899,GO:0019902,GO:0019903,GO:0030154,GO:0032501,GO:0032502,GO:…
NVE10511	NVE10511	NVE10511|NVE10511	-	NA
NVE10512	SPA6L-like	NVE10512|SPA6L-like	-	NA
NVE10513	NDST4-like4	NVE10513|NDST4-like4	-	GO:0000137,GO:0000271,GO:0001667,GO:0001704,GO:0001707,GO:0001763,GO:0002009,GO:0002165,GO:0003002,GO:0003008,GO:0003674,GO:0003824,GO:0005575,GO:0005622,GO:0005623,GO:0005737,GO:0005783,GO:0005794,GO:0005795,GO:0005975,GO:0005976,GO:0006022,GO:0006023,GO:0006024,GO:0006029,GO:0006082,GO:0006790,GO:0006807,GO:0006810,GO:0006897,GO:0006928,GO:0006996,GO:0007005,GO:0007154,GO:0007165,GO:0007166,GO:…
NVE10445	NVE10445	NVE10445|NVE10445	-	NA
NVE10446	NVE10446	NVE10446|NVE10446	-	NA
NVE10447	ANR49-like1	NVE10447|ANR49-like1	-	GO:0005575,GO:0005622,GO:0005623,GO:0005634,GO:0006355,GO:0008150,GO:0009889,GO:0009891,GO:0009893,GO:0010468,GO:0010556,GO:0010557,GO:0010604,GO:0010628,GO:0019219,GO:0019222,GO:0031323,GO:0031325,GO:0031326,GO:0031328,GO:0043226,GO:0043227,GO:0043229,GO:0043231,GO:0044424,GO:0044464,GO:0045893,GO:0045935,GO:0048518,GO:0048522,GO:0050789,GO:0050794,GO:0051171,GO:0051173,GO:0051252,GO:0051254,GO:…
NVE10448	KDM8-like3	NVE10448|KDM8-like3	-	NA
NVE10449	RTXE-like3	NVE10449|RTXE-like3	-	NA
NVE10450	NVE10450	NVE10450|NVE10450	+	NA
NVE10451	NVE10451	NVE10451|NVE10451	-	NA
NVE10452	NVE10452	NVE10452|NVE10452	-	NA
NVE10453	RTBS-like1	NVE10453|RTBS-like1	-	NA
NVE10454	NVE10454	NVE10454|NVE10454	-	GO:0005575,GO:0005576
NVE10455	GXN-like2	NVE10455|GXN-like2	-	NA
NVE10456	PRUN2-like2	NVE10456|PRUN2-like2	-	GO:0000226,GO:0000922,GO:0001701,GO:0001824,GO:0003674,GO:0005096,GO:0005488,GO:0005509,GO:0005575,GO:0005622,GO:0005623,GO:0005634,GO:0005635,GO:0005737,GO:0005813,GO:0005814,GO:0005815,GO:0005819,GO:0005829,GO:0005856,GO:0006140,GO:0006915,GO:0006996,GO:0007010,GO:0007017,GO:0007275,GO:0007399,GO:0008047,GO:0008150,GO:0008219,GO:0009118,GO:0009790,GO:0009792,GO:0009894,GO:0009966,GO:0009967,GO:…
NVE10457	CB068-like	NVE10457|CB068-like	-	NA
NVE10458	NvPiwi2	NVE10458|NvPiwi2	-	GO:0000003,GO:0000279,GO:0000966,GO:0003674,GO:0003676,GO:0003723,GO:0003729,GO:0005488,GO:0005575,GO:0005622,GO:0005623,GO:0005634,GO:0005737,GO:0006139,GO:0006259,GO:0006304,GO:0006305,GO:0006306,GO:0006396,GO:0006417,GO:0006725,GO:0006807,GO:0007049,GO:0007126,GO:0007128,GO:0007276,GO:0007283,GO:0007292,GO:0008150,GO:0008152,GO:0009889,GO:0009891,GO:0009892,GO:0009893,GO:0009894,GO:0009896,GO:…
NVE10459	ACATN-like	NVE10459|ACATN-like	-	GO:0000139,GO:0000902,GO:0000904,GO:0003674,GO:0005215,GO:0005575,GO:0005622,GO:0005623,GO:0005737,GO:0005783,GO:0005789,GO:0005794,GO:0005886,GO:0005887,GO:0006810,GO:0006811,GO:0006820,GO:0007275,GO:0007399,GO:0007409,GO:0007417,GO:0008150,GO:0008521,GO:0009653,GO:0009790,GO:0009792,GO:0009987,GO:0012505,GO:0015711,GO:0015876,GO:0015916,GO:0016020,GO:0016021,GO:0016043,GO:0021953,GO:0021954,GO:…
NVE10460	TPRGL-like	NVE10460|TPRGL-like	-	NA
NVE10461	TPRG1-like	NVE10461|TPRG1-like	-	GO:0005575,GO:0005622,GO:0005623,GO:0005737,GO:0008021,GO:0016023,GO:0030135,GO:0030136,GO:0031410,GO:0031982,GO:0031988,GO:0043226,GO:0043227,GO:0043229,GO:0043231,GO:0044424,GO:0044444,GO:0044456,GO:0044464,GO:0045202
NVE10462	NVE10462	NVE10462|NVE10462	-	NA
NVE10463	NVE10463	NVE10463|NVE10463	-	NA
NVE10464	NVE10464	NVE10464|NVE10464	-	NA
NVE10465	NVE10465	NVE10465|NVE10465	-	NA
NVE10466	NAGT1-like2	NVE10466|NAGT1-like2	-	GO:0003674,GO:0005215,GO:0005355,GO:0005575,GO:0005623,GO:0005886,GO:0006810,GO:0008150,GO:0008643,GO:0008645,GO:0009987,GO:0015144,GO:0015145,GO:0015149,GO:0015749,GO:0015758,GO:0016020,GO:0016324,GO:0022857,GO:0022891,GO:0022892,GO:0034219,GO:0035428,GO:0044425,GO:0044459,GO:0044464,GO:0044699,GO:0044763,GO:0044765,GO:0045177,GO:0051119,GO:0051179,GO:0051234,GO:0055085,GO:0071702,GO:0071944,GO:…
NVE10467	NVE10467	NVE10467|NVE10467	-	NA
NVE10468	CROCC-like1	NVE10468|CROCC-like1	+	NA
NVE10469	OAM-like1	NVE10469|OAM-like1	-	NA
NVE10550	WEX-like1	NVE10550|WEX-like1	+	NA
NVE10551	BIN1-like1	NVE10551|BIN1-like1	-	NA
NVE10552	SNX4-like	NVE10552|SNX4-like	-	GO:0003674,GO:0005488,GO:0005543,GO:0005575,GO:0005622,GO:0005623,GO:0005737,GO:0005768,GO:0005769,GO:0005856,GO:0005868,GO:0005875,GO:0006810,GO:0006897,GO:0008104,GO:0008150,GO:0008289,GO:0009987,GO:0010008,GO:0015031,GO:0015630,GO:0016020,GO:0016192,GO:0016197,GO:0030286,GO:0031090,GO:0031901,GO:0032456,GO:0032991,GO:0033036,GO:0035091,GO:0043167,GO:0043168,GO:0043226,GO:0043227,GO:0043228,GO:…
NVE10553	RS13-like	NVE10553|RS13-like	-	GO:0000003,GO:0000022,GO:0000184,GO:0000226,GO:0000228,GO:0000278,GO:0000956,GO:0002119,GO:0002164,GO:0003006,GO:0003674,GO:0003676,GO:0003723,GO:0003729,GO:0003735,GO:0005198,GO:0005488,GO:0005575,GO:0005622,GO:0005623,GO:0005634,GO:0005694,GO:0005730,GO:0005737,GO:0005829,GO:0005840,GO:0006139,GO:0006401,GO:0006402,GO:0006412,GO:0006413,GO:0006414,GO:0006415,GO:0006605,GO:0006612,GO:0006613,GO:…
NVE10554	WEX-like2	NVE10554|WEX-like2	+	GO:0006139,GO:0006259,GO:0006310,GO:0006725,GO:0006807,GO:0008150,GO:0008152,GO:0009987,GO:0016444,GO:0034641,GO:0043170,GO:0044237,GO:0044238,GO:0044260,GO:0046483,GO:0071704,GO:0090304,GO:1901360
NVE10555	NvNKx2.2E	NVE10555|NvNKx2.2E	+	GO:0000122,GO:0000902,GO:0000904,GO:0000975,GO:0000981,GO:0000988,GO:0000989,GO:0001067,GO:0001071,GO:0001159,GO:0001708,GO:0001709,GO:0002064,GO:0002065,GO:0002066,GO:0002067,GO:0002068,GO:0003002,GO:0003309,GO:0003310,GO:0003312,GO:0003323,GO:0003326,GO:0003327,GO:0003329,GO:0003674,GO:0003676,GO:0003677,GO:0003682,GO:0003700,GO:0003712,GO:0003713,GO:0005488,GO:0005515,GO:0005575,GO:0005622,GO:…
NVE10556	NVE10556	NVE10556|NVE10556	-	NA
NVE10557	NvNKx2.2D	NVE10557|NvNKx2.2D	+	GO:0000122,GO:0000902,GO:0000904,GO:0000975,GO:0000981,GO:0000988,GO:0000989,GO:0001067,GO:0001071,GO:0001159,GO:0001708,GO:0001709,GO:0002064,GO:0002065,GO:0002066,GO:0002067,GO:0002068,GO:0003002,GO:0003309,GO:0003310,GO:0003312,GO:0003323,GO:0003326,GO:0003327,GO:0003329,GO:0003674,GO:0003676,GO:0003677,GO:0003682,GO:0003700,GO:0003712,GO:0003713,GO:0005488,GO:0005515,GO:0005575,GO:0005622,GO:…
NVE10558	NVE10558	NVE10558|NVE10558	-	NA
NVE10559	NvNKx2.2C	NVE10559|NvNKx2.2C	+	GO:0000122,GO:0000902,GO:0000904,GO:0000975,GO:0000981,GO:0000988,GO:0000989,GO:0001067,GO:0001071,GO:0001159,GO:0001708,GO:0001709,GO:0002064,GO:0002065,GO:0002066,GO:0002067,GO:0002068,GO:0003002,GO:0003309,GO:0003310,GO:0003312,GO:0003323,GO:0003326,GO:0003327,GO:0003329,GO:0003674,GO:0003676,GO:0003677,GO:0003682,GO:0003700,GO:0003712,GO:0003713,GO:0005488,GO:0005515,GO:0005575,GO:0005622,GO:…
NVE10560	NvNKx2.2A	NVE10560|NvNKx2.2A	+	GO:0000122,GO:0000902,GO:0000904,GO:0000975,GO:0000981,GO:0000988,GO:0000989,GO:0001067,GO:0001071,GO:0001159,GO:0001708,GO:0001709,GO:0002064,GO:0002065,GO:0002066,GO:0002067,GO:0002068,GO:0003002,GO:0003309,GO:0003310,GO:0003312,GO:0003323,GO:0003326,GO:0003327,GO:0003329,GO:0003674,GO:0003676,GO:0003677,GO:0003682,GO:0003700,GO:0003712,GO:0003713,GO:0005488,GO:0005515,GO:0005575,GO:0005622,GO:…
NVE10561	AQP5-like1	NVE10561|AQP5-like1	-	GO:0000003,GO:0002376,GO:0003008,GO:0003014,GO:0003091,GO:0003097,GO:0003674,GO:0005215,GO:0005372,GO:0005575,GO:0005622,GO:0005623,GO:0005737,GO:0005886,GO:0005887,GO:0005911,GO:0006461,GO:0006810,GO:0006833,GO:0006950,GO:0006952,GO:0006955,GO:0006970,GO:0006972,GO:0007275,GO:0007399,GO:0007565,GO:0007588,GO:0007600,GO:0007605,GO:0008150,GO:0009314,GO:0009628,GO:0009651,GO:0009719,GO:0009725,GO:…
NVE10562	RSU1-like	NVE10562|RSU1-like	-	GO:0001932,GO:0001933,GO:0002165,GO:0003674,GO:0005083,GO:0005488,GO:0005515,GO:0005575,GO:0005622,GO:0005623,GO:0005737,GO:0005829,GO:0006469,GO:0007154,GO:0007165,GO:0007166,GO:0007229,GO:0007264,GO:0007265,GO:0007275,GO:0007444,GO:0007472,GO:0007475,GO:0007476,GO:0007552,GO:0007560,GO:0008150,GO:0008587,GO:0009653,GO:0009791,GO:0009886,GO:0009887,GO:0009892,GO:0009966,GO:0009968,GO:0009987,GO:…
NVE10563	TTC13-like	NVE10563|TTC13-like	-	NA
NVE10564	KCNK3-like3	NVE10564|KCNK3-like3	-	GO:0002027,GO:0003008,GO:0003674,GO:0005215,GO:0005216,GO:0005261,GO:0005267,GO:0005488,GO:0005515,GO:0005575,GO:0005623,GO:0005886,GO:0006810,GO:0006811,GO:0006812,GO:0006813,GO:0007154,GO:0007165,GO:0007267,GO:0007268,GO:0007610,GO:0007622,GO:0007623,GO:0007626,GO:0008016,GO:0008150,GO:0008324,GO:0009987,GO:0015075,GO:0015077,GO:0015079,GO:0015267,GO:0015672,GO:0016020,GO:0016021,GO:0019226,GO:…
NVE10565	PAG15-like1	NVE10565|PAG15-like1	-	GO:0000323,GO:0003674,GO:0003824,GO:0004607,GO:0004620,GO:0004622,GO:0004623,GO:0005488,GO:0005543,GO:0005575,GO:0005576,GO:0005615,GO:0005622,GO:0005623,GO:0005737,GO:0005739,GO:0005764,GO:0005773,GO:0006066,GO:0006082,GO:0006576,GO:0006629,GO:0006631,GO:0006643,GO:0006644,GO:0006650,GO:0006656,GO:0006665,GO:0006672,GO:0006793,GO:0006796,GO:0006807,GO:0006810,GO:0006869,GO:0008150,GO:0008152,GO:…
NVE10566	NVE10566	NVE10566|NVE10566	+	NA
NVE10567	NBEL1-like	NVE10567|NBEL1-like	-	NA
NVE10568	SYNJ1-like2	NVE10568|SYNJ1-like2	-	GO:0001505,GO:0001654,GO:0001726,GO:0001754,GO:0001956,GO:0003001,GO:0003008,GO:0003012,GO:0003407,GO:0003674,GO:0003824,GO:0004439,GO:0004445,GO:0005488,GO:0005515,GO:0005575,GO:0005622,GO:0005623,GO:0005737,GO:0005739,GO:0005740,GO:0005741,GO:0005829,GO:0005856,GO:0005874,GO:0005881,GO:0005886,GO:0005975,GO:0006066,GO:0006461,GO:0006629,GO:0006644,GO:0006650,GO:0006661,GO:0006793,GO:0006796,GO:…
NVE10569	TSN-like	NVE10569|TSN-like	-	GO:0003674,GO:0003676,GO:0003677,GO:0003723,GO:0003729,GO:0003824,GO:0004518,GO:0004519,GO:0004521,GO:0004540,GO:0005488,GO:0005575,GO:0005622,GO:0005623,GO:0005634,GO:0005737,GO:0006139,GO:0006259,GO:0006310,GO:0006725,GO:0006807,GO:0007610,GO:0007626,GO:0007630,GO:0008150,GO:0008152,GO:0008344,GO:0009892,GO:0009987,GO:0010468,GO:0010605,GO:0010608,GO:0010629,GO:0016246,GO:0016441,GO:0016458,GO:…
NVE10570	PSMD3-like	NVE10570|PSMD3-like	-	GO:0000003,GO:0000075,GO:0000077,GO:0000082,GO:0000084,GO:0000209,GO:0000278,GO:0000502,GO:0002119,GO:0002164,GO:0002376,GO:0002474,GO:0002478,GO:0002479,GO:0003674,GO:0003824,GO:0004175,GO:0005488,GO:0005515,GO:0005575,GO:0005622,GO:0005623,GO:0005634,GO:0005654,GO:0005737,GO:0005829,GO:0005838,GO:0006139,GO:0006464,GO:0006508,GO:0006511,GO:0006521,GO:0006725,GO:0006807,GO:0006915,GO:0006950,GO:…
NVE10571	MFSD6-like12	NVE10571|MFSD6-like12	-	NA
NVE10572	NVE10572	NVE10572|NVE10572	-	GO:0005575,GO:0005622,GO:0005623,GO:0005737,GO:0044424,GO:0044464
NVE10573	EF1B-like	NVE10573|EF1B-like	+	GO:0003674,GO:0003676,GO:0003723,GO:0003746,GO:0005488,GO:0005575,GO:0005622,GO:0005623,GO:0005737,GO:0005829,GO:0005853,GO:0006412,GO:0006414,GO:0008135,GO:0008150,GO:0008152,GO:0009058,GO:0009059,GO:0009987,GO:0010467,GO:0019538,GO:0032991,GO:0034645,GO:0043170,GO:0043234,GO:0044237,GO:0044238,GO:0044249,GO:0044260,GO:0044267,GO:0044424,GO:0044444,GO:0044464,GO:0071704,GO:0097159,GO:1901363,GO:…
NVE10574	MC6ZB-like	NVE10574|MC6ZB-like	-	GO:0000003,GO:0000075,GO:0000082,GO:0000084,GO:0000166,GO:0000278,GO:0000785,GO:0000910,GO:0001882,GO:0001883,GO:0003006,GO:0003674,GO:0003676,GO:0003677,GO:0003682,GO:0003697,GO:0005488,GO:0005515,GO:0005524,GO:0005575,GO:0005622,GO:0005623,GO:0005634,GO:0005654,GO:0005656,GO:0005694,GO:0006139,GO:0006152,GO:0006163,GO:0006195,GO:0006200,GO:0006259,GO:0006260,GO:0006261,GO:0006267,GO:0006268,GO:…
NVE10575	NF2L2-like	NVE10575|NF2L2-like	+	GO:0000003,GO:0000226,GO:0000578,GO:0000988,GO:0000989,GO:0001071,GO:0001076,GO:0001190,GO:0002262,GO:0002376,GO:0002520,GO:0003002,GO:0003006,GO:0003674,GO:0003700,GO:0003712,GO:0005488,GO:0005515,GO:0005575,GO:0005622,GO:0005623,GO:0005634,GO:0005737,GO:0005783,GO:0005789,GO:0006139,GO:0006351,GO:0006355,GO:0006357,GO:0006366,GO:0006403,GO:0006725,GO:0006778,GO:0006779,GO:0006783,GO:0006807,GO:…
NVE10576	NVE10576	NVE10576|NVE10576	-	NA
NVE10577	P5CR-like	NVE10577|P5CR-like	-	NA
NVE10578	NVE10578	NVE10578|NVE10578	-	NA
NVE10579	GP151-like	NVE10579|GP151-like	-	GO:0005575,GO:0005623,GO:0005886,GO:0016020,GO:0044464,GO:0071944
NVE10580	UB2E1-like	NVE10580|UB2E1-like	-	GO:0000075,GO:0000151,GO:0000209,GO:0000278,GO:0003674,GO:0003824,GO:0004842,GO:0005575,GO:0005622,GO:0005623,GO:0005634,GO:0005654,GO:0005737,GO:0005829,GO:0006325,GO:0006464,GO:0006508,GO:0006511,GO:0006513,GO:0006996,GO:0007049,GO:0007088,GO:0007093,GO:0007094,GO:0007154,GO:0007165,GO:0007166,GO:0007346,GO:0008150,GO:0008152,GO:0009056,GO:0009057,GO:0009892,GO:0009893,GO:0009987,GO:0010033,GO:…
NVE10581	UB2E3-like	NVE10581|UB2E3-like	-	GO:0000075,GO:0000151,GO:0000209,GO:0000278,GO:0003674,GO:0003824,GO:0004842,GO:0005575,GO:0005622,GO:0005623,GO:0005634,GO:0005654,GO:0005737,GO:0005829,GO:0006325,GO:0006464,GO:0006508,GO:0006511,GO:0006513,GO:0006996,GO:0007049,GO:0007088,GO:0007093,GO:0007094,GO:0007154,GO:0007165,GO:0007166,GO:0007346,GO:0008150,GO:0008152,GO:0009056,GO:0009057,GO:0009892,GO:0009893,GO:0009987,GO:0010033,GO:…
NVE10582	ATF6A-like2	NVE10582|ATF6A-like2	+	GO:0000070,GO:0000228,GO:0000278,GO:0000280,GO:0000793,GO:0000794,GO:0000819,GO:0001071,GO:0003674,GO:0003700,GO:0005488,GO:0005515,GO:0005575,GO:0005622,GO:0005623,GO:0005634,GO:0005694,GO:0005730,GO:0005737,GO:0005768,GO:0005769,GO:0005783,GO:0005789,GO:0005815,GO:0005856,GO:0005912,GO:0005924,GO:0005925,GO:0006139,GO:0006259,GO:0006323,GO:0006351,GO:0006355,GO:0006725,GO:0006807,GO:0006996,GO:…
NVE10583	BP10-like1	NVE10583|BP10-like1	-	NA
NVE10584	NRP1A-like	NVE10584|NRP1A-like	-	GO:0001669,GO:0001786,GO:0002080,GO:0003674,GO:0005102,GO:0005178,GO:0005488,GO:0005515,GO:0005543,GO:0005575,GO:0005576,GO:0005615,GO:0005622,GO:0005623,GO:0005737,GO:0005886,GO:0006810,GO:0006897,GO:0006909,GO:0006910,GO:0006911,GO:0007155,GO:0008037,GO:0008150,GO:0008284,GO:0008289,GO:0008429,GO:0009719,GO:0009725,GO:0009897,GO:0009986,GO:0009987,GO:0010033,GO:0010324,GO:0010810,GO:0010811,GO:…
NVE10585	CACB2-like	NVE10585|CACB2-like	-	GO:0000003,GO:0000902,GO:0000904,GO:0001702,GO:0002009,GO:0002011,GO:0002253,GO:0002376,GO:0002429,GO:0002520,GO:0002682,GO:0002684,GO:0002757,GO:0002764,GO:0002768,GO:0003008,GO:0003012,GO:0003674,GO:0005215,GO:0005216,GO:0005244,GO:0005245,GO:0005246,GO:0005261,GO:0005262,GO:0005488,GO:0005515,GO:0005575,GO:0005622,GO:0005623,GO:0005737,GO:0005783,GO:0005829,GO:0005886,GO:0005887,GO:0005891,GO:…
NVE10586	MDHM-like1	NVE10586|MDHM-like1	-	GO:0002119,GO:0002164,GO:0002165,GO:0003674,GO:0003824,GO:0005488,GO:0005515,GO:0005575,GO:0005622,GO:0005623,GO:0005634,GO:0005737,GO:0005739,GO:0005740,GO:0005743,GO:0005759,GO:0005811,GO:0005886,GO:0005975,GO:0005996,GO:0006006,GO:0006082,GO:0006091,GO:0006094,GO:0006099,GO:0006107,GO:0006108,GO:0006139,GO:0006461,GO:0006464,GO:0006473,GO:0006475,GO:0006725,GO:0006732,GO:0006733,GO:0006734,GO:…
NVE10522	STIL-like	NVE10522|STIL-like	+	GO:0000226,GO:0000278,GO:0000578,GO:0001701,GO:0001838,GO:0001841,GO:0001843,GO:0001947,GO:0002009,GO:0003007,GO:0003143,GO:0005575,GO:0005622,GO:0005623,GO:0005737,GO:0005813,GO:0005815,GO:0005829,GO:0005856,GO:0006461,GO:0006996,GO:0007010,GO:0007017,GO:0007049,GO:0007051,GO:0007052,GO:0007154,GO:0007165,GO:0007166,GO:0007224,GO:0007275,GO:0007368,GO:0007389,GO:0007399,GO:0007417,GO:0007420,GO:…
NVE10523	NVE10523	NVE10523|NVE10523	-	NA
NVE10524	NVE10524	NVE10524|NVE10524	-	GO:0000151,GO:0003002,GO:0003674,GO:0005488,GO:0005515,GO:0005575,GO:0005622,GO:0005623,GO:0007275,GO:0007389,GO:0008150,GO:0009952,GO:0010468,GO:0010608,GO:0016020,GO:0019005,GO:0019222,GO:0031461,GO:0031647,GO:0032501,GO:0032502,GO:0032991,GO:0043234,GO:0044424,GO:0044464,GO:0044699,GO:0044707,GO:0050789,GO:0060255,GO:0065007,GO:0065008
NVE10525	HOOK-like	NVE10525|HOOK-like	-	GO:0000003,GO:0000226,GO:0000242,GO:0002064,GO:0003006,GO:0003674,GO:0003779,GO:0005488,GO:0005515,GO:0005575,GO:0005622,GO:0005623,GO:0005737,GO:0005794,GO:0005801,GO:0005813,GO:0005815,GO:0005856,GO:0005874,GO:0006810,GO:0006897,GO:0006996,GO:0007010,GO:0007017,GO:0007032,GO:0007033,GO:0007034,GO:0007040,GO:0007041,GO:0007275,GO:0007276,GO:0007281,GO:0007283,GO:0007286,GO:0007399,GO:0007417,GO:…
NVE10526	NVE10526	NVE10526|NVE10526	-	NA
NVE10527	TRI45-like1	NVE10527|TRI45-like1	-	GO:0005575,GO:0005622,GO:0005623,GO:0005634,GO:0005737,GO:0043226,GO:0043227,GO:0043229,GO:0043231,GO:0044424,GO:0044464
NVE10528	AER3-like	NVE10528|AER3-like	-	NA
NVE10529	LIN41-like14	NVE10529|LIN41-like14	-	NA
NVE10530	PB1-like1	NVE10530|PB1-like1	+	GO:0000003,GO:0000228,GO:0000278,GO:0000280,GO:0000775,GO:0000776,GO:0001568,GO:0001570,GO:0001890,GO:0001944,GO:0001974,GO:0002119,GO:0002164,GO:0002165,GO:0003006,GO:0003007,GO:0003348,GO:0003349,GO:0003674,GO:0003682,GO:0005488,GO:0005575,GO:0005622,GO:0005623,GO:0005634,GO:0005694,GO:0005700,GO:0006325,GO:0006338,GO:0006355,GO:0006996,GO:0007049,GO:0007067,GO:0007275,GO:0007276,GO:0007292,GO:…
NVE10531	COLT-like	NVE10531|COLT-like	-	GO:0003333,GO:0003674,GO:0005215,GO:0005476,GO:0005575,GO:0005622,GO:0005623,GO:0005737,GO:0005739,GO:0005740,GO:0005743,GO:0006629,GO:0006810,GO:0006811,GO:0006812,GO:0006820,GO:0006839,GO:0006844,GO:0006853,GO:0006865,GO:0006869,GO:0006897,GO:0006909,GO:0007275,GO:0008150,GO:0008152,GO:0009790,GO:0009792,GO:0009987,GO:0010565,GO:0010876,GO:0015291,GO:0015297,GO:0015697,GO:0015711,GO:0015718,GO:…
NVE10532	NVE10532	NVE10532|NVE10532	-	NA
NVE10533	YRD6-like1	NVE10533|YRD6-like1	-	NA
NVE10534	ATS6-like2	NVE10534|ATS6-like2	-	NA
NVE10535	XYNA-like	NVE10535|XYNA-like	-	NA
NVE10536	ATS6-like3	NVE10536|ATS6-like3	-	NA
NVE10537	ATS10-like1	NVE10537|ATS10-like1	-	NA
NVE10538	PTPRA-like5	NVE10538|PTPRA-like5	-	GO:0000902,GO:0000904,GO:0001654,GO:0001932,GO:0002009,GO:0002682,GO:0002694,GO:0003674,GO:0003824,GO:0004721,GO:0004725,GO:0004871,GO:0004872,GO:0004888,GO:0005001,GO:0005488,GO:0005515,GO:0005575,GO:0005622,GO:0005623,GO:0005634,GO:0005737,GO:0005856,GO:0005886,GO:0005887,GO:0006464,GO:0006468,GO:0006470,GO:0006793,GO:0006796,GO:0006928,GO:0006935,GO:0007154,GO:0007165,GO:0007166,GO:0007167,GO:…
NVE10539	PTPRS-like7	NVE10539|PTPRS-like7	-	GO:0000003,GO:0000902,GO:0000904,GO:0001558,GO:0001654,GO:0001700,GO:0001745,GO:0001751,GO:0001754,GO:0001959,GO:0001960,GO:0003008,GO:0003674,GO:0003824,GO:0004721,GO:0004725,GO:0004871,GO:0004872,GO:0004888,GO:0005001,GO:0005102,GO:0005158,GO:0005488,GO:0005515,GO:0005575,GO:0005622,GO:0005623,GO:0005737,GO:0005768,GO:0005856,GO:0005875,GO:0005886,GO:0005887,GO:0005912,GO:0005924,GO:0005925,GO:…
NVE10540	PTPRS-like8	NVE10540|PTPRS-like8	-	GO:0000003,GO:0000902,GO:0000904,GO:0001558,GO:0001654,GO:0001700,GO:0001745,GO:0001751,GO:0001754,GO:0001959,GO:0001960,GO:0003008,GO:0003674,GO:0003824,GO:0004721,GO:0004725,GO:0004871,GO:0004872,GO:0004888,GO:0005001,GO:0005102,GO:0005158,GO:0005488,GO:0005515,GO:0005575,GO:0005622,GO:0005623,GO:0005737,GO:0005768,GO:0005856,GO:0005875,GO:0005886,GO:0005887,GO:0005912,GO:0005924,GO:0005925,GO:…
NVE10541	CTP5C-like2	NVE10541|CTP5C-like2	-	NA
NVE10542	FA5V-like1	NVE10542|FA5V-like1	-	NA
NVE10617	NVE10617	NVE10617|NVE10617	-	NA
NVE10618	UNC22-like	NVE10618|UNC22-like	-	GO:0000003,GO:0000902,GO:0000904,GO:0001654,GO:0001746,GO:0002165,GO:0003006,GO:0003008,GO:0003674,GO:0005102,GO:0005104,GO:0005488,GO:0005515,GO:0005575,GO:0005622,GO:0005623,GO:0005737,GO:0005856,GO:0005886,GO:0006950,GO:0007154,GO:0007155,GO:0007156,GO:0007267,GO:0007268,GO:0007275,GO:0007399,GO:0007413,GO:0007417,GO:0007420,GO:0007423,GO:0007424,GO:0007444,GO:0007483,GO:0007484,GO:0007485,GO:…
NVE10619	VA0D1-like1	NVE10619|VA0D1-like1	-	GO:0000003,GO:0000041,GO:0000220,GO:0001932,GO:0001934,GO:0002119,GO:0002164,GO:0003674,GO:0003824,GO:0005215,GO:0005575,GO:0005622,GO:0005623,GO:0005737,GO:0005768,GO:0005769,GO:0005773,GO:0005774,GO:0005886,GO:0006139,GO:0006152,GO:0006163,GO:0006195,GO:0006200,GO:0006725,GO:0006753,GO:0006793,GO:0006796,GO:0006807,GO:0006810,GO:0006811,GO:0006812,GO:0006818,GO:0006826,GO:0006873,GO:0006875,GO:…
NVE10620	PSF2-like	NVE10620|PSF2-like	-	GO:0000003,GO:0000084,GO:0000228,GO:0000278,GO:0000811,GO:0001703,GO:0002119,GO:0002164,GO:0003006,GO:0005575,GO:0005622,GO:0005623,GO:0005634,GO:0005654,GO:0005694,GO:0006139,GO:0006259,GO:0006260,GO:0006261,GO:0006271,GO:0006323,GO:0006725,GO:0006807,GO:0006810,GO:0006897,GO:0006898,GO:0006996,GO:0007049,GO:0007154,GO:0007267,GO:0007275,GO:0007346,GO:0007369,GO:0007399,GO:0007548,GO:0008150,GO:…
NVE10621	NVE10621	NVE10621|NVE10621	-	NA
NVE10622	NVE10622	NVE10622|NVE10622	-	GO:0002118,GO:0002121,GO:0002165,GO:0005575,GO:0005622,GO:0005623,GO:0005634,GO:0005654,GO:0007275,GO:0007444,GO:0007472,GO:0007476,GO:0007552,GO:0007560,GO:0007610,GO:0008150,GO:0008586,GO:0009653,GO:0009791,GO:0009886,GO:0009887,GO:0016363,GO:0031974,GO:0031981,GO:0032501,GO:0032502,GO:0034399,GO:0035107,GO:0035114,GO:0035120,GO:0035220,GO:0043226,GO:0043227,GO:0043229,GO:0043231,GO:0043233,GO:…
NVE10623	RMP-like	NVE10623|RMP-like	-	GO:0000003,GO:0000075,GO:0000077,GO:0000122,GO:0000428,GO:0000988,GO:0000989,GO:0001076,GO:0001104,GO:0001106,GO:0001191,GO:0001558,GO:0002009,GO:0003006,GO:0003674,GO:0003682,GO:0003712,GO:0003714,GO:0004857,GO:0005488,GO:0005575,GO:0005622,GO:0005623,GO:0005634,GO:0005654,GO:0005665,GO:0005694,GO:0005700,GO:0005737,GO:0005739,GO:0006139,GO:0006351,GO:0006355,GO:0006357,GO:0006366,GO:0006725,GO:…
NVE10624	CDA7L-like	NVE10624|CDA7L-like	-	GO:0005575,GO:0005622,GO:0005623,GO:0005634,GO:0005730,GO:0005737,GO:0008150,GO:0008284,GO:0031974,GO:0031981,GO:0042127,GO:0043226,GO:0043227,GO:0043228,GO:0043229,GO:0043231,GO:0043232,GO:0043233,GO:0044422,GO:0044424,GO:0044428,GO:0044446,GO:0044464,GO:0048518,GO:0048522,GO:0050789,GO:0050794,GO:0065007,GO:0070013
NVE10625	ULK4-like	NVE10625|ULK4-like	-	GO:0000902,GO:0003341,GO:0003351,GO:0006928,GO:0007017,GO:0007018,GO:0007275,GO:0007399,GO:0007417,GO:0007420,GO:0008150,GO:0009653,GO:0009987,GO:0016043,GO:0021591,GO:0030030,GO:0032501,GO:0032502,GO:0032989,GO:0032990,GO:0044699,GO:0044707,GO:0044763,GO:0044767,GO:0048513,GO:0048731,GO:0048856,GO:0048858,GO:0048869,GO:0060271,GO:0071840
NVE10626	Nvcyclin	NVE10626|Nvcyclin	-	GO:0000003,GO:0000075,GO:0000079,GO:0000082,GO:0000083,GO:0000278,GO:0000307,GO:0000910,GO:0000988,GO:0000989,GO:0001541,GO:0001547,GO:0001708,GO:0001709,GO:0001889,GO:0001932,GO:0001934,GO:0002119,GO:0002164,GO:0003006,GO:0003674,GO:0003712,GO:0003713,GO:0003824,GO:0005102,GO:0005488,GO:0005515,GO:0005575,GO:0005622,GO:0005623,GO:0005634,GO:0005654,GO:0005737,GO:0005813,GO:0005815,GO:0005829,GO:…
NVE10627	NVE10627	NVE10627|NVE10627	-	NA
NVE10628	NvFoxC	NVE10628|NvFoxC	-	NA
NVE10629	NVE10629	NVE10629|NVE10629	-	GO:0000122,GO:0000981,GO:0001071,GO:0001501,GO:0001654,GO:0002376,GO:0002520,GO:0003674,GO:0003676,GO:0003677,GO:0003690,GO:0003700,GO:0003705,GO:0005488,GO:0005515,GO:0005575,GO:0005622,GO:0005623,GO:0005634,GO:0005654,GO:0005667,GO:0006029,GO:0006139,GO:0006351,GO:0006355,GO:0006357,GO:0006366,GO:0006725,GO:0006807,GO:0007154,GO:0007267,GO:0007275,GO:0007389,GO:0007399,GO:0007417,GO:0007420,GO:…
NVE10630	NVE10630	NVE10630|NVE10630	-	NA
NVE10631	ADF3-like	NVE10631|ADF3-like	-	NA
NVE10632	PGDH-like2	NVE10632|PGDH-like2	-	GO:0000003,GO:0000166,GO:0001568,GO:0001944,GO:0003674,GO:0003824,GO:0004871,GO:0004872,GO:0004888,GO:0004930,GO:0004953,GO:0004954,GO:0004955,GO:0004957,GO:0005488,GO:0005515,GO:0005575,GO:0005622,GO:0005623,GO:0005634,GO:0005737,GO:0005829,GO:0006082,GO:0006629,GO:0006631,GO:0006690,GO:0006692,GO:0006693,GO:0007154,GO:0007165,GO:0007166,GO:0007167,GO:0007178,GO:0007179,GO:0007186,GO:0007275,GO:…
NVE10633	NVE10633	NVE10633|NVE10633	-	NA
NVE10634	NVE10634	NVE10634|NVE10634	-	NA
NVE10635	NVE10635	NVE10635|NVE10635	-	NA
NVE10636	NVE10636	NVE10636|NVE10636	-	NA
NVE10637	NVE10637	NVE10637|NVE10637	-	NA
NVE10638	DTBP1-like	NVE10638|DTBP1-like	-	NA
NVE10639	NVE10639	NVE10639|NVE10639	-	NA
NVE10640	PPA5-like3	NVE10640|PPA5-like3	-	NA
NVE10641	ZC3H3-like	NVE10641|ZC3H3-like	-	GO:0003674,GO:0005488,GO:0005515,GO:0005575,GO:0005622,GO:0005623,GO:0005634,GO:0005654,GO:0005847,GO:0005849,GO:0006139,GO:0006378,GO:0006396,GO:0006397,GO:0006403,GO:0006405,GO:0006406,GO:0006725,GO:0006807,GO:0006810,GO:0006913,GO:0008150,GO:0008152,GO:0009966,GO:0009967,GO:0009987,GO:0010467,GO:0010646,GO:0010647,GO:0010793,GO:0015931,GO:0016070,GO:0016071,GO:0016482,GO:0016973,GO:0023051,GO:…
NVE10642	PSB8-like	NVE10642|PSB8-like	-	GO:0000003,GO:0000022,GO:0000075,GO:0000077,GO:0000082,GO:0000084,GO:0000209,GO:0000226,GO:0000278,GO:0000502,GO:0002119,GO:0002164,GO:0002376,GO:0002474,GO:0002478,GO:0002479,GO:0003674,GO:0003824,GO:0004175,GO:0005575,GO:0005622,GO:0005623,GO:0005634,GO:0005654,GO:0005737,GO:0005829,GO:0005839,GO:0006139,GO:0006464,GO:0006508,GO:0006511,GO:0006521,GO:0006725,GO:0006807,GO:0006915,GO:0006950,GO:…
NVE10643	RM03-like	NVE10643|RM03-like	-	GO:0000003,GO:0000313,GO:0000314,GO:0000315,GO:0002119,GO:0002164,GO:0003674,GO:0003676,GO:0003723,GO:0003735,GO:0005198,GO:0005488,GO:0005575,GO:0005622,GO:0005623,GO:0005737,GO:0005739,GO:0005759,GO:0005761,GO:0005762,GO:0005763,GO:0005840,GO:0006412,GO:0006810,GO:0006897,GO:0006898,GO:0007275,GO:0008150,GO:0008152,GO:0009058,GO:0009059,GO:0009790,GO:0009791,GO:0009792,GO:0009987,GO:0010467,GO:…
NVE10644	NVE10644	NVE10644|NVE10644	-	NA
NVE10645	NVE10645	NVE10645|NVE10645	-	NA
NVE10646	LDHD-like	NVE10646|LDHD-like	-	GO:0003674,GO:0003824,GO:0004457,GO:0005575,GO:0005622,GO:0005623,GO:0005737,GO:0005739,GO:0006139,GO:0006163,GO:0006164,GO:0006725,GO:0006753,GO:0006754,GO:0006793,GO:0006796,GO:0006807,GO:0008150,GO:0008152,GO:0008720,GO:0009058,GO:0009116,GO:0009117,GO:0009119,GO:0009123,GO:0009124,GO:0009126,GO:0009127,GO:0009141,GO:0009142,GO:0009144,GO:0009145,GO:0009150,GO:0009152,GO:0009156,GO:0009161,GO:…
NVE10647	P4HTM-like1	NVE10647|P4HTM-like1	-	GO:0005575,GO:0005622,GO:0005623,GO:0005737,GO:0005783,GO:0005789,GO:0012505,GO:0016020,GO:0031090,GO:0042175,GO:0043226,GO:0043227,GO:0043229,GO:0043231,GO:0044422,GO:0044424,GO:0044425,GO:0044432,GO:0044444,GO:0044446,GO:0044464
NVE10648	P4HTM-like11	NVE10648|P4HTM-like11	-	GO:0005575,GO:0005622,GO:0005623,GO:0005737,GO:0005783,GO:0005789,GO:0012505,GO:0016020,GO:0031090,GO:0042175,GO:0043226,GO:0043227,GO:0043229,GO:0043231,GO:0044422,GO:0044424,GO:0044425,GO:0044432,GO:0044444,GO:0044446,GO:0044464
NVE10649	RBM39-like	NVE10649|RBM39-like	-	NA
NVE10650	CHM1A-like	NVE10650|CHM1A-like	-	GO:0000070,GO:0000228,GO:0000278,GO:0000280,GO:0000793,GO:0000794,GO:0000819,GO:0000910,GO:0003674,GO:0003824,GO:0005488,GO:0005575,GO:0005622,GO:0005623,GO:0005634,GO:0005694,GO:0005737,GO:0005768,GO:0005769,GO:0005815,GO:0005856,GO:0006139,GO:0006259,GO:0006323,GO:0006355,GO:0006725,GO:0006807,GO:0006810,GO:0006996,GO:0007049,GO:0007059,GO:0007067,GO:0007076,GO:0007154,GO:0007275,GO:0007399,GO:…
NVE10651	PRS23-like2	NVE10651|PRS23-like2	-	GO:0005575,GO:0005576,GO:0005622,GO:0005623,GO:0005634,GO:0005737,GO:0005739,GO:0043226,GO:0043227,GO:0043229,GO:0043231,GO:0044424,GO:0044444,GO:0044464
NVE10652	CP070-like	NVE10652|CP070-like	-	GO:0003674,GO:0005102,GO:0005488,GO:0005515,GO:0005575,GO:0005622,GO:0005623,GO:0005737,GO:0005802,GO:0006810,GO:0006886,GO:0006892,GO:0006893,GO:0008021,GO:0008104,GO:0008150,GO:0009987,GO:0012506,GO:0015031,GO:0016020,GO:0016023,GO:0016192,GO:0016482,GO:0030135,GO:0030136,GO:0030425,GO:0030659,GO:0030662,GO:0030665,GO:0030672,GO:0031090,GO:0031410,GO:0031982,GO:0031988,GO:0033036,GO:0034613,GO:…
NVE10653	K1468-like	NVE10653|K1468-like	+	NA
NVE10654	ADB4C-like1	NVE10654|ADB4C-like1	-	NA
NVE10655	NVE10655	NVE10655|NVE10655	-	NA
NVE10656	KLHDB-like3	NVE10656|KLHDB-like3	-	NA
NVE10598	NVE10598	NVE10598|NVE10598	-	NA
NVE10599	NADA-like2	NVE10599|NADA-like2	-	NA
NVE10600	GLRA1-like2	NVE10600|GLRA1-like2	-	GO:0003674,GO:0004871,GO:0004872,GO:0004888,GO:0004890,GO:0005575,GO:0005623,GO:0005886,GO:0007154,GO:0007165,GO:0007610,GO:0007622,GO:0007623,GO:0008150,GO:0009605,GO:0009612,GO:0009628,GO:0009636,GO:0009987,GO:0010033,GO:0010646,GO:0010648,GO:0016020,GO:0016021,GO:0016917,GO:0017085,GO:0022410,GO:0023051,GO:0023052,GO:0023057,GO:0030424,GO:0030425,GO:0030431,GO:0031224,GO:0031644,GO:0031645,GO:…
NVE10601	ZZZ3-like1	NVE10601|ZZZ3-like1	+	GO:0000123,GO:0005575,GO:0005622,GO:0005623,GO:0005634,GO:0005654,GO:0005671,GO:0006325,GO:0006338,GO:0006464,GO:0006473,GO:0006475,GO:0006996,GO:0008150,GO:0008152,GO:0009987,GO:0016043,GO:0016568,GO:0016569,GO:0016570,GO:0016573,GO:0018193,GO:0018205,GO:0018393,GO:0018394,GO:0019538,GO:0031974,GO:0031981,GO:0032991,GO:0036211,GO:0043170,GO:0043226,GO:0043227,GO:0043229,GO:0043231,GO:0043233,GO:…
NVE10602	RL35-like2	NVE10602|RL35-like2	-	GO:0000003,GO:0000022,GO:0000184,GO:0000226,GO:0000278,GO:0000956,GO:0002119,GO:0002164,GO:0003674,GO:0003676,GO:0003723,GO:0003729,GO:0003735,GO:0005198,GO:0005488,GO:0005575,GO:0005622,GO:0005623,GO:0005634,GO:0005730,GO:0005737,GO:0005829,GO:0005840,GO:0006139,GO:0006401,GO:0006402,GO:0006412,GO:0006413,GO:0006414,GO:0006415,GO:0006605,GO:0006612,GO:0006613,GO:0006614,GO:0006725,GO:0006807,GO:…
NVE10603	URM1-like	NVE10603|URM1-like	-	GO:0002097,GO:0002098,GO:0003674,GO:0003824,GO:0004175,GO:0004252,GO:0005575,GO:0005576,GO:0005622,GO:0005623,GO:0005737,GO:0005829,GO:0006139,GO:0006396,GO:0006399,GO:0006400,GO:0006508,GO:0006725,GO:0006807,GO:0008033,GO:0008150,GO:0008152,GO:0008233,GO:0008236,GO:0009451,GO:0009987,GO:0010467,GO:0016070,GO:0016787,GO:0017171,GO:0019538,GO:0034227,GO:0034470,GO:0034641,GO:0034660,GO:0043170,GO:…
NVE10604	NVE10604	NVE10604|NVE10604	-	NA
NVE10605	NVE10605	NVE10605|NVE10605	-	NA
NVE10606	NVE10606	NVE10606|NVE10606	-	NA
NVE10607	NVE10607	NVE10607|NVE10607	-	NA
NVE10693	XDH-like1	NVE10693|XDH-like1	-	GO:0000166,GO:0003674,GO:0003824,GO:0004854,GO:0005488,GO:0005575,GO:0005622,GO:0005623,GO:0005737,GO:0005777,GO:0005856,GO:0005875,GO:0006082,GO:0006139,GO:0006144,GO:0006145,GO:0006206,GO:0006520,GO:0006525,GO:0006568,GO:0006576,GO:0006586,GO:0006629,GO:0006644,GO:0006650,GO:0006725,GO:0006793,GO:0006796,GO:0006807,GO:0007275,GO:0007568,GO:0008150,GO:0008152,GO:0008340,GO:0009056,GO:0009064,GO:…
NVE10694	DPOLZ-like3	NVE10694|DPOLZ-like3	-	GO:0003674,GO:0003824,GO:0003887,GO:0005575,GO:0005622,GO:0005623,GO:0005634,GO:0005654,GO:0005694,GO:0006139,GO:0006259,GO:0006260,GO:0006261,GO:0006281,GO:0006301,GO:0006725,GO:0006807,GO:0006950,GO:0006974,GO:0008150,GO:0008152,GO:0009058,GO:0009059,GO:0009987,GO:0016035,GO:0016740,GO:0016772,GO:0016779,GO:0018130,GO:0019438,GO:0019985,GO:0031974,GO:0031981,GO:0032991,GO:0033554,GO:0034061,GO:…
NVE10695	AKIR1-like	NVE10695|AKIR1-like	-	GO:0000122,GO:0000988,GO:0000989,GO:0001817,GO:0001819,GO:0002164,GO:0002237,GO:0002682,GO:0002684,GO:0003674,GO:0003712,GO:0005488,GO:0005515,GO:0005575,GO:0005622,GO:0005623,GO:0005634,GO:0005654,GO:0005694,GO:0005700,GO:0006355,GO:0006357,GO:0006950,GO:0006952,GO:0007275,GO:0007517,GO:0007525,GO:0007526,GO:0008150,GO:0008284,GO:0009607,GO:0009617,GO:0009790,GO:0009791,GO:0009889,GO:0009890,GO:…
NVE10696	ZMY11-like	NVE10696|ZMY11-like	-	GO:0000122,GO:0003674,GO:0005102,GO:0005488,GO:0005515,GO:0005575,GO:0005622,GO:0005623,GO:0005634,GO:0005694,GO:0005737,GO:0006355,GO:0006357,GO:0008150,GO:0008283,GO:0009889,GO:0009890,GO:0009892,GO:0009966,GO:0009968,GO:0010468,GO:0010556,GO:0010558,GO:0010605,GO:0010627,GO:0010629,GO:0010646,GO:0010648,GO:0010741,GO:0010941,GO:0017015,GO:0019219,GO:0019222,GO:0023051,GO:0023057,GO:0030424,GO:…
NVE10697	RT4I1-like	NVE10697|RT4I1-like	-	GO:0000003,GO:0000302,GO:0000303,GO:0005575,GO:0005622,GO:0005623,GO:0005737,GO:0005739,GO:0006950,GO:0006979,GO:0007275,GO:0007399,GO:0007417,GO:0007420,GO:0008150,GO:0009314,GO:0009411,GO:0009416,GO:0009628,GO:0009790,GO:0009792,GO:0010035,GO:0016319,GO:0032501,GO:0032502,GO:0032504,GO:0040008,GO:0040009,GO:0040010,GO:0040014,GO:0042221,GO:0043226,GO:0043227,GO:0043229,GO:0043231,GO:0044424,GO:…
NVE10698	NVE10698	NVE10698|NVE10698	-	NA
NVE10699	FUT10-like1	NVE10699|FUT10-like1	-	GO:0000139,GO:0005575,GO:0005622,GO:0005623,GO:0005737,GO:0005794,GO:0005795,GO:0012505,GO:0016020,GO:0031090,GO:0031984,GO:0031985,GO:0032580,GO:0043226,GO:0043227,GO:0043229,GO:0043231,GO:0044422,GO:0044424,GO:0044431,GO:0044444,GO:0044446,GO:0044464
NVE10700	NVE10700	NVE10700|NVE10700	-	NA
NVE10701	NVE10701	NVE10701|NVE10701	-	NA
NVE10702	VWA2-like2	NVE10702|VWA2-like2	-	NA
NVE10703	TSP1-like3	NVE10703|TSP1-like3	-	NA
NVE10704	NVE10704	NVE10704|NVE10704	-	NA
NVE10705	MOT14-like2	NVE10705|MOT14-like2	-	GO:0005575,GO:0005623,GO:0005886,GO:0016020,GO:0044464,GO:0071944
NVE10706	SO4A1-like6	NVE10706|SO4A1-like6	-	GO:0003333,GO:0003674,GO:0005215,GO:0005342,GO:0005575,GO:0005623,GO:0005886,GO:0006082,GO:0006520,GO:0006575,GO:0006725,GO:0006807,GO:0006810,GO:0006811,GO:0006820,GO:0006865,GO:0008150,GO:0008152,GO:0008509,GO:0008514,GO:0009914,GO:0009987,GO:0010817,GO:0015075,GO:0015171,GO:0015291,GO:0015349,GO:0015711,GO:0015849,GO:0016020,GO:0016021,GO:0016323,GO:0018958,GO:0019752,GO:0022804,GO:0022857,GO:…
NVE10707	TITIN-like1	NVE10707|TITIN-like1	-	GO:0000003,GO:0000902,GO:0000904,GO:0001654,GO:0001746,GO:0002165,GO:0003006,GO:0003008,GO:0003674,GO:0005102,GO:0005104,GO:0005488,GO:0005515,GO:0005575,GO:0005622,GO:0005623,GO:0005737,GO:0005856,GO:0005886,GO:0006950,GO:0007154,GO:0007155,GO:0007156,GO:0007267,GO:0007268,GO:0007275,GO:0007399,GO:0007413,GO:0007417,GO:0007420,GO:0007423,GO:0007424,GO:0007444,GO:0007483,GO:0007484,GO:0007485,GO:…
NVE10708	MPC2-like	NVE10708|MPC2-like	-	GO:0003674,GO:0005215,GO:0005342,GO:0005575,GO:0005622,GO:0005623,GO:0005737,GO:0005739,GO:0005740,GO:0005743,GO:0006082,GO:0006090,GO:0006810,GO:0006811,GO:0006820,GO:0006839,GO:0006848,GO:0006850,GO:0008028,GO:0008150,GO:0008152,GO:0008509,GO:0008514,GO:0009987,GO:0015075,GO:0015711,GO:0015718,GO:0015849,GO:0016020,GO:0016021,GO:0019752,GO:0019866,GO:0022857,GO:0022891,GO:0022892,GO:0031090,GO:…
NVE10709	NVE10709	NVE10709|NVE10709	-	NA
NVE10710	NVE10710	NVE10710|NVE10710	-	NA
NVE10711	NVE10711	NVE10711|NVE10711	-	NA
NVE10712	NVE10712	NVE10712|NVE10712	-	NA
NVE10713	SAL-like1	NVE10713|SAL-like1	-	NA
NVE10714	CSL3-like2	NVE10714|CSL3-like2	-	NA
NVE10715	LIS12-like	NVE10715|LIS12-like	-	NA
NVE10716	CU059-like	NVE10716|CU059-like	-	GO:0000902,GO:0005575,GO:0005622,GO:0005623,GO:0005634,GO:0005737,GO:0005829,GO:0007275,GO:0007399,GO:0008150,GO:0009653,GO:0009987,GO:0016043,GO:0022008,GO:0030030,GO:0030154,GO:0030182,GO:0031175,GO:0032501,GO:0032502,GO:0032989,GO:0032990,GO:0043226,GO:0043227,GO:0043229,GO:0043231,GO:0044424,GO:0044444,GO:0044464,GO:0044699,GO:0044707,GO:0044763,GO:0044767,GO:0048468,GO:0048666,GO:0048699,GO:…
NVE10717	NT5D1-like	NVE10717|NT5D1-like	-	NA
NVE10718	LACE1-like1	NVE10718|LACE1-like1	-	GO:0003674,GO:0003824,GO:0005575,GO:0005622,GO:0005623,GO:0005737,GO:0005739,GO:0006139,GO:0006152,GO:0006163,GO:0006195,GO:0006200,GO:0006725,GO:0006753,GO:0006793,GO:0006796,GO:0006807,GO:0008150,GO:0008152,GO:0009056,GO:0009116,GO:0009117,GO:0009119,GO:0009123,GO:0009125,GO:0009126,GO:0009128,GO:0009141,GO:0009143,GO:0009144,GO:0009146,GO:0009150,GO:0009154,GO:0009158,GO:0009161,GO:0009164,GO:…
NVE10719	NVE10719	NVE10719|NVE10719	-	NA
NVE10720	ARL6-like	NVE10720|ARL6-like	-	GO:0000166,GO:0000902,GO:0001882,GO:0001883,GO:0003008,GO:0003674,GO:0003824,GO:0003924,GO:0005488,GO:0005525,GO:0005543,GO:0005575,GO:0005622,GO:0005623,GO:0005737,GO:0005815,GO:0005856,GO:0005874,GO:0005879,GO:0005886,GO:0005929,GO:0005930,GO:0005932,GO:0005975,GO:0006139,GO:0006152,GO:0006163,GO:0006184,GO:0006195,GO:0006461,GO:0006464,GO:0006471,GO:0006486,GO:0006605,GO:0006612,GO:0006725,GO:…
NVE10721	GLRX-like	NVE10721|GLRX-like	-	NA
NVE10722	UBP16-like	NVE10722|UBP16-like	-	NA
NVE10723	FBX21-like1	NVE10723|FBX21-like1	-	NA
NVE10724	NVE10724	NVE10724|NVE10724	-	NA
NVE10667	NVE10667	NVE10667|NVE10667	-	NA
NVE10668	NVE10668	NVE10668|NVE10668	-	NA
NVE10669	NVE10669	NVE10669|NVE10669	-	NA
NVE10670	NVE10670	NVE10670|NVE10670	-	NA
NVE10671	NVE10671	NVE10671|NVE10671	-	NA
NVE10672	NVE10672	NVE10672|NVE10672	-	NA
NVE10673	NVE10673	NVE10673|NVE10673	-	NA
NVE10674	TRI33-like4	NVE10674|TRI33-like4	-	NA
NVE10675	BLML-like1	NVE10675|BLML-like1	-	NA
NVE10676	NVE10676	NVE10676|NVE10676	-	NA
NVE10677	TRI45-like21	NVE10677|TRI45-like21	-	NA
NVE10678	TRI33-like5	NVE10678|TRI33-like5	-	NA
NVE10679	NVE10679	NVE10679|NVE10679	-	NA
NVE10680	NVE10680	NVE10680|NVE10680	-	NA
NVE10681	NVE10681	NVE10681|NVE10681	-	NA
NVE10682	NVE10682	NVE10682|NVE10682	-	NA
NVE10683	BLML-like2	NVE10683|BLML-like2	-	NA
NVE10684	NVE10684	NVE10684|NVE10684	-	NA
NVE10685	TRI33-like6	NVE10685|TRI33-like6	-	NA
NVE10686	NVE10686	NVE10686|NVE10686	-	NA
NVE10687	NVE10687	NVE10687|NVE10687	-	NA
NVE10759	NVE10759	NVE10759|NVE10759	-	NA
NVE10760	NVE10760	NVE10760|NVE10760	-	NA
NVE10761	NVE10761	NVE10761|NVE10761	-	NA
NVE10762	GCSP-like2	NVE10762|GCSP-like2	-	GO:0003674,GO:0003824,GO:0004375,GO:0005575,GO:0005622,GO:0005623,GO:0005737,GO:0005739,GO:0005960,GO:0006082,GO:0006520,GO:0006544,GO:0006546,GO:0006807,GO:0008150,GO:0008152,GO:0009055,GO:0009056,GO:0009063,GO:0009069,GO:0009071,GO:0009987,GO:0016054,GO:0016491,GO:0016638,GO:0016642,GO:0019752,GO:0032991,GO:0043226,GO:0043227,GO:0043229,GO:0043231,GO:0043234,GO:0043436,GO:0044237,GO:0044238,GO:…
NVE10763	PLD3-like1	NVE10763|PLD3-like1	-	GO:0003674,GO:0003824,GO:0004620,GO:0004630,GO:0005575,GO:0005622,GO:0005623,GO:0005737,GO:0005783,GO:0005789,GO:0006629,GO:0006644,GO:0006650,GO:0006655,GO:0006793,GO:0006796,GO:0008081,GO:0008150,GO:0008152,GO:0008610,GO:0008654,GO:0009058,GO:0009987,GO:0012505,GO:0016020,GO:0016298,GO:0016787,GO:0016788,GO:0019637,GO:0031090,GO:0042175,GO:0042578,GO:0043226,GO:0043227,GO:0043229,GO:0043231,GO:…
NVE10764	CK057-like1	NVE10764|CK057-like1	-	NA
NVE10765	NVE10765	NVE10765|NVE10765	-	NA
NVE10766	NVE10766	NVE10766|NVE10766	-	NA
NVE10767	NVE10767	NVE10767|NVE10767	+	NA
NVE10768	NVE10768	NVE10768|NVE10768	-	NA
NVE10769	NVE10769	NVE10769|NVE10769	-	NA
NVE10770	RRBP1-like2	NVE10770|RRBP1-like2	-	NA
NVE10771	NVE10771	NVE10771|NVE10771	-	NA
NVE10772	NVE10772	NVE10772|NVE10772	-	NA
NVE10773	NVE10773	NVE10773|NVE10773	-	NA
NVE10774	NVE10774	NVE10774|NVE10774	-	NA
NVE10775	NVE10775	NVE10775|NVE10775	-	NA
NVE10776	NVE10776	NVE10776|NVE10776	+	NA
NVE10777	AQR-like4	NVE10777|AQR-like4	-	GO:0000375,GO:0000377,GO:0000398,GO:0005575,GO:0005622,GO:0005623,GO:0005634,GO:0005681,GO:0006139,GO:0006396,GO:0006397,GO:0006725,GO:0006807,GO:0007275,GO:0008150,GO:0008152,GO:0008380,GO:0009653,GO:0009790,GO:0009792,GO:0009987,GO:0010171,GO:0010467,GO:0016070,GO:0016071,GO:0030529,GO:0032501,GO:0032502,GO:0032991,GO:0034641,GO:0040008,GO:0040009,GO:0040010,GO:0040011,GO:0043170,GO:0043226,GO:…
NVE10778	NVE10778	NVE10778|NVE10778	-	NA
NVE10779	FKRP-like2	NVE10779|FKRP-like2	-	NA
NVE10729	NVE10729	NVE10729|NVE10729	-	NA
NVE10730	NVE10730	NVE10730|NVE10730	-	NA
NVE10731	CNTRL-like1	NVE10731|CNTRL-like1	-	NA
NVE10732	NVE10732	NVE10732|NVE10732	-	NA
NVE10733	ESYT3-like1	NVE10733|ESYT3-like1	-	GO:0005575,GO:0005623,GO:0012505,GO:0016020,GO:0044464
NVE10734	PDIA4-like1	NVE10734|PDIA4-like1	-	GO:0000003,GO:0003674,GO:0003756,GO:0003824,GO:0005575,GO:0005622,GO:0005623,GO:0005737,GO:0005783,GO:0005788,GO:0006457,GO:0006810,GO:0006950,GO:0006984,GO:0006986,GO:0007154,GO:0007165,GO:0007275,GO:0008104,GO:0008150,GO:0008152,GO:0009306,GO:0009790,GO:0009792,GO:0009986,GO:0009987,GO:0010033,GO:0015031,GO:0016023,GO:0016853,GO:0016860,GO:0016862,GO:0016864,GO:0019538,GO:0023052,GO:0030968,GO:…
NVE10735	NVE10735	NVE10735|NVE10735	-	NA
NVE10736	NVE10736	NVE10736|NVE10736	-	NA
NVE10737	NVE10737	NVE10737|NVE10737	-	NA
NVE10738	NVE10738	NVE10738|NVE10738	-	NA
NVE10739	NVE10739	NVE10739|NVE10739	-	NA
NVE10740	NVE10740	NVE10740|NVE10740	-	NA
NVE10741	NvMoxA	NVE10741|NvMoxA	+	GO:0001071,GO:0003674,GO:0003676,GO:0003677,GO:0003700,GO:0005488,GO:0005575,GO:0005622,GO:0005623,GO:0005634,GO:0006355,GO:0008150,GO:0009889,GO:0010468,GO:0010556,GO:0019219,GO:0019222,GO:0031323,GO:0031326,GO:0043226,GO:0043227,GO:0043229,GO:0043231,GO:0044424,GO:0044464,GO:0050789,GO:0050794,GO:0051171,GO:0051252,GO:0060255,GO:0065007,GO:0080090,GO:0097159,GO:1901363,GO:2000112,GO:2001141
NVE10742	NvMoxC	NVE10742|NvMoxC	+	GO:0001071,GO:0003674,GO:0003676,GO:0003677,GO:0003700,GO:0005488,GO:0005575,GO:0005622,GO:0005623,GO:0005634,GO:0006355,GO:0008150,GO:0009889,GO:0010468,GO:0010556,GO:0019219,GO:0019222,GO:0031323,GO:0031326,GO:0043226,GO:0043227,GO:0043229,GO:0043231,GO:0044424,GO:0044464,GO:0050789,GO:0050794,GO:0051171,GO:0051252,GO:0060255,GO:0065007,GO:0080090,GO:0097159,GO:1901363,GO:2000112,GO:2001141
NVE10743	NvMoxD	NVE10743|NvMoxD	+	GO:0001071,GO:0001525,GO:0001568,GO:0001756,GO:0001757,GO:0001944,GO:0003002,GO:0003008,GO:0003013,GO:0003674,GO:0003676,GO:0003677,GO:0003700,GO:0005488,GO:0005575,GO:0005622,GO:0005623,GO:0005634,GO:0005654,GO:0005737,GO:0006355,GO:0007275,GO:0007379,GO:0007389,GO:0007517,GO:0007519,GO:0008015,GO:0008150,GO:0009653,GO:0009790,GO:0009792,GO:0009880,GO:0009888,GO:0009889,GO:0009952,GO:0010468,GO:…
NVE10744	NvMoxB	NVE10744|NvMoxB	+	GO:0001071,GO:0003674,GO:0003676,GO:0003677,GO:0003700,GO:0005488,GO:0005575,GO:0005622,GO:0005623,GO:0005634,GO:0006355,GO:0008150,GO:0009889,GO:0010468,GO:0010556,GO:0019219,GO:0019222,GO:0031323,GO:0031326,GO:0043226,GO:0043227,GO:0043229,GO:0043231,GO:0044424,GO:0044464,GO:0050789,GO:0050794,GO:0051171,GO:0051252,GO:0060255,GO:0065007,GO:0080090,GO:0097159,GO:1901363,GO:2000112,GO:2001141
NVE10745	SPG16-like	NVE10745|SPG16-like	-	GO:0000003,GO:0000902,GO:0005575,GO:0005622,GO:0005623,GO:0005634,GO:0005737,GO:0005856,GO:0005874,GO:0005929,GO:0005930,GO:0006996,GO:0007276,GO:0007283,GO:0008150,GO:0009653,GO:0009987,GO:0010927,GO:0015630,GO:0016043,GO:0019953,GO:0022414,GO:0022607,GO:0030030,GO:0030031,GO:0031514,GO:0032501,GO:0032502,GO:0032504,GO:0032838,GO:0032989,GO:0032990,GO:0032991,GO:0035085,GO:0042384,GO:0042995,GO:…
NVE10746	ADF2-like	NVE10746|ADF2-like	-	NA
NVE10747	DTWD1-like	NVE10747|DTWD1-like	-	NA
NVE10748	BODG-like6	NVE10748|BODG-like6	-	GO:0003674,GO:0003824,GO:0005488,GO:0005575,GO:0005622,GO:0005623,GO:0005737,GO:0005739,GO:0005829,GO:0005856,GO:0006082,GO:0006577,GO:0006578,GO:0006807,GO:0008150,GO:0008152,GO:0008270,GO:0008336,GO:0009058,GO:0009437,GO:0009987,GO:0015629,GO:0016053,GO:0016491,GO:0016705,GO:0016706,GO:0019752,GO:0032787,GO:0034641,GO:0043167,GO:0043169,GO:0043226,GO:0043227,GO:0043228,GO:0043229,GO:0043231,GO:…
NVE19906	NVE19906	NVE19906|NVE19906	-	NA
NVE19907	TITIN-like11	NVE19907|TITIN-like11	-	GO:0000003,GO:0000902,GO:0000904,GO:0001654,GO:0001746,GO:0002165,GO:0003006,GO:0003008,GO:0003674,GO:0005102,GO:0005104,GO:0005488,GO:0005515,GO:0005575,GO:0005622,GO:0005623,GO:0005737,GO:0005856,GO:0005886,GO:0006950,GO:0007154,GO:0007155,GO:0007156,GO:0007267,GO:0007268,GO:0007275,GO:0007399,GO:0007413,GO:0007417,GO:0007420,GO:0007423,GO:0007424,GO:0007444,GO:0007483,GO:0007484,GO:0007485,GO:…
NVE19896	NVE19896	NVE19896|NVE19896	-	NA
NVE19897	NVE19897	NVE19897|NVE19897	-	NA
NVE19898	NVE19898	NVE19898|NVE19898	-	NA
NVE19899	NAGAB-like1	NVE19899|NAGAB-like1	-	GO:0000323,GO:0003674,GO:0003824,GO:0004553,GO:0004557,GO:0005575,GO:0005622,GO:0005623,GO:0005737,GO:0005764,GO:0005773,GO:0005975,GO:0006629,GO:0006643,GO:0006664,GO:0006665,GO:0006672,GO:0006677,GO:0006687,GO:0006807,GO:0008150,GO:0008152,GO:0008456,GO:0009056,GO:0009311,GO:0009987,GO:0015925,GO:0015929,GO:0016042,GO:0016052,GO:0016137,GO:0016139,GO:0016787,GO:0016798,GO:0019377,GO:0030149,GO:…
NVE19900	NVE19900	NVE19900|NVE19900	-	NA
NVE19901	NVE19901	NVE19901|NVE19901	-	NA
NVE19902	NVE19902	NVE19902|NVE19902	-	NA
NVE19903	AGAL-like1	NVE19903|AGAL-like1	-	GO:0000323,GO:0003674,GO:0003824,GO:0004553,GO:0004557,GO:0005575,GO:0005622,GO:0005623,GO:0005737,GO:0005764,GO:0005773,GO:0005975,GO:0006629,GO:0006643,GO:0006664,GO:0006665,GO:0006672,GO:0006677,GO:0006687,GO:0006807,GO:0008150,GO:0008152,GO:0008456,GO:0009056,GO:0009311,GO:0009987,GO:0015925,GO:0015929,GO:0016042,GO:0016052,GO:0016137,GO:0016139,GO:0016787,GO:0016798,GO:0019377,GO:0030149,GO:…
NVE19494	NVE19494	NVE19494|NVE19494	+	NA
NVE19495	MUP4-like	NVE19495|MUP4-like	-	NA
NVE19493	BRPF3-like1	NVE19493|BRPF3-like1	-	NA
NVE19491	H2B-like1	NVE19491|H2B-like1	-	GO:0000228,GO:0000785,GO:0000786,GO:0000790,GO:0003674,GO:0003676,GO:0003677,GO:0005488,GO:0005575,GO:0005622,GO:0005623,GO:0005634,GO:0005694,GO:0005737,GO:0005811,GO:0006139,GO:0006259,GO:0006323,GO:0006325,GO:0006333,GO:0006334,GO:0006725,GO:0006807,GO:0006996,GO:0008150,GO:0008152,GO:0009987,GO:0016043,GO:0022607,GO:0031497,GO:0031974,GO:0031981,GO:0032991,GO:0032993,GO:0034622,GO:0034641,GO:…
NVE19492	H2A1-like2	NVE19492|H2A1-like2	-	GO:0000785,GO:0000786,GO:0003674,GO:0003676,GO:0003677,GO:0005488,GO:0005575,GO:0005622,GO:0005623,GO:0005634,GO:0005694,GO:0006325,GO:0006333,GO:0006996,GO:0008150,GO:0009987,GO:0016043,GO:0032991,GO:0032993,GO:0043226,GO:0043227,GO:0043228,GO:0043229,GO:0043231,GO:0043232,GO:0044422,GO:0044424,GO:0044427,GO:0044446,GO:0044464,GO:0044699,GO:0044763,GO:0051276,GO:0071840,GO:0097159,GO:1901363
NVE25512	NVE25512	NVE25512|NVE25512	-	NA
NVE25834	NVE25834	NVE25834|NVE25834	-	NA
NVE2463	NVE2463	NVE2463|NVE2463	-	NA
NVE2464	DHRS1-like1	NVE2464|DHRS1-like1	-	NA
NVE19496	NOP2-like2	NVE19496|NOP2-like2	-	GO:0000003,GO:0002119,GO:0002164,GO:0005575,GO:0005622,GO:0005623,GO:0005634,GO:0005730,GO:0006139,GO:0006364,GO:0006396,GO:0006725,GO:0006807,GO:0006928,GO:0007275,GO:0007568,GO:0008150,GO:0008152,GO:0008284,GO:0008340,GO:0009790,GO:0009791,GO:0009792,GO:0009987,GO:0010259,GO:0010467,GO:0016070,GO:0016072,GO:0016477,GO:0022613,GO:0031974,GO:0031981,GO:0032501,GO:0032502,GO:0034470,GO:0034641,GO:…
NVE25163	NVE25163	NVE25163|NVE25163	-	NA
NVE20558	L3BPB-like2	NVE20558|L3BPB-like2	-	GO:0003674,GO:0004872,GO:0005044,GO:0005575,GO:0005576,GO:0005578,GO:0005615,GO:0006810,GO:0006897,GO:0006898,GO:0006950,GO:0006952,GO:0006968,GO:0007154,GO:0007165,GO:0008150,GO:0009987,GO:0016192,GO:0023052,GO:0031012,GO:0031982,GO:0031988,GO:0038024,GO:0043226,GO:0043227,GO:0043230,GO:0044421,GO:0044699,GO:0044700,GO:0044763,GO:0050789,GO:0050794,GO:0050896,GO:0051179,GO:0051234,GO:0051716,GO:…
NVE20559	NVE20559	NVE20559|NVE20559	-	NA
NVE25164	SGSM3-like1	NVE25164|SGSM3-like1	-	NA
NVE18132	CADN-like5	NVE18132|CADN-like5	-	NA
NVE18133	CADN-like6	NVE18133|CADN-like6	-	NA
NVE18131	NXF1-like1	NVE18131|NXF1-like1	-	GO:0003008,GO:0003674,GO:0003676,GO:0003723,GO:0003729,GO:0005215,GO:0005487,GO:0005488,GO:0005515,GO:0005575,GO:0005622,GO:0005623,GO:0005634,GO:0005635,GO:0005643,GO:0005654,GO:0005730,GO:0005737,GO:0005829,GO:0005856,GO:0006139,GO:0006378,GO:0006396,GO:0006397,GO:0006403,GO:0006405,GO:0006406,GO:0006725,GO:0006807,GO:0006810,GO:0006913,GO:0007275,GO:0007568,GO:0007610,GO:0007611,GO:0007613,GO:…
NVE18135	NVE18135	NVE18135|NVE18135	-	NA
NVE18134	NVE18134	NVE18134|NVE18134	-	GO:0000079,GO:0001702,GO:0001932,GO:0002009,GO:0002011,GO:0003674,GO:0005488,GO:0005515,GO:0006355,GO:0006357,GO:0007155,GO:0007275,GO:0007346,GO:0007369,GO:0007399,GO:0007417,GO:0007420,GO:0008150,GO:0008283,GO:0009653,GO:0009790,GO:0009888,GO:0009889,GO:0009891,GO:0009893,GO:0009987,GO:0010468,GO:0010556,GO:0010557,GO:0010604,GO:0010628,GO:0016337,GO:0019219,GO:0019220,GO:0019222,GO:0019899,GO:…
NVE14067	F178A-like1	NVE14067|F178A-like1	-	NA
NVE14068	IF4G1-like2	NVE14068|IF4G1-like2	-	GO:0000003,GO:0000022,GO:0000075,GO:0000077,GO:0000082,GO:0000184,GO:0000226,GO:0000278,GO:0000279,GO:0000280,GO:0000288,GO:0000289,GO:0000339,GO:0000340,GO:0000956,GO:0001932,GO:0001934,GO:0003674,GO:0003676,GO:0003723,GO:0003743,GO:0005488,GO:0005515,GO:0005575,GO:0005622,GO:0005623,GO:0005737,GO:0005829,GO:0006139,GO:0006396,GO:0006397,GO:0006401,GO:0006402,GO:0006412,GO:0006413,GO:0006417,GO:…
NVE14069	TRI33-like12	NVE14069|TRI33-like12	-	GO:0005575,GO:0005622,GO:0005623,GO:0005737,GO:0008150,GO:0009892,GO:0009987,GO:0010468,GO:0010605,GO:0010608,GO:0010629,GO:0016246,GO:0016441,GO:0016458,GO:0019222,GO:0031047,GO:0035194,GO:0040029,GO:0044087,GO:0044424,GO:0044464,GO:0044699,GO:0044763,GO:0048519,GO:0048523,GO:0050789,GO:0050794,GO:0060255,GO:0065007,GO:0090069,GO:0090071
NVE14070	TTI1-like2	NVE14070|TTI1-like2	-	GO:0005575,GO:0005622,GO:0005623,GO:0005737,GO:0007154,GO:0007267,GO:0008150,GO:0009966,GO:0009987,GO:0010646,GO:0023051,GO:0023052,GO:0030154,GO:0031931,GO:0031932,GO:0032006,GO:0032502,GO:0032991,GO:0043234,GO:0044424,GO:0044464,GO:0044699,GO:0044700,GO:0044763,GO:0045165,GO:0045168,GO:0046331,GO:0048583,GO:0048869,GO:0050789,GO:0050794,GO:0065007
NVE14071	FBXW4-like	NVE14071|FBXW4-like	-	GO:0000151,GO:0001501,GO:0002053,GO:0005575,GO:0005622,GO:0005623,GO:0006508,GO:0006511,GO:0007275,GO:0008150,GO:0008152,GO:0008284,GO:0009056,GO:0009057,GO:0009653,GO:0009790,GO:0009888,GO:0009987,GO:0010464,GO:0019538,GO:0019941,GO:0030163,GO:0030326,GO:0032501,GO:0032502,GO:0032991,GO:0035107,GO:0035108,GO:0035113,GO:0042127,GO:0042733,GO:0043170,GO:0043234,GO:0043632,GO:0044237,GO:0044238,GO:…
NVE14072	RAD21-like1	NVE14072|RAD21-like1	-	NA
NVE14073	WFS1-like	NVE14073|WFS1-like	-	GO:0001655,GO:0001822,GO:0001932,GO:0001934,GO:0003008,GO:0003014,GO:0003091,GO:0003674,GO:0005215,GO:0005488,GO:0005515,GO:0005516,GO:0005575,GO:0005622,GO:0005623,GO:0005737,GO:0005783,GO:0005789,GO:0006355,GO:0006457,GO:0006508,GO:0006511,GO:0006810,GO:0006873,GO:0006874,GO:0006875,GO:0006886,GO:0006950,GO:0006983,GO:0006984,GO:0006986,GO:0006987,GO:0007154,GO:0007165,GO:0007275,GO:0007600,GO:…
NVE14074	GOG7B-like	NVE14074|GOG7B-like	-	GO:0000139,GO:0005575,GO:0005622,GO:0005623,GO:0005737,GO:0005794,GO:0012505,GO:0016020,GO:0031090,GO:0043226,GO:0043227,GO:0043229,GO:0043231,GO:0044422,GO:0044424,GO:0044431,GO:0044444,GO:0044446,GO:0044464
NVE14075	ANGL7-like6	NVE14075|ANGL7-like6	-	NA
NVE14076	Y7407-like1	NVE14076|Y7407-like1	-	NA
NVE14077	Y7407-like2	NVE14077|Y7407-like2	-	NA
NVE14078	NVE14078	NVE14078|NVE14078	-	NA
NVE14079	NVE14079	NVE14079|NVE14079	-	NA
NVE14080	NVE14080	NVE14080|NVE14080	-	NA
NVE14081	API5A-like	NVE14081|API5A-like	-	GO:0003674,GO:0005488,GO:0005515,GO:0005575,GO:0005622,GO:0005623,GO:0005634,GO:0005681,GO:0005737,GO:0007275,GO:0007399,GO:0008150,GO:0009987,GO:0010941,GO:0017134,GO:0019838,GO:0022008,GO:0030154,GO:0030529,GO:0032501,GO:0032502,GO:0032991,GO:0042981,GO:0043066,GO:0043067,GO:0043069,GO:0043226,GO:0043227,GO:0043229,GO:0043231,GO:0044422,GO:0044424,GO:0044428,GO:0044446,GO:0044464,GO:0044699,GO:…
NVE14082	API5-like2	NVE14082|API5-like2	-	GO:0003674,GO:0005488,GO:0005515,GO:0005575,GO:0005622,GO:0005623,GO:0005634,GO:0005681,GO:0005737,GO:0007275,GO:0007399,GO:0008150,GO:0009987,GO:0010941,GO:0017134,GO:0019838,GO:0022008,GO:0030154,GO:0030529,GO:0032501,GO:0032502,GO:0032991,GO:0042981,GO:0043066,GO:0043067,GO:0043069,GO:0043226,GO:0043227,GO:0043229,GO:0043231,GO:0044422,GO:0044424,GO:0044428,GO:0044446,GO:0044464,GO:0044699,GO:…
NVE14083	ARL3-like2	NVE14083|ARL3-like2	-	GO:0000139,GO:0000166,GO:0000902,GO:0000910,GO:0001655,GO:0001763,GO:0001822,GO:0001882,GO:0001883,GO:0002009,GO:0003674,GO:0003824,GO:0003924,GO:0005488,GO:0005515,GO:0005525,GO:0005575,GO:0005622,GO:0005623,GO:0005634,GO:0005737,GO:0005794,GO:0005813,GO:0005815,GO:0005819,GO:0005856,GO:0005874,GO:0005876,GO:0005881,GO:0005886,GO:0005929,GO:0006139,GO:0006152,GO:0006163,GO:0006184,GO:0006195,GO:…
NVE14084	NVE14084	NVE14084|NVE14084	-	NA
NVE14085	NVE14085	NVE14085|NVE14085	-	NA
NVE14086	RERG-like6	NVE14086|RERG-like6	-	GO:0000166,GO:0001558,GO:0001882,GO:0001883,GO:0003674,GO:0003824,GO:0003924,GO:0005102,GO:0005488,GO:0005515,GO:0005575,GO:0005622,GO:0005623,GO:0005634,GO:0005737,GO:0005829,GO:0006139,GO:0006152,GO:0006163,GO:0006184,GO:0006195,GO:0006725,GO:0006753,GO:0006793,GO:0006796,GO:0006807,GO:0007154,GO:0007165,GO:0007264,GO:0008150,GO:0008152,GO:0008285,GO:0009056,GO:0009116,GO:0009117,GO:0009119,GO:…
NVE14087	AUP1-like	NVE14087|AUP1-like	-	GO:0005575,GO:0005622,GO:0005623,GO:0005634,GO:0005737,GO:0005783,GO:0005789,GO:0012505,GO:0016020,GO:0031090,GO:0042175,GO:0043226,GO:0043227,GO:0043229,GO:0043231,GO:0044422,GO:0044424,GO:0044425,GO:0044432,GO:0044444,GO:0044446,GO:0044464
NVE14088	TTC1-like1	NVE14088|TTC1-like1	-	GO:0003674,GO:0005488,GO:0005515,GO:0005575,GO:0005622,GO:0005623,GO:0005737,GO:0005777,GO:0005778,GO:0006457,GO:0008150,GO:0008152,GO:0009987,GO:0016020,GO:0019538,GO:0031090,GO:0031903,GO:0042579,GO:0043170,GO:0043226,GO:0043227,GO:0043229,GO:0043231,GO:0044237,GO:0044238,GO:0044260,GO:0044267,GO:0044422,GO:0044424,GO:0044438,GO:0044439,GO:0044444,GO:0044446,GO:0044464,GO:0051082,GO:0071704
NVE14089	PWP2A-like	NVE14089|PWP2A-like	-	NA
NVE14090	SPCS-like	NVE14090|SPCS-like	-	GO:0000049,GO:0001514,GO:0003674,GO:0003676,GO:0003723,GO:0005488,GO:0005515,GO:0005575,GO:0005622,GO:0005623,GO:0005634,GO:0005737,GO:0006412,GO:0006414,GO:0006417,GO:0006451,GO:0008150,GO:0008152,GO:0009058,GO:0009059,GO:0009889,GO:0009987,GO:0010467,GO:0010468,GO:0010556,GO:0010608,GO:0019222,GO:0019538,GO:0031323,GO:0031326,GO:0032268,GO:0034645,GO:0042802,GO:0043170,GO:0043226,GO:0043227,GO:…
NVE14091	SRCR1-like2	NVE14091|SRCR1-like2	-	GO:0000003,GO:0001701,GO:0001775,GO:0001816,GO:0001817,GO:0001824,GO:0001832,GO:0001833,GO:0002218,GO:0002221,GO:0002253,GO:0002360,GO:0002365,GO:0002376,GO:0002520,GO:0002521,GO:0002682,GO:0002684,GO:0002757,GO:0002758,GO:0002764,GO:0003674,GO:0004871,GO:0004872,GO:0005044,GO:0005488,GO:0005515,GO:0005575,GO:0005576,GO:0005578,GO:0005622,GO:0005623,GO:0005737,GO:0005886,GO:0005887,GO:0006810,GO:…
NVE14092	SDK1-like8	NVE14092|SDK1-like8	-	GO:0000278,GO:0000280,GO:0001654,GO:0001745,GO:0005575,GO:0005623,GO:0005886,GO:0005887,GO:0006996,GO:0007049,GO:0007067,GO:0007275,GO:0007399,GO:0007423,GO:0008150,GO:0009653,GO:0009790,GO:0009792,GO:0009887,GO:0009987,GO:0016020,GO:0016021,GO:0016043,GO:0022008,GO:0022402,GO:0030154,GO:0031224,GO:0031226,GO:0032501,GO:0032502,GO:0040011,GO:0042675,GO:0043473,GO:0044425,GO:0044459,GO:0044464,GO:…
NVE14093	ARSI-like2	NVE14093|ARSI-like2	-	GO:0003674,GO:0003824,GO:0003943,GO:0008150,GO:0008152,GO:0008484,GO:0016787,GO:0016788
NVE18130	DZIP3-like7	NVE18130|DZIP3-like7	-	NA
NVE16778	NVE16778	NVE16778|NVE16778	-	NA
NVE16779	NVE16779	NVE16779|NVE16779	-	NA
NVE16780	UN13C-like	NVE16780|UN13C-like	-	NA
NVE16781	ATR-like3	NVE16781|ATR-like3	-	GO:0000003,GO:0000075,GO:0000076,GO:0000077,GO:0000228,GO:0000279,GO:0000706,GO:0000723,GO:0000724,GO:0000725,GO:0000726,GO:0000729,GO:0000738,GO:0000793,GO:0000794,GO:0000803,GO:0001700,GO:0001741,GO:0003674,GO:0003824,GO:0004672,GO:0004674,GO:0005488,GO:0005515,GO:0005575,GO:0005622,GO:0005623,GO:0005634,GO:0005654,GO:0005694,GO:0006139,GO:0006259,GO:0006260,GO:0006275,GO:0006281,GO:0006302,GO:…
NVE16745	NVE16745	NVE16745|NVE16745	-	NA
NVE16746	NVE16746	NVE16746|NVE16746	-	NA
NVE16747	CDIPT-like1	NVE16747|CDIPT-like1	-	GO:0000139,GO:0001654,GO:0001754,GO:0002088,GO:0003407,GO:0003674,GO:0003824,GO:0003881,GO:0005488,GO:0005575,GO:0005622,GO:0005623,GO:0005737,GO:0005783,GO:0005789,GO:0005794,GO:0005886,GO:0006629,GO:0006644,GO:0006650,GO:0006661,GO:0006793,GO:0006796,GO:0007154,GO:0007165,GO:0007275,GO:0007399,GO:0007417,GO:0007420,GO:0007423,GO:0007602,GO:0008150,GO:0008152,GO:0008289,GO:0008610,GO:0008654,GO:…
NVE16748	CDIPT-like2	NVE16748|CDIPT-like2	-	NA
NVE16749	PCY2-like	NVE16749|PCY2-like	-	GO:0003674,GO:0003824,GO:0004306,GO:0005575,GO:0005622,GO:0005623,GO:0005737,GO:0005783,GO:0005789,GO:0006066,GO:0006576,GO:0006629,GO:0006644,GO:0006646,GO:0006650,GO:0006793,GO:0006796,GO:0006807,GO:0008150,GO:0008152,GO:0008610,GO:0008654,GO:0009058,GO:0009308,GO:0009987,GO:0012505,GO:0016020,GO:0016740,GO:0016772,GO:0016779,GO:0019637,GO:0031090,GO:0034641,GO:0042175,GO:0042439,GO:0043226,GO:…
NVE16750	PDIP2-like1	NVE16750|PDIP2-like1	-	GO:0003674,GO:0003779,GO:0005488,GO:0005515,GO:0005575,GO:0005622,GO:0005623,GO:0005634,GO:0005737,GO:0005739,GO:0006996,GO:0007005,GO:0007275,GO:0007568,GO:0008092,GO:0008150,GO:0008340,GO:0009653,GO:0009790,GO:0009792,GO:0009987,GO:0010259,GO:0016043,GO:0030674,GO:0032501,GO:0032502,GO:0032989,GO:0032990,GO:0043009,GO:0043226,GO:0043227,GO:0043229,GO:0043231,GO:0044424,GO:0044444,GO:0044464,GO:…
NVE16751	RAB24-like1	NVE16751|RAB24-like1	-	NA
NVE16752	GOGA3-like1	NVE16752|GOGA3-like1	-	GO:0000139,GO:0003674,GO:0005215,GO:0005575,GO:0005622,GO:0005623,GO:0005634,GO:0005737,GO:0005793,GO:0005794,GO:0005795,GO:0006810,GO:0006891,GO:0008150,GO:0009987,GO:0012505,GO:0016020,GO:0016192,GO:0017119,GO:0031090,GO:0031984,GO:0031985,GO:0032580,GO:0032991,GO:0043226,GO:0043227,GO:0043229,GO:0043231,GO:0043234,GO:0044422,GO:0044424,GO:0044431,GO:0044444,GO:0044446,GO:0044464,GO:0044699,GO:…
NVE16753	GOGA3-like2	NVE16753|GOGA3-like2	-	GO:0000139,GO:0003674,GO:0005215,GO:0005575,GO:0005622,GO:0005623,GO:0005634,GO:0005737,GO:0005793,GO:0005794,GO:0005795,GO:0006810,GO:0006891,GO:0008150,GO:0009987,GO:0012505,GO:0016020,GO:0016192,GO:0017119,GO:0031090,GO:0031984,GO:0031985,GO:0032580,GO:0032991,GO:0043226,GO:0043227,GO:0043229,GO:0043231,GO:0043234,GO:0044422,GO:0044424,GO:0044431,GO:0044444,GO:0044446,GO:0044464,GO:0044699,GO:…
NVE16754	BGLR-like4	NVE16754|BGLR-like4	-	GO:0000003,GO:0003674,GO:0003824,GO:0004553,GO:0004566,GO:0005575,GO:0005576,GO:0005615,GO:0008150,GO:0008152,GO:0016787,GO:0016798,GO:0032501,GO:0032504,GO:0044421
NVE16755	Y3846-like	NVE16755|Y3846-like	-	NA
NVE16756	GPN3-like	NVE16756|GPN3-like	-	GO:0000166,GO:0000902,GO:0003674,GO:0005488,GO:0005515,GO:0005575,GO:0007275,GO:0007399,GO:0008150,GO:0009653,GO:0009790,GO:0009792,GO:0009987,GO:0016043,GO:0017076,GO:0022008,GO:0030030,GO:0030154,GO:0030182,GO:0031175,GO:0032501,GO:0032502,GO:0032989,GO:0032990,GO:0032991,GO:0036094,GO:0043234,GO:0044699,GO:0044707,GO:0044763,GO:0044767,GO:0048468,GO:0048666,GO:0048699,GO:0048731,GO:0048812,GO:…
NVE16757	FKB1A-like	NVE16757|FKB1A-like	-	GO:0000413,GO:0003674,GO:0003755,GO:0003824,GO:0005488,GO:0005527,GO:0005528,GO:0005575,GO:0005622,GO:0005623,GO:0005737,GO:0006457,GO:0006464,GO:0006950,GO:0006974,GO:0008144,GO:0008150,GO:0008152,GO:0009987,GO:0016020,GO:0016853,GO:0016859,GO:0018193,GO:0018208,GO:0019538,GO:0033554,GO:0036211,GO:0043170,GO:0043412,GO:0044237,GO:0044238,GO:0044260,GO:0044267,GO:0044424,GO:0044464,GO:0044699,GO:…
NVE16758	PCMD1-like	NVE16758|PCMD1-like	-	GO:0005575,GO:0005622,GO:0005623,GO:0005737,GO:0044424,GO:0044464
NVE16759	THOC1-like1	NVE16759|THOC1-like1	-	GO:0000346,GO:0000347,GO:0000445,GO:0005575,GO:0005622,GO:0005623,GO:0005634,GO:0005654,GO:0005737,GO:0006139,GO:0006355,GO:0006396,GO:0006403,GO:0006405,GO:0006406,GO:0006725,GO:0006807,GO:0006810,GO:0006913,GO:0006915,GO:0006950,GO:0008150,GO:0008152,GO:0008219,GO:0009266,GO:0009408,GO:0009628,GO:0009889,GO:0009987,GO:0010467,GO:0010468,GO:0010556,GO:0012501,GO:0015931,GO:0016032,GO:0016070,GO:…
NVE16760	RN146-like	NVE16760|RN146-like	-	GO:0000209,GO:0003674,GO:0003824,GO:0004842,GO:0005488,GO:0005575,GO:0005622,GO:0005623,GO:0005634,GO:0005737,GO:0005829,GO:0006464,GO:0006508,GO:0006511,GO:0008150,GO:0008152,GO:0009056,GO:0009057,GO:0009966,GO:0009967,GO:0009987,GO:0010468,GO:0010608,GO:0010646,GO:0010647,GO:0016567,GO:0016874,GO:0016879,GO:0016881,GO:0019222,GO:0019538,GO:0019787,GO:0019941,GO:0023051,GO:0023056,GO:0030111,GO:…
NVE16761	ZN451-like	NVE16761|ZN451-like	-	GO:0005575,GO:0005622,GO:0005623,GO:0005634,GO:0043226,GO:0043227,GO:0043229,GO:0043231,GO:0044424,GO:0044464
NVE16762	NVE16762	NVE16762|NVE16762	-	NA
NVE16763	NVE16763	NVE16763|NVE16763	-	NA
NVE16764	ACPH-like1	NVE16764|ACPH-like1	-	GO:0003674,GO:0003824,GO:0004175,GO:0004252,GO:0005575,GO:0005622,GO:0005623,GO:0005634,GO:0005635,GO:0005737,GO:0008150,GO:0008152,GO:0008233,GO:0008236,GO:0012505,GO:0016020,GO:0016787,GO:0017171,GO:0031090,GO:0031965,GO:0031967,GO:0031975,GO:0043226,GO:0043227,GO:0043229,GO:0043231,GO:0044422,GO:0044424,GO:0044428,GO:0044446,GO:0044464,GO:0070011
NVE16765	APEH-like1	NVE16765|APEH-like1	-	GO:0003674,GO:0003824,GO:0004175,GO:0004252,GO:0005575,GO:0005622,GO:0005623,GO:0005634,GO:0005635,GO:0005737,GO:0008150,GO:0008152,GO:0008233,GO:0008236,GO:0012505,GO:0016020,GO:0016787,GO:0017171,GO:0031090,GO:0031965,GO:0031967,GO:0031975,GO:0043226,GO:0043227,GO:0043229,GO:0043231,GO:0044422,GO:0044424,GO:0044428,GO:0044446,GO:0044464,GO:0070011
NVE16766	UBE2N-like1	NVE16766|UBE2N-like1	-	GO:0000151,GO:0000209,GO:0000724,GO:0000725,GO:0000729,GO:0000738,GO:0000902,GO:0000904,GO:0002218,GO:0002221,GO:0002224,GO:0002253,GO:0002376,GO:0002429,GO:0002682,GO:0002684,GO:0002753,GO:0002755,GO:0002757,GO:0002758,GO:0002764,GO:0002768,GO:0003674,GO:0003824,GO:0004842,GO:0005488,GO:0005515,GO:0005575,GO:0005622,GO:0005623,GO:0005634,GO:0005737,GO:0005829,GO:0006139,GO:0006259,GO:0006281,GO:…
NVE16767	ACPH-like2	NVE16767|ACPH-like2	-	GO:0003674,GO:0003824,GO:0004175,GO:0004252,GO:0005575,GO:0005622,GO:0005623,GO:0005634,GO:0005635,GO:0005737,GO:0008150,GO:0008152,GO:0008233,GO:0008236,GO:0012505,GO:0016020,GO:0016787,GO:0017171,GO:0031090,GO:0031965,GO:0031967,GO:0031975,GO:0043226,GO:0043227,GO:0043229,GO:0043231,GO:0044422,GO:0044424,GO:0044428,GO:0044446,GO:0044464,GO:0070011
NVE16768	GCST-like1	NVE16768|GCST-like1	-	GO:0003674,GO:0003824,GO:0004047,GO:0005488,GO:0005504,GO:0005575,GO:0005622,GO:0005623,GO:0005737,GO:0005739,GO:0005740,GO:0005743,GO:0005811,GO:0005960,GO:0006082,GO:0006520,GO:0006544,GO:0006546,GO:0006807,GO:0008150,GO:0008152,GO:0008168,GO:0008289,GO:0009056,GO:0009063,GO:0009069,GO:0009071,GO:0009987,GO:0016020,GO:0016054,GO:0016740,GO:0016741,GO:0019752,GO:0019866,GO:0031090,GO:0031405,GO:…
NVE16769	ING3-like2	NVE16769|ING3-like2	-	GO:0000123,GO:0003674,GO:0005488,GO:0005515,GO:0005575,GO:0005622,GO:0005623,GO:0005634,GO:0005654,GO:0006325,GO:0006464,GO:0006473,GO:0006475,GO:0006996,GO:0008150,GO:0008152,GO:0009987,GO:0010941,GO:0010942,GO:0016043,GO:0016568,GO:0016569,GO:0016570,GO:0016573,GO:0018193,GO:0018205,GO:0018393,GO:0018394,GO:0019538,GO:0031974,GO:0031981,GO:0032777,GO:0032991,GO:0035064,GO:0035267,GO:0036211,GO:…
NVE16770	NIPS2-like	NVE16770|NIPS2-like	-	GO:0003008,GO:0003674,GO:0005488,GO:0005575,GO:0005622,GO:0005623,GO:0005737,GO:0005739,GO:0005740,GO:0005743,GO:0005886,GO:0005887,GO:0006091,GO:0006119,GO:0006139,GO:0006163,GO:0006164,GO:0006725,GO:0006753,GO:0006754,GO:0006793,GO:0006796,GO:0006807,GO:0007600,GO:0008150,GO:0008152,GO:0009058,GO:0009116,GO:0009117,GO:0009119,GO:0009123,GO:0009124,GO:0009126,GO:0009127,GO:0009141,GO:0009142,GO:…
NVE16688	TMC7-like2	NVE16688|TMC7-like2	-	NA
NVE16668	DZIP3-like29	NVE16668|DZIP3-like29	-	NA
NVE16669	ORYC-like1	NVE16669|ORYC-like1	-	GO:0003674,GO:0003824,GO:0004175,GO:0004197,GO:0005575,GO:0005622,GO:0005623,GO:0005737,GO:0005811,GO:0005856,GO:0005875,GO:0008150,GO:0008152,GO:0008233,GO:0008234,GO:0015630,GO:0016787,GO:0032991,GO:0043226,GO:0043228,GO:0043229,GO:0043232,GO:0043234,GO:0044422,GO:0044424,GO:0044430,GO:0044444,GO:0044446,GO:0044464,GO:0070011
NVE16670	DZIP3-like30	NVE16670|DZIP3-like30	-	NA
NVE16671	DZIP3-like31	NVE16671|DZIP3-like31	-	GO:0000166,GO:0000287,GO:0001816,GO:0001882,GO:0001883,GO:0002218,GO:0002253,GO:0002376,GO:0002682,GO:0002684,GO:0003674,GO:0005488,GO:0005515,GO:0005524,GO:0005575,GO:0005622,GO:0005623,GO:0005737,GO:0005829,GO:0006355,GO:0006461,GO:0006810,GO:0006915,GO:0006919,GO:0006950,GO:0006952,GO:0006954,GO:0006955,GO:0007154,GO:0007165,GO:0008104,GO:0008150,GO:0008219,GO:0009306,GO:0009581,GO:0009595,GO:…
NVE16672	NLRC3-like12	NVE16672|NLRC3-like12	-	GO:0000975,GO:0000976,GO:0000977,GO:0000979,GO:0001012,GO:0001046,GO:0001047,GO:0001067,GO:0001817,GO:0001818,GO:0001959,GO:0001960,GO:0001961,GO:0002252,GO:0002376,GO:0002682,GO:0003674,GO:0003676,GO:0003677,GO:0005488,GO:0005575,GO:0005622,GO:0005623,GO:0005634,GO:0005737,GO:0005829,GO:0006355,GO:0006357,GO:0006950,GO:0006952,GO:0006955,GO:0008150,GO:0009607,GO:0009615,GO:0009889,GO:0009891,GO:…
NVE16673	NVE16673	NVE16673|NVE16673	-	NA
NVE16674	NLRC3-like22	NVE16674|NLRC3-like22	-	GO:0001775,GO:0002376,GO:0005575,GO:0005622,GO:0005623,GO:0005737,GO:0006355,GO:0007154,GO:0007165,GO:0007243,GO:0007249,GO:0008150,GO:0009889,GO:0009987,GO:0010468,GO:0010556,GO:0019219,GO:0019222,GO:0023052,GO:0031323,GO:0031326,GO:0032088,GO:0035556,GO:0042110,GO:0043433,GO:0044092,GO:0044424,GO:0044464,GO:0044699,GO:0044700,GO:0044763,GO:0045321,GO:0046649,GO:0050789,GO:0050794,GO:0050896,GO:…
NVE16675	NLRC3-like23	NVE16675|NLRC3-like23	-	NA
NVE16676	CATL-like6	NVE16676|CATL-like6	-	GO:0003674,GO:0003824,GO:0004175,GO:0004197,GO:0005575,GO:0005622,GO:0005623,GO:0005737,GO:0005811,GO:0005856,GO:0005875,GO:0008150,GO:0008152,GO:0008233,GO:0008234,GO:0015630,GO:0016787,GO:0032991,GO:0043226,GO:0043228,GO:0043229,GO:0043232,GO:0043234,GO:0044422,GO:0044424,GO:0044430,GO:0044444,GO:0044446,GO:0044464,GO:0070011
NVE16677	NVE16677	NVE16677|NVE16677	-	NA
NVE16678	DZIP3-like6	NVE16678|DZIP3-like6	-	GO:0000166,GO:0000287,GO:0001816,GO:0001882,GO:0001883,GO:0002218,GO:0002253,GO:0002376,GO:0002682,GO:0002684,GO:0003674,GO:0005488,GO:0005515,GO:0005524,GO:0005575,GO:0005622,GO:0005623,GO:0005737,GO:0005829,GO:0006355,GO:0006461,GO:0006810,GO:0006915,GO:0006919,GO:0006950,GO:0006952,GO:0006954,GO:0006955,GO:0007154,GO:0007165,GO:0008104,GO:0008150,GO:0008219,GO:0009306,GO:0009581,GO:0009595,GO:…
NVE16679	NLRC3-like24	NVE16679|NLRC3-like24	-	GO:0001775,GO:0002376,GO:0005575,GO:0005622,GO:0005623,GO:0005737,GO:0006355,GO:0007154,GO:0007165,GO:0007243,GO:0007249,GO:0008150,GO:0009889,GO:0009987,GO:0010468,GO:0010556,GO:0019219,GO:0019222,GO:0023052,GO:0031323,GO:0031326,GO:0032088,GO:0035556,GO:0042110,GO:0043433,GO:0044092,GO:0044424,GO:0044464,GO:0044699,GO:0044700,GO:0044763,GO:0045321,GO:0046649,GO:0050789,GO:0050794,GO:0050896,GO:…
NVE16680	NLRC3-like25	NVE16680|NLRC3-like25	-	NA
NVE16681	DZIP3-like32	NVE16681|DZIP3-like32	-	NA
NVE16682	NOD2-like2	NVE16682|NOD2-like2	-	GO:0001775,GO:0002376,GO:0005575,GO:0005622,GO:0005623,GO:0005737,GO:0006355,GO:0007154,GO:0007165,GO:0007243,GO:0007249,GO:0008150,GO:0009889,GO:0009987,GO:0010468,GO:0010556,GO:0019219,GO:0019222,GO:0023052,GO:0031323,GO:0031326,GO:0032088,GO:0035556,GO:0042110,GO:0043433,GO:0044092,GO:0044424,GO:0044464,GO:0044699,GO:0044700,GO:0044763,GO:0045321,GO:0046649,GO:0050789,GO:0050794,GO:0050896,GO:…
NVE16657	NvSmad4-like	NVE16657|NvSmad4-like	+	GO:0000003,GO:0000122,GO:0000578,GO:0000902,GO:0000904,GO:0000975,GO:0000976,GO:0000987,GO:0000988,GO:0000989,GO:0001067,GO:0001071,GO:0001076,GO:0001159,GO:0001558,GO:0001655,GO:0001656,GO:0001657,GO:0001658,GO:0001666,GO:0001701,GO:0001702,GO:0001756,GO:0001763,GO:0001775,GO:0001817,GO:0001822,GO:0001837,GO:0001932,GO:0001934,GO:0002009,GO:0002119,GO:0002164,GO:0002165,GO:0003002,GO:0003006,GO:…
NVE16658	NvAPC	NVE16658|NvAPC	-	GO:0000003,GO:0000075,GO:0000079,GO:0000139,GO:0000226,GO:0000278,GO:0000280,GO:0000281,GO:0000775,GO:0000776,GO:0000820,GO:0000902,GO:0000904,GO:0000910,GO:0001501,GO:0001654,GO:0001655,GO:0001700,GO:0001704,GO:0001706,GO:0001708,GO:0001711,GO:0001714,GO:0001726,GO:0001754,GO:0001756,GO:0001775,GO:0001822,GO:0001889,GO:0001932,GO:0001933,GO:0001942,GO:0001947,GO:0002009,GO:0002119,GO:0002164,GO:…
NVE16659	NVE16659	NVE16659|NVE16659	-	NA
NVE16660	EPG5-like4	NVE16660|EPG5-like4	-	GO:0007154,GO:0007267,GO:0008150,GO:0009987,GO:0023052,GO:0030154,GO:0032502,GO:0044699,GO:0044700,GO:0044763,GO:0045165,GO:0045168,GO:0046331,GO:0048869
NVE16661	EPG5-like5	NVE16661|EPG5-like5	-	GO:0007154,GO:0007267,GO:0008150,GO:0009987,GO:0023052,GO:0030154,GO:0032502,GO:0044699,GO:0044700,GO:0044763,GO:0045165,GO:0045168,GO:0046331,GO:0048869
NVE16662	EPG5-like6	NVE16662|EPG5-like6	-	GO:0007154,GO:0007267,GO:0008150,GO:0009987,GO:0023052,GO:0030154,GO:0032502,GO:0044699,GO:0044700,GO:0044763,GO:0045165,GO:0045168,GO:0046331,GO:0048869
NVE16650	NVE16650	NVE16650|NVE16650	+	NA
NVE16651	NVE16651	NVE16651|NVE16651	-	NA
NVE16652	TYR3-like4	NVE16652|TYR3-like4	-	NA
NVE16653	CENPE-like2	NVE16653|CENPE-like2	-	NA
NVE16736	M3K3-like2	NVE16736|M3K3-like2	-	NA
NVE16738	MRC1-like3	NVE16738|MRC1-like3	-	NA
NVE16739	NVE16739	NVE16739|NVE16739	-	NA
NVE16740	CE192-like1	NVE16740|CE192-like1	-	NA
NVE16728	NVE16728	NVE16728|NVE16728	+	NA
NVE16706	NLRC3-like26	NVE16706|NLRC3-like26	-	GO:0001775,GO:0002376,GO:0005575,GO:0005622,GO:0005623,GO:0005737,GO:0006355,GO:0007154,GO:0007165,GO:0007243,GO:0007249,GO:0008150,GO:0009889,GO:0009987,GO:0010468,GO:0010556,GO:0019219,GO:0019222,GO:0023052,GO:0031323,GO:0031326,GO:0032088,GO:0035556,GO:0042110,GO:0043433,GO:0044092,GO:0044424,GO:0044464,GO:0044699,GO:0044700,GO:0044763,GO:0045321,GO:0046649,GO:0050789,GO:0050794,GO:0050896,GO:…
NVE16707	DZIP3-like33	NVE16707|DZIP3-like33	-	NA
NVE16708	NVE16708	NVE16708|NVE16708	-	NA
NVE16709	NLRC3-like27	NVE16709|NLRC3-like27	-	NA
NVE16710	ORYC-like2	NVE16710|ORYC-like2	-	NA
NVE16711	CYSP2-like1	NVE16711|CYSP2-like1	-	NA
NVE16712	DZIP3-like12	NVE16712|DZIP3-like12	-	GO:0000166,GO:0000287,GO:0001816,GO:0001882,GO:0001883,GO:0002218,GO:0002253,GO:0002376,GO:0002682,GO:0002684,GO:0003674,GO:0005488,GO:0005515,GO:0005524,GO:0005575,GO:0005622,GO:0005623,GO:0005737,GO:0005829,GO:0006355,GO:0006461,GO:0006810,GO:0006915,GO:0006919,GO:0006950,GO:0006952,GO:0006954,GO:0006955,GO:0007154,GO:0007165,GO:0008104,GO:0008150,GO:0008219,GO:0009306,GO:0009581,GO:0009595,GO:…
NVE16713	NLRC3-like29	NVE16713|NLRC3-like29	-	NA
NVE16714	ORYC-like3	NVE16714|ORYC-like3	-	NA
NVE16715	NOD2-like1	NVE16715|NOD2-like1	-	NA
NVE16716	NLRC3-like28	NVE16716|NLRC3-like28	-	GO:0001775,GO:0002376,GO:0005575,GO:0005622,GO:0005623,GO:0005737,GO:0006355,GO:0007154,GO:0007165,GO:0007243,GO:0007249,GO:0008150,GO:0009889,GO:0009987,GO:0010468,GO:0010556,GO:0019219,GO:0019222,GO:0023052,GO:0031323,GO:0031326,GO:0032088,GO:0035556,GO:0042110,GO:0043433,GO:0044092,GO:0044424,GO:0044464,GO:0044699,GO:0044700,GO:0044763,GO:0045321,GO:0046649,GO:0050789,GO:0050794,GO:0050896,GO:…
NVE16717	NLRC4-like1	NVE16717|NLRC4-like1	-	GO:0000166,GO:0000287,GO:0001816,GO:0001882,GO:0001883,GO:0002218,GO:0002253,GO:0002376,GO:0002682,GO:0002684,GO:0003674,GO:0005488,GO:0005515,GO:0005524,GO:0005575,GO:0005622,GO:0005623,GO:0005737,GO:0005829,GO:0006355,GO:0006461,GO:0006810,GO:0006915,GO:0006919,GO:0006950,GO:0006952,GO:0006954,GO:0006955,GO:0007154,GO:0007165,GO:0008104,GO:0008150,GO:0008219,GO:0009306,GO:0009581,GO:0009595,GO:…
NVE16718	CATL-like7	NVE16718|CATL-like7	-	GO:0003674,GO:0003824,GO:0004175,GO:0004197,GO:0005575,GO:0005622,GO:0005623,GO:0005737,GO:0005811,GO:0005856,GO:0005875,GO:0008150,GO:0008152,GO:0008233,GO:0008234,GO:0015630,GO:0016787,GO:0032991,GO:0043226,GO:0043228,GO:0043229,GO:0043232,GO:0043234,GO:0044422,GO:0044424,GO:0044430,GO:0044444,GO:0044446,GO:0044464,GO:0070011
NVE16719	DZIP3-like1	NVE16719|DZIP3-like1	-	NA
NVE16696	GABT-like2	NVE16696|GABT-like2	-	GO:0000003,GO:0001505,GO:0001666,GO:0003001,GO:0003008,GO:0003013,GO:0003674,GO:0003824,GO:0003867,GO:0005488,GO:0005515,GO:0005575,GO:0005622,GO:0005623,GO:0005737,GO:0005739,GO:0005759,GO:0005829,GO:0006082,GO:0006520,GO:0006807,GO:0006810,GO:0006836,GO:0006950,GO:0007154,GO:0007267,GO:0007268,GO:0007269,GO:0007610,GO:0007618,GO:0007620,GO:0007626,GO:0008015,GO:0008150,GO:0008152,GO:0008217,GO:…
NVE16697	NVE16697	NVE16697|NVE16697	-	NA
NVE16698	NVE16698	NVE16698|NVE16698	-	NA
NVE16699	NVE16699	NVE16699|NVE16699	-	NA
NVE16700	NVE16700	NVE16700|NVE16700	-	NA
NVE16701	NVE16701	NVE16701|NVE16701	-	NA
NVE14495	MFGM-like14	NVE14495|MFGM-like14	-	NA
NVE14496	MSTO1-like	NVE14496|MSTO1-like	-	NA
NVE14497	NVE14497	NVE14497|NVE14497	-	NA
NVE14498	LICH-like2	NVE14498|LICH-like2	-	NA
NVE14499	NVE14499	NVE14499|NVE14499	-	NA
NVE14500	MB21L-like4	NVE14500|MB21L-like4	-	NA
NVE14501	NVE14501	NVE14501|NVE14501	-	NA
NVE14502	NVE14502	NVE14502|NVE14502	-	NA
NVE14503	NVE14503	NVE14503|NVE14503	-	NA
NVE14504	PEX16-like	NVE14504|PEX16-like	-	NA
NVE14505	IKBP1-like	NVE14505|IKBP1-like	-	NA
NVE14506	JAGN1-like	NVE14506|JAGN1-like	-	NA
NVE14507	NVE14507	NVE14507|NVE14507	-	NA
NVE14508	NVE14508	NVE14508|NVE14508	-	NA
NVE14509	SON-like	NVE14509|SON-like	-	NA
NVE14510	RB39B-like	NVE14510|RB39B-like	-	NA
NVE14511	S35F1-like	NVE14511|S35F1-like	-	NA
NVE14512	NVE14512	NVE14512|NVE14512	-	NA
NVE14513	NVE14513	NVE14513|NVE14513	-	NA
NVE14514	KCNAS-like1	NVE14514|KCNAS-like1	-	NA
NVE14515	FA5-like13	NVE14515|FA5-like13	-	NA
NVE14516	NVE14516	NVE14516|NVE14516	-	NA
NVE14517	NVE14517	NVE14517|NVE14517	-	NA
NVE14518	NVE14518	NVE14518|NVE14518	-	NA
NVE14519	NVE14519	NVE14519|NVE14519	-	NA
NVE14520	NVE14520	NVE14520|NVE14520	-	NA
NVE14521	NVE14521	NVE14521|NVE14521	-	NA
NVE14470	ATD3A-like	NVE14470|ATD3A-like	-	NA
NVE14471	ONEC3-like	NVE14471|ONEC3-like	+	NA
NVE14472	CSTF1-like	NVE14472|CSTF1-like	-	NA
NVE14473	PKHM3-like2	NVE14473|PKHM3-like2	-	NA
NVE14474	PDE9A-like	NVE14474|PDE9A-like	-	NA
NVE14475	FREM2-like9	NVE14475|FREM2-like9	-	NA
NVE14476	FRAS1-like2	NVE14476|FRAS1-like2	-	NA
NVE14477	AAMDC-like	NVE14477|AAMDC-like	-	NA
NVE14478	NVE14478	NVE14478|NVE14478	-	NA
NVE14479	NVE14479	NVE14479|NVE14479	-	NA
NVE14480	NVE14480	NVE14480|NVE14480	-	NA
NVE14481	NVE14481	NVE14481|NVE14481	-	NA
NVE14482	FICD-like	NVE14482|FICD-like	-	NA
NVE14483	NVE14483	NVE14483|NVE14483	-	NA
NVE14484	NVE14484	NVE14484|NVE14484	-	NA
NVE14485	DYN1-like	NVE14485|DYN1-like	+	NA
NVE14486	NvRXRG	NVE14486|NvRXRG	+	NA
NVE14487	SARDH-like	NVE14487|SARDH-like	-	NA
NVE14488	SCMC2-like	NVE14488|SCMC2-like	-	NA
NVE14489	FRAS1-like3	NVE14489|FRAS1-like3	-	NA
NVE14411	NVE14411	NVE14411|NVE14411	-	NA
NVE14412	RM17-like1	NVE14412|RM17-like1	-	NA
NVE14413	NVE14413	NVE14413|NVE14413	-	NA
NVE14414	LRC58-like	NVE14414|LRC58-like	-	NA
NVE14415	TM256-like	NVE14415|TM256-like	-	GO:0005575,GO:0005622,GO:0005623,GO:0005737,GO:0005739,GO:0005740,GO:0005743,GO:0007275,GO:0007399,GO:0007413,GO:0008037,GO:0008038,GO:0008150,GO:0009987,GO:0016020,GO:0016043,GO:0019866,GO:0022008,GO:0030030,GO:0030154,GO:0030182,GO:0031090,GO:0031175,GO:0031966,GO:0031967,GO:0031975,GO:0032501,GO:0032502,GO:0040008,GO:0040009,GO:0040010,GO:0043226,GO:0043227,GO:0043229,GO:0043231,GO:0044422,GO:…
NVE14416	DPOD3-like	NVE14416|DPOD3-like	-	GO:0000084,GO:0000228,GO:0000278,GO:0000722,GO:0000723,GO:0000731,GO:0003674,GO:0003824,GO:0003887,GO:0005575,GO:0005622,GO:0005623,GO:0005634,GO:0005654,GO:0005657,GO:0005694,GO:0005737,GO:0005739,GO:0006139,GO:0006259,GO:0006260,GO:0006261,GO:0006271,GO:0006281,GO:0006283,GO:0006284,GO:0006289,GO:0006297,GO:0006298,GO:0006310,GO:0006312,GO:0006725,GO:0006807,GO:0006950,GO:0006974,GO:0006996,GO:…
NVE14417	EBPL-like	NVE14417|EBPL-like	-	GO:0005575,GO:0005622,GO:0005623,GO:0005737,GO:0005783,GO:0005789,GO:0012505,GO:0016020,GO:0031090,GO:0042175,GO:0043226,GO:0043227,GO:0043229,GO:0043231,GO:0044422,GO:0044424,GO:0044425,GO:0044432,GO:0044444,GO:0044446,GO:0044464
NVE14418	NvGpc5	NVE14418|NvGpc5	-	GO:0000003,GO:0000323,GO:0000902,GO:0000904,GO:0001503,GO:0001568,GO:0001654,GO:0001655,GO:0001656,GO:0001657,GO:0001658,GO:0001667,GO:0001763,GO:0001822,GO:0001823,GO:0001944,GO:0002009,GO:0002165,GO:0002376,GO:0002520,GO:0002521,GO:0002573,GO:0003002,GO:0003006,GO:0003674,GO:0004857,GO:0005488,GO:0005515,GO:0005575,GO:0005576,GO:0005615,GO:0005622,GO:0005623,GO:0005737,GO:0005764,GO:0005773,GO:…
NVE14419	NvGpc6	NVE14419|NvGpc6	-	GO:0000323,GO:0000902,GO:0000904,GO:0001501,GO:0001508,GO:0001654,GO:0001667,GO:0001702,GO:0001756,GO:0001764,GO:0001889,GO:0002009,GO:0002119,GO:0002164,GO:0002165,GO:0003002,GO:0003008,GO:0003365,GO:0003379,GO:0003401,GO:0003674,GO:0005488,GO:0005507,GO:0005515,GO:0005575,GO:0005576,GO:0005578,GO:0005615,GO:0005622,GO:0005623,GO:0005737,GO:0005764,GO:0005768,GO:0005773,GO:0005775,GO:0005783,GO:…
NVE14420	PARL-like2	NVE14420|PARL-like2	-	GO:0005575,GO:0005622,GO:0005623,GO:0005634,GO:0005737,GO:0005739,GO:0005740,GO:0005743,GO:0006944,GO:0006996,GO:0007005,GO:0008053,GO:0008150,GO:0009966,GO:0009968,GO:0009987,GO:0010639,GO:0010646,GO:0010648,GO:0010821,GO:0010823,GO:0010941,GO:0016020,GO:0016043,GO:0016044,GO:0019866,GO:0023051,GO:0023057,GO:0031090,GO:0031966,GO:0031967,GO:0031975,GO:0033043,GO:0042981,GO:0043067,GO:0043226,GO:…
NVE14421	NVE14421	NVE14421|NVE14421	-	NA
NVE14422	NVE14422	NVE14422|NVE14422	-	NA
NVE14423	NVE14423	NVE14423|NVE14423	-	NA
NVE14424	NVE14424	NVE14424|NVE14424	-	NA
NVE14425	NVE14425	NVE14425|NVE14425	-	NA
NVE14426	NVE14426	NVE14426|NVE14426	-	NA
NVE14427	NVE14427	NVE14427|NVE14427	-	NA
NVE14428	ICEN-like1	NVE14428|ICEN-like1	-	NA
NVE14429	FET3-like	NVE14429|FET3-like	-	GO:0000041,GO:0003674,GO:0003824,GO:0004322,GO:0005215,GO:0005381,GO:0005575,GO:0005623,GO:0005886,GO:0006810,GO:0006811,GO:0006812,GO:0006826,GO:0007275,GO:0008150,GO:0008152,GO:0008324,GO:0009897,GO:0009986,GO:0009987,GO:0015075,GO:0016020,GO:0016491,GO:0016679,GO:0016682,GO:0016722,GO:0016724,GO:0022857,GO:0022890,GO:0022891,GO:0022892,GO:0030001,GO:0031224,GO:0031226,GO:0031233,GO:0032501,GO:…
NVE14431	LAC2-like	NVE14431|LAC2-like	-	GO:0000041,GO:0003674,GO:0003824,GO:0004322,GO:0005215,GO:0005381,GO:0005575,GO:0005623,GO:0005886,GO:0006810,GO:0006811,GO:0006812,GO:0006826,GO:0007275,GO:0008150,GO:0008152,GO:0008324,GO:0009897,GO:0009986,GO:0009987,GO:0015075,GO:0016020,GO:0016491,GO:0016679,GO:0016682,GO:0016722,GO:0016724,GO:0022857,GO:0022890,GO:0022891,GO:0022892,GO:0030001,GO:0031224,GO:0031226,GO:0031233,GO:0032501,GO:…
NVE14388	PAFA-like	NVE14388|PAFA-like	-	GO:0000003,GO:0002119,GO:0002164,GO:0002682,GO:0002684,GO:0002685,GO:0002687,GO:0002688,GO:0002690,GO:0003674,GO:0003824,GO:0003847,GO:0004620,GO:0004623,GO:0005488,GO:0005543,GO:0005575,GO:0005576,GO:0005615,GO:0005622,GO:0005623,GO:0005737,GO:0006629,GO:0006950,GO:0006952,GO:0006954,GO:0007275,GO:0008150,GO:0008152,GO:0008289,GO:0009611,GO:0009653,GO:0009790,GO:0009791,GO:0009792,GO:0009987,GO:…
NVE14389	NVE14389	NVE14389|NVE14389	-	NA
NVE14390	NLGNX-like1	NVE14390|NLGNX-like1	-	GO:0000003,GO:0001101,GO:0001523,GO:0002119,GO:0002164,GO:0003674,GO:0003824,GO:0004091,GO:0004771,GO:0004806,GO:0005575,GO:0005576,GO:0005615,GO:0005622,GO:0005623,GO:0005737,GO:0005783,GO:0005788,GO:0005811,GO:0005829,GO:0005975,GO:0006082,GO:0006464,GO:0006486,GO:0006629,GO:0006631,GO:0006637,GO:0006638,GO:0006639,GO:0006720,GO:0006721,GO:0006732,GO:0006793,GO:0007275,GO:0008150,GO:0008152,GO:…
NVE14391	ACES-like6	NVE14391|ACES-like6	-	NA
NVE14392	NVE14392	NVE14392|NVE14392	-	NA
NVE14393	EYS-like1	NVE14393|EYS-like1	-	GO:0001525,GO:0001568,GO:0001667,GO:0001935,GO:0001944,GO:0006928,GO:0007275,GO:0007517,GO:0007519,GO:0008150,GO:0008283,GO:0009653,GO:0009888,GO:0009987,GO:0010631,GO:0014706,GO:0016477,GO:0032501,GO:0032502,GO:0040011,GO:0043534,GO:0043542,GO:0044699,GO:0044707,GO:0044763,GO:0044767,GO:0048513,GO:0048514,GO:0048646,GO:0048731,GO:0048856,GO:0048870,GO:0050673,GO:0051179,GO:0051674,GO:0060537,GO:…
NVE14394	TMM18-like	NVE14394|TMM18-like	-	GO:0005575,GO:0005622,GO:0005623,GO:0005634,GO:0005635,GO:0005737,GO:0006928,GO:0008150,GO:0009987,GO:0012505,GO:0016020,GO:0016477,GO:0031090,GO:0031965,GO:0031967,GO:0031975,GO:0040011,GO:0043226,GO:0043227,GO:0043229,GO:0043231,GO:0044422,GO:0044424,GO:0044428,GO:0044446,GO:0044464,GO:0044699,GO:0044763,GO:0048870,GO:0051179,GO:0051674
NVE14395	NVE14395	NVE14395|NVE14395	-	NA
NVE14396	TF3C2-like1	NVE14396|TF3C2-like1	-	GO:0000127,GO:0005575,GO:0005622,GO:0005623,GO:0005634,GO:0005654,GO:0005667,GO:0006139,GO:0006351,GO:0006383,GO:0006725,GO:0006807,GO:0007275,GO:0007399,GO:0008150,GO:0008152,GO:0009058,GO:0009059,GO:0009303,GO:0009304,GO:0009987,GO:0010467,GO:0016070,GO:0018130,GO:0019438,GO:0022008,GO:0030154,GO:0031974,GO:0031981,GO:0032501,GO:0032502,GO:0032774,GO:0032991,GO:0034641,GO:0034645,GO:0034654,GO:…
NVE14397	TF3C2-like2	NVE14397|TF3C2-like2	-	GO:0000127,GO:0005575,GO:0005622,GO:0005623,GO:0005634,GO:0005654,GO:0005667,GO:0006139,GO:0006351,GO:0006383,GO:0006725,GO:0006807,GO:0007275,GO:0007399,GO:0008150,GO:0008152,GO:0009058,GO:0009059,GO:0009303,GO:0009304,GO:0009987,GO:0010467,GO:0016070,GO:0018130,GO:0019438,GO:0022008,GO:0030154,GO:0031974,GO:0031981,GO:0032501,GO:0032502,GO:0032774,GO:0032991,GO:0034641,GO:0034645,GO:0034654,GO:…
NVE14398	ZN512-like	NVE14398|ZN512-like	+	GO:0005575,GO:0005622,GO:0005623,GO:0005634,GO:0043226,GO:0043227,GO:0043229,GO:0043231,GO:0044424,GO:0044464
NVE14399	NVE14399	NVE14399|NVE14399	+	NA
NVE14400	C4D21-like	NVE14400|C4D21-like	-	GO:0003674,GO:0003824,GO:0004497,GO:0005575,GO:0005622,GO:0005623,GO:0005737,GO:0005783,GO:0005789,GO:0006066,GO:0006082,GO:0006629,GO:0006694,GO:0006699,GO:0006706,GO:0006707,GO:0006805,GO:0007275,GO:0007399,GO:0008150,GO:0008152,GO:0008202,GO:0008203,GO:0008206,GO:0008395,GO:0008610,GO:0009056,GO:0009058,GO:0009410,GO:0009987,GO:0012505,GO:0016020,GO:0016042,GO:0016053,GO:0016125,GO:0016127,GO:…
NVE14401	ORC5-like	NVE14401|ORC5-like	-	GO:0000003,GO:0000070,GO:0000075,GO:0000082,GO:0000084,GO:0000166,GO:0000226,GO:0000228,GO:0000278,GO:0000280,GO:0000808,GO:0000819,GO:0002009,GO:0002119,GO:0002164,GO:0003006,GO:0003674,GO:0003676,GO:0003677,GO:0003688,GO:0005488,GO:0005515,GO:0005575,GO:0005622,GO:0005623,GO:0005634,GO:0005654,GO:0005664,GO:0005694,GO:0005737,GO:0006139,GO:0006259,GO:0006260,GO:0006261,GO:0006270,GO:0006323,GO:…
NVE14402	CP46A-like1	NVE14402|CP46A-like1	-	GO:0003674,GO:0003824,GO:0004497,GO:0005575,GO:0005622,GO:0005623,GO:0005737,GO:0005783,GO:0005789,GO:0006066,GO:0006082,GO:0006629,GO:0006694,GO:0006699,GO:0006706,GO:0006707,GO:0006805,GO:0007275,GO:0007399,GO:0008150,GO:0008152,GO:0008202,GO:0008203,GO:0008206,GO:0008395,GO:0008610,GO:0009056,GO:0009058,GO:0009410,GO:0009987,GO:0012505,GO:0016020,GO:0016042,GO:0016053,GO:0016125,GO:0016127,GO:…
NVE14403	RL1-like	NVE14403|RL1-like	-	NA
NVE14404	STML1-like	NVE14404|STML1-like	-	GO:0005575,GO:0008104,GO:0008150,GO:0008152,GO:0009056,GO:0009057,GO:0016020,GO:0019538,GO:0030163,GO:0033036,GO:0042221,GO:0042493,GO:0043170,GO:0044238,GO:0045184,GO:0050896,GO:0051179,GO:0051234,GO:0071704,GO:1901575
NVE14446	ADRB1-like2	NVE14446|ADRB1-like2	-	NA
NVE14447	KCD21-like1	NVE14447|KCD21-like1	-	NA
NVE14448	NVE14448	NVE14448|NVE14448	-	NA
NVE14449	NVE14449	NVE14449|NVE14449	-	NA
NVE14450	NVE14450	NVE14450|NVE14450	-	NA
NVE14451	GBRB3-like5	NVE14451|GBRB3-like5	-	NA
NVE14452	TRI59-like2	NVE14452|TRI59-like2	+	NA
NVE14453	OARD1-like2	NVE14453|OARD1-like2	-	NA
NVE14454	DEAF1-like1	NVE14454|DEAF1-like1	+	NA
NVE14455	DEAF1-like3	NVE14455|DEAF1-like3	-	NA
NVE14456	NVE14456	NVE14456|NVE14456	-	NA
NVE14457	NVE14457	NVE14457|NVE14457	-	NA
NVE14458	FBXW7-like2	NVE14458|FBXW7-like2	-	NA
NVE14459	NVE14459	NVE14459|NVE14459	-	NA
NVE14460	GBRB-like2	NVE14460|GBRB-like2	-	NA
NVE14461	YHU2-like1	NVE14461|YHU2-like1	-	NA
NVE14462	PCSK5-like2	NVE14462|PCSK5-like2	-	NA
NVE14463	PCLO-like	NVE14463|PCLO-like	-	NA
NVE14464	CSN4-like	NVE14464|CSN4-like	-	NA
NVE14465	NVE14465	NVE14465|NVE14465	-	NA
NVE14331	FREM2-like8	NVE14331|FREM2-like8	-	NA
NVE14332	FRAS1-like1	NVE14332|FRAS1-like1	-	NA
NVE14333	FREM2-like4	NVE14333|FREM2-like4	-	NA
NVE14334	NVE14334	NVE14334|NVE14334	-	NA
NVE14335	NVE14335	NVE14335|NVE14335	-	NA
NVE14336	KPTN-like1	NVE14336|KPTN-like1	-	NA
NVE14337	NVE14337	NVE14337|NVE14337	-	NA
NVE14338	KPTN-like2	NVE14338|KPTN-like2	-	GO:0003008,GO:0003674,GO:0003779,GO:0005488,GO:0005515,GO:0005575,GO:0005622,GO:0005623,GO:0005634,GO:0005737,GO:0005815,GO:0005856,GO:0005902,GO:0006928,GO:0006996,GO:0007010,GO:0007015,GO:0007600,GO:0007605,GO:0008092,GO:0008150,GO:0009987,GO:0015629,GO:0015630,GO:0016043,GO:0030029,GO:0030036,GO:0030426,GO:0030427,GO:0032420,GO:0032421,GO:0032501,GO:0042995,GO:0043005,GO:0043226,GO:0043227,GO:…
NVE14339	ECHD3-like	NVE14339|ECHD3-like	-	GO:0003674,GO:0003824,GO:0004300,GO:0005575,GO:0005622,GO:0005623,GO:0005737,GO:0005739,GO:0008150,GO:0008152,GO:0016829,GO:0016835,GO:0016836,GO:0043226,GO:0043227,GO:0043229,GO:0043231,GO:0044424,GO:0044444,GO:0044464
NVE14340	FAD5-like1	NVE14340|FAD5-like1	-	NA
NVE14315	UBP24-like3	NVE14315|UBP24-like3	-	GO:0000003,GO:0006810,GO:0008150,GO:0009653,GO:0009892,GO:0009987,GO:0010171,GO:0010468,GO:0010605,GO:0010608,GO:0010629,GO:0016246,GO:0016441,GO:0016458,GO:0019222,GO:0031047,GO:0032502,GO:0032940,GO:0035194,GO:0040029,GO:0044699,GO:0044763,GO:0044765,GO:0044767,GO:0046903,GO:0048519,GO:0048856,GO:0050789,GO:0051179,GO:0051234,GO:0051641,GO:0051649,GO:0060255,GO:0065007
NVE14316	PLCD-like2	NVE14316|PLCD-like2	-	GO:0003674,GO:0003824,GO:0003841,GO:0005575,GO:0005622,GO:0005623,GO:0005634,GO:0005635,GO:0005737,GO:0005783,GO:0005789,GO:0005886,GO:0006629,GO:0006638,GO:0006639,GO:0006641,GO:0006644,GO:0006650,GO:0006654,GO:0006793,GO:0006796,GO:0008150,GO:0008152,GO:0008374,GO:0008610,GO:0008654,GO:0009058,GO:0009987,GO:0012505,GO:0016020,GO:0016411,GO:0016740,GO:0016746,GO:0016747,GO:0019432,GO:0019637,GO:…
NVE14317	RS9-like1	NVE14317|RS9-like1	-	NA
NVE14318	NVE14318	NVE14318|NVE14318	-	NA
NVE14319	RT09-like2	NVE14319|RT09-like2	-	GO:0000003,GO:0002119,GO:0002164,GO:0003006,GO:0006810,GO:0006897,GO:0006898,GO:0007275,GO:0007548,GO:0007568,GO:0008150,GO:0008340,GO:0009790,GO:0009791,GO:0009792,GO:0010259,GO:0016192,GO:0022414,GO:0032501,GO:0032502,GO:0040007,GO:0040008,GO:0040009,GO:0040010,GO:0040035,GO:0044699,GO:0044707,GO:0044767,GO:0045927,GO:0048513,GO:0048518,GO:0048608,GO:0048731,GO:0048806,GO:0048856,GO:0050789,GO:…
NVE14320	NHAA-like1	NVE14320|NHAA-like1	-	NA
NVE14321	NVE14321	NVE14321|NVE14321	-	NA
NVE14322	NVE14322	NVE14322|NVE14322	-	NA
NVE14323	NVE14323	NVE14323|NVE14323	-	NA
NVE14324	NVE14324	NVE14324|NVE14324	-	NA
NVE14370	NVE14370	NVE14370|NVE14370	-	NA
NVE14371	NVE14371	NVE14371|NVE14371	-	NA
NVE14372	LCA5-like	NVE14372|LCA5-like	-	GO:0001894,GO:0001895,GO:0003674,GO:0005488,GO:0005515,GO:0005575,GO:0005622,GO:0005623,GO:0005737,GO:0005815,GO:0005856,GO:0005929,GO:0005930,GO:0005932,GO:0006810,GO:0006897,GO:0006909,GO:0006928,GO:0007017,GO:0007018,GO:0008150,GO:0009987,GO:0010970,GO:0015630,GO:0016043,GO:0016192,GO:0030030,GO:0030705,GO:0031514,GO:0032403,GO:0032501,GO:0032838,GO:0035085,GO:0042073,GO:0042592,GO:0042995,GO:…
NVE14373	NVE14373	NVE14373|NVE14373	-	NA
NVE14374	WRB-like	NVE14374|WRB-like	-	GO:0001654,GO:0005575,GO:0005622,GO:0005623,GO:0005634,GO:0005730,GO:0005737,GO:0005783,GO:0005789,GO:0007275,GO:0007423,GO:0007507,GO:0008150,GO:0012505,GO:0016020,GO:0031090,GO:0031974,GO:0031981,GO:0032501,GO:0032502,GO:0042175,GO:0043010,GO:0043226,GO:0043227,GO:0043228,GO:0043229,GO:0043231,GO:0043232,GO:0043233,GO:0044422,GO:0044424,GO:0044425,GO:0044428,GO:0044432,GO:0044444,GO:0044446,GO:…
NVE14375	NVE14375	NVE14375|NVE14375	-	NA
NVE14376	NVE14376	NVE14376|NVE14376	-	NA
NVE14377	GRRA-like	NVE14377|GRRA-like	-	NA
NVE14378	NVE14378	NVE14378|NVE14378	-	NA
NVE14379	CX022-like	NVE14379|CX022-like	-	NA
NVE14346	XDH-like5	NVE14346|XDH-like5	-	GO:0000166,GO:0003674,GO:0003824,GO:0004854,GO:0005488,GO:0005575,GO:0005622,GO:0005623,GO:0005737,GO:0005777,GO:0005856,GO:0005875,GO:0006082,GO:0006139,GO:0006144,GO:0006145,GO:0006206,GO:0006520,GO:0006525,GO:0006568,GO:0006576,GO:0006586,GO:0006629,GO:0006644,GO:0006650,GO:0006725,GO:0006793,GO:0006796,GO:0006807,GO:0007275,GO:0007568,GO:0008150,GO:0008152,GO:0008340,GO:0009056,GO:0009064,GO:…
NVE14347	GAREM-like1	NVE14347|GAREM-like1	-	NA
NVE14348	GAREM-like2	NVE14348|GAREM-like2	-	NA
NVE14349	AER5-like	NVE14349|AER5-like	-	NA
NVE14350	NVE14350	NVE14350|NVE14350	-	NA
NVE14351	VITRN-like1	NVE14351|VITRN-like1	-	NA
NVE14352	FACE2-like	NVE14352|FACE2-like	-	GO:0003674,GO:0003824,GO:0004175,GO:0004197,GO:0004222,GO:0005575,GO:0005622,GO:0005623,GO:0005737,GO:0005783,GO:0005789,GO:0005886,GO:0005887,GO:0006508,GO:0008150,GO:0008152,GO:0008233,GO:0008234,GO:0008237,GO:0009987,GO:0010467,GO:0012505,GO:0016020,GO:0016021,GO:0016485,GO:0016787,GO:0019538,GO:0030176,GO:0031090,GO:0031224,GO:0031226,GO:0031227,GO:0031300,GO:0031301,GO:0042175,GO:0043170,GO:…
NVE14353	GNPAT-like	NVE14353|GNPAT-like	-	GO:0001508,GO:0003008,GO:0003674,GO:0003824,GO:0004366,GO:0005575,GO:0005622,GO:0005623,GO:0005737,GO:0005739,GO:0005777,GO:0005778,GO:0005782,GO:0006629,GO:0006644,GO:0006650,GO:0006654,GO:0006793,GO:0006796,GO:0006950,GO:0007043,GO:0007154,GO:0007272,GO:0007275,GO:0007399,GO:0007416,GO:0007417,GO:0007420,GO:0007584,GO:0008150,GO:0008152,GO:0008366,GO:0008374,GO:0008610,GO:0008611,GO:0008654,GO:…
NVE14354	ENPP5-like5	NVE14354|ENPP5-like5	-	NA
NVE14355	DESI2-like	NVE14355|DESI2-like	-	GO:0002009,GO:0005575,GO:0005622,GO:0005623,GO:0005737,GO:0007275,GO:0007369,GO:0008150,GO:0009653,GO:0009790,GO:0009888,GO:0032501,GO:0032502,GO:0044424,GO:0044464,GO:0044699,GO:0044707,GO:0044767,GO:0048598,GO:0048729,GO:0048856,GO:0060026,GO:0060027,GO:0060429
NVE14356	NVE14356	NVE14356|NVE14356	+	GO:0000003,GO:0000041,GO:0000122,GO:0001071,GO:0002165,GO:0003002,GO:0003006,GO:0003674,GO:0003676,GO:0003677,GO:0003680,GO:0003700,GO:0005488,GO:0005575,GO:0005622,GO:0005623,GO:0005634,GO:0006355,GO:0006357,GO:0006810,GO:0006811,GO:0006812,GO:0006825,GO:0007275,GO:0007389,GO:0007444,GO:0007472,GO:0007476,GO:0007478,GO:0007480,GO:0007494,GO:0007552,GO:0007560,GO:0008150,GO:0009653,GO:0009791,GO:…
NVE14357	RH39-like	NVE14357|RH39-like	-	GO:0003674,GO:0003724,GO:0003824,GO:0004004,GO:0004386,GO:0005575,GO:0005622,GO:0005623,GO:0005634,GO:0005730,GO:0005737,GO:0005739,GO:0005759,GO:0006139,GO:0006152,GO:0006163,GO:0006195,GO:0006200,GO:0006725,GO:0006726,GO:0006753,GO:0006793,GO:0006796,GO:0006807,GO:0008026,GO:0008150,GO:0008152,GO:0008186,GO:0009056,GO:0009058,GO:0009116,GO:0009117,GO:0009119,GO:0009123,GO:0009125,GO:0009126,GO:…
NVE14358	THADA-like2	NVE14358|THADA-like2	-	NA
NVE14359	NVE14359	NVE14359|NVE14359	-	NA
NVE14360	PSF1-like	NVE14360|PSF1-like	-	GO:0000003,GO:0000084,GO:0000228,GO:0000278,GO:0000811,GO:0001701,GO:0001824,GO:0001832,GO:0001833,GO:0002119,GO:0002164,GO:0003006,GO:0005575,GO:0005622,GO:0005623,GO:0005634,GO:0005654,GO:0005694,GO:0005737,GO:0006139,GO:0006259,GO:0006260,GO:0006261,GO:0006271,GO:0006725,GO:0006807,GO:0006928,GO:0007049,GO:0007154,GO:0007267,GO:0007275,GO:0007346,GO:0007399,GO:0007548,GO:0008150,GO:0008152,GO:…
NVE14361	RPKL1-like	NVE14361|RPKL1-like	-	GO:0005575,GO:0005622,GO:0005623,GO:0005737,GO:0016020,GO:0044424,GO:0044464
NVE14362	FRIS-like1	NVE14362|FRIS-like1	-	GO:0002376,GO:0003674,GO:0003824,GO:0004322,GO:0005488,GO:0005506,GO:0005515,GO:0005575,GO:0005622,GO:0005623,GO:0005737,GO:0005739,GO:0005829,GO:0005886,GO:0006810,GO:0006873,GO:0006875,GO:0006879,GO:0006880,GO:0006892,GO:0006955,GO:0008043,GO:0008150,GO:0008152,GO:0008285,GO:0009987,GO:0010939,GO:0010941,GO:0016020,GO:0016043,GO:0016044,GO:0016192,GO:0016491,GO:0016722,GO:0016724,GO:0019725,GO:…
NVE14363	NPTX1-like1	NVE14363|NPTX1-like1	-	GO:0005575,GO:0005576
NVE911	CAC1G-like	NVE911|CAC1G-like	-	GO:0000003,GO:0000902,GO:0000904,GO:0001508,GO:0002027,GO:0002119,GO:0002164,GO:0003008,GO:0003012,GO:0003013,GO:0003018,GO:0003254,GO:0003674,GO:0005215,GO:0005216,GO:0005244,GO:0005245,GO:0005261,GO:0005262,GO:0005575,GO:0005622,GO:0005623,GO:0005634,GO:0005737,GO:0005886,GO:0005891,GO:0005901,GO:0006066,GO:0006629,GO:0006694,GO:0006700,GO:0006704,GO:0006705,GO:0006810,GO:0006811,GO:0006812,GO:…
NVE17984	NVE17984	NVE17984|NVE17984	-	NA
NVE17985	GTR1-like	NVE17985|GTR1-like	-	GO:0001669,GO:0001885,GO:0001939,GO:0001944,GO:0002064,GO:0002080,GO:0002791,GO:0003158,GO:0003674,GO:0005215,GO:0005351,GO:0005355,GO:0005356,GO:0005360,GO:0005402,GO:0005488,GO:0005536,GO:0005575,GO:0005576,GO:0005622,GO:0005623,GO:0005634,GO:0005737,GO:0005768,GO:0005770,GO:0005771,GO:0005794,GO:0005798,GO:0005829,GO:0005886,GO:0005887,GO:0005901,GO:0005903,GO:0005905,GO:0005911,GO:0005975,GO:…
NVE912	WNT8B-like8	NVE912|WNT8B-like8	-	GO:0000003,GO:0000122,GO:0000902,GO:0000904,GO:0001501,GO:0001525,GO:0001568,GO:0001654,GO:0001664,GO:0001701,GO:0001754,GO:0001759,GO:0001837,GO:0001889,GO:0001890,GO:0001892,GO:0001936,GO:0001938,GO:0001944,GO:0002009,GO:0002011,GO:0002053,GO:0002062,GO:0002088,GO:0002376,GO:0002520,GO:0003002,GO:0003006,GO:0003007,GO:0003156,GO:0003205,GO:0003206,GO:0003209,GO:0003228,GO:0003230,GO:0003407,GO:…
NVE913	UBX11-like2	NVE913|UBX11-like2	-	GO:0005575,GO:0005622,GO:0005623,GO:0005856,GO:0043226,GO:0043228,GO:0043229,GO:0043232,GO:0044424,GO:0044464
NVE914	NvLamininEGFdomain2	NVE914|NvLamininEGFdomain2	-	NA
NVE915	ZSWM8-like3	NVE915|ZSWM8-like3	-	GO:0000003,GO:0003006,GO:0006461,GO:0006996,GO:0007010,GO:0007275,GO:0007548,GO:0008150,GO:0009653,GO:0009987,GO:0010927,GO:0016043,GO:0022414,GO:0022607,GO:0030029,GO:0030036,GO:0030154,GO:0030239,GO:0031032,GO:0031033,GO:0031034,GO:0032501,GO:0032502,GO:0032989,GO:0034622,GO:0040035,GO:0042692,GO:0043623,GO:0043933,GO:0044085,GO:0044699,GO:0044707,GO:0044763,GO:0044767,GO:0048468,GO:0048513,GO:…
NVE916	NVE916	NVE916|NVE916	-	NA
NVE917	ZSWM8-like4	NVE917|ZSWM8-like4	-	GO:0000003,GO:0003006,GO:0006461,GO:0006996,GO:0007010,GO:0007275,GO:0007548,GO:0008150,GO:0009653,GO:0009987,GO:0010927,GO:0016043,GO:0022414,GO:0022607,GO:0030029,GO:0030036,GO:0030154,GO:0030239,GO:0031032,GO:0031033,GO:0031034,GO:0032501,GO:0032502,GO:0032989,GO:0034622,GO:0040035,GO:0042692,GO:0043623,GO:0043933,GO:0044085,GO:0044699,GO:0044707,GO:0044763,GO:0044767,GO:0048468,GO:0048513,GO:…
NVE919	KLH17-like7	NVE919|KLH17-like7	-	GO:0000003,GO:0005575,GO:0005622,GO:0005623,GO:0005856,GO:0007049,GO:0007126,GO:0008150,GO:0009987,GO:0014069,GO:0022402,GO:0042995,GO:0043005,GO:0043025,GO:0043226,GO:0043228,GO:0043229,GO:0043232,GO:0044297,GO:0044422,GO:0044424,GO:0044430,GO:0044446,GO:0044456,GO:0044463,GO:0044464,GO:0044699,GO:0044763,GO:0045202,GO:0048610,GO:0051321,GO:0097458
NVE921	TECTA-like	NVE921|TECTA-like	-	NA
NVE21478	NVE21478	NVE21478|NVE21478	-	NA
NVE923	NVE923	NVE923|NVE923	-	NA
NVE924	NVE924	NVE924|NVE924	-	NA
NVE21488	MED8A-like1	NVE21488|MED8A-like1	-	GO:0000003,GO:0000988,GO:0000989,GO:0001076,GO:0001104,GO:0002009,GO:0002119,GO:0002164,GO:0003674,GO:0003712,GO:0005575,GO:0005622,GO:0005623,GO:0005634,GO:0005654,GO:0006139,GO:0006351,GO:0006352,GO:0006355,GO:0006357,GO:0006366,GO:0006367,GO:0006725,GO:0006807,GO:0007275,GO:0008150,GO:0008152,GO:0009058,GO:0009059,GO:0009653,GO:0009790,GO:0009791,GO:0009792,GO:0009888,GO:0009889,GO:0009987,GO:…
NVE21489	SZT2-like2	NVE21489|SZT2-like2	-	NA
NVE21490	NVE21490	NVE21490|NVE21490	-	NA
NVE21491	SZT2-like3	NVE21491|SZT2-like3	-	NA
NVE6763	NLTP-like3	NVE6763|NLTP-like3	-	GO:0003674,GO:0003824,GO:0003988,GO:0005215,GO:0005319,GO:0005548,GO:0005575,GO:0005622,GO:0005623,GO:0005737,GO:0005739,GO:0005777,GO:0005811,GO:0006810,GO:0006811,GO:0006820,GO:0006869,GO:0008150,GO:0008152,GO:0010876,GO:0015711,GO:0015748,GO:0015914,GO:0016408,GO:0016740,GO:0016746,GO:0016747,GO:0022892,GO:0033036,GO:0042579,GO:0043226,GO:0043227,GO:0043229,GO:0043231,GO:0044424,GO:0044444,GO:…
NVE5372	NVE5372	NVE5372|NVE5372	-	NA
NVE18442	NVE18442	NVE18442|NVE18442	-	NA
NVE18443	NVE18443	NVE18443|NVE18443	-	NA
NVE18563	NVE18563	NVE18563|NVE18563	-	NA
NVE18441	PON1-like1	NVE18441|PON1-like1	-	GO:0000323,GO:0003008,GO:0003013,GO:0003674,GO:0003824,GO:0004063,GO:0004064,GO:0005488,GO:0005509,GO:0005515,GO:0005543,GO:0005575,GO:0005576,GO:0005615,GO:0005622,GO:0005623,GO:0005634,GO:0005737,GO:0005739,GO:0005764,GO:0005773,GO:0005886,GO:0006066,GO:0006082,GO:0006576,GO:0006629,GO:0006644,GO:0006650,GO:0006725,GO:0006793,GO:0006796,GO:0006805,GO:0006807,GO:0006950,GO:0006979,GO:0008015,GO:…
NVE18440	AB1IP-like2	NVE18440|AB1IP-like2	-	NA
NVE18565	NVE18565	NVE18565|NVE18565	-	NA
NVE22351	H4-like4	NVE22351|H4-like4	-	GO:0000226,GO:0000785,GO:0000786,GO:0003674,GO:0003676,GO:0003677,GO:0005488,GO:0005575,GO:0005622,GO:0005623,GO:0005694,GO:0005737,GO:0005811,GO:0006325,GO:0006333,GO:0006996,GO:0007010,GO:0007017,GO:0007049,GO:0007098,GO:0008150,GO:0009987,GO:0016043,GO:0022402,GO:0031023,GO:0032991,GO:0032993,GO:0043226,GO:0043228,GO:0043229,GO:0043232,GO:0044422,GO:0044424,GO:0044427,GO:0044444,GO:0044446,GO:…
NVE22352	H2B-like2	NVE22352|H2B-like2	-	GO:0000228,GO:0000785,GO:0000786,GO:0000790,GO:0003674,GO:0003676,GO:0003677,GO:0005488,GO:0005575,GO:0005622,GO:0005623,GO:0005634,GO:0005694,GO:0005737,GO:0005811,GO:0006139,GO:0006259,GO:0006323,GO:0006325,GO:0006333,GO:0006334,GO:0006725,GO:0006807,GO:0006996,GO:0008150,GO:0008152,GO:0009987,GO:0016043,GO:0022607,GO:0031497,GO:0031974,GO:0031981,GO:0032991,GO:0032993,GO:0034622,GO:0034641,GO:…
NVE22353	H4-like5	NVE22353|H4-like5	-	GO:0000226,GO:0000785,GO:0000786,GO:0003674,GO:0003676,GO:0003677,GO:0005488,GO:0005575,GO:0005622,GO:0005623,GO:0005694,GO:0005737,GO:0005811,GO:0006325,GO:0006333,GO:0006996,GO:0007010,GO:0007017,GO:0007049,GO:0007098,GO:0008150,GO:0009987,GO:0016043,GO:0022402,GO:0031023,GO:0032991,GO:0032993,GO:0043226,GO:0043228,GO:0043229,GO:0043232,GO:0044422,GO:0044424,GO:0044427,GO:0044444,GO:0044446,GO:…
NVE8260	SVEP1-like17	NVE8260|SVEP1-like17	-	NA
NVE8261	NVE8261	NVE8261|NVE8261	-	NA
NVE8262	GP2-like22	NVE8262|GP2-like22	-	NA
NVE8263	NVE8263	NVE8263|NVE8263	-	NA
NVE8264	GP2-like24	NVE8264|GP2-like24	-	NA
NVE8265	SVEP1-like18	NVE8265|SVEP1-like18	-	NA
NVE8266	GP2-like25	NVE8266|GP2-like25	-	NA
NVE8267	NVE8267	NVE8267|NVE8267	-	NA
NVE8268	SVEP1-like19	NVE8268|SVEP1-like19	-	NA
NVE8269	RECQ1-like1	NVE8269|RECQ1-like1	-	NA
NVE8270	NvCalmodulin	NVE8270|NvCalmodulin	-	GO:0000003,GO:0000226,GO:0000278,GO:0003674,GO:0005488,GO:0005515,GO:0006810,GO:0006897,GO:0006898,GO:0006909,GO:0006915,GO:0006928,GO:0006996,GO:0007010,GO:0007017,GO:0007049,GO:0007051,GO:0007052,GO:0007163,GO:0007275,GO:0008104,GO:0008150,GO:0008219,GO:0009790,GO:0009792,GO:0009987,GO:0010941,GO:0012501,GO:0016043,GO:0016192,GO:0016265,GO:0016477,GO:0022402,GO:0030010,GO:0031503,GO:0032501,GO:…
NVE8271	NVE8271	NVE8271|NVE8271	-	NA
NVE8272	NVE8272	NVE8272|NVE8272	-	NA
NVE8273	NVE8273	NVE8273|NVE8273	-	NA
NVE8274	LECG-like1	NVE8274|LECG-like1	-	GO:0003674,GO:0005102,GO:0005178,GO:0005488,GO:0005515,GO:0005575,GO:0005576,GO:0005623,GO:0005886,GO:0005887,GO:0008150,GO:0009889,GO:0009891,GO:0009893,GO:0010556,GO:0010557,GO:0010604,GO:0016020,GO:0016021,GO:0019222,GO:0031224,GO:0031226,GO:0031341,GO:0031343,GO:0032403,GO:0032768,GO:0032770,GO:0043085,GO:0043900,GO:0043902,GO:0044093,GO:0044425,GO:0044459,GO:0044464,GO:0048518,GO:0050789,GO:…
NVE8275	DD19A-like	NVE8275|DD19A-like	-	GO:0000003,GO:0000166,GO:0001882,GO:0001883,GO:0002064,GO:0003006,GO:0003674,GO:0003676,GO:0003723,GO:0003724,GO:0003824,GO:0004004,GO:0004386,GO:0005488,GO:0005524,GO:0005575,GO:0005622,GO:0005623,GO:0005634,GO:0005635,GO:0005643,GO:0005737,GO:0006139,GO:0006152,GO:0006163,GO:0006195,GO:0006200,GO:0006403,GO:0006405,GO:0006406,GO:0006417,GO:0006725,GO:0006753,GO:0006793,GO:0006796,GO:0006807,GO:…
NVE8276	NVE8276	NVE8276|NVE8276	-	NA
NVE8277	NT56-like	NVE8277|NT56-like	-	GO:0000030,GO:0000033,GO:0003674,GO:0003824,GO:0005575,GO:0005622,GO:0005623,GO:0005737,GO:0005783,GO:0005789,GO:0005975,GO:0006464,GO:0006486,GO:0006487,GO:0006488,GO:0008150,GO:0008152,GO:0009058,GO:0009059,GO:0009100,GO:0009101,GO:0009987,GO:0012505,GO:0016020,GO:0016021,GO:0016740,GO:0016757,GO:0016758,GO:0018193,GO:0018196,GO:0018279,GO:0019538,GO:0030176,GO:0031090,GO:0031224,GO:0031227,GO:…
NVE8278	ALG3-like	NVE8278|ALG3-like	-	GO:0000030,GO:0000033,GO:0003674,GO:0003824,GO:0005575,GO:0005622,GO:0005623,GO:0005737,GO:0005783,GO:0005789,GO:0005975,GO:0006464,GO:0006486,GO:0006487,GO:0006488,GO:0008150,GO:0008152,GO:0009058,GO:0009059,GO:0009100,GO:0009101,GO:0009987,GO:0012505,GO:0016020,GO:0016021,GO:0016740,GO:0016757,GO:0016758,GO:0018193,GO:0018196,GO:0018279,GO:0019538,GO:0030176,GO:0031090,GO:0031224,GO:0031227,GO:…
NVE8279	NVE8279	NVE8279|NVE8279	-	NA
NVE8280	KC1A-like1	NVE8280|KC1A-like1	-	GO:0000003,GO:0000166,GO:0000226,GO:0000278,GO:0000287,GO:0000775,GO:0000776,GO:0000777,GO:0000779,GO:0000793,GO:0000902,GO:0001882,GO:0001883,GO:0001948,GO:0002118,GO:0002121,GO:0003674,GO:0003824,GO:0004672,GO:0004674,GO:0005488,GO:0005515,GO:0005524,GO:0005575,GO:0005622,GO:0005623,GO:0005634,GO:0005654,GO:0005694,GO:0005737,GO:0005813,GO:0005815,GO:0005829,GO:0005856,GO:0006139,GO:0006259,GO:…
NVE8281	S22A5-like1	NVE8281|S22A5-like1	-	GO:0000003,GO:0000166,GO:0001504,GO:0001505,GO:0003006,GO:0003008,GO:0003333,GO:0003674,GO:0005215,GO:0005329,GO:0005342,GO:0005488,GO:0005575,GO:0005622,GO:0005623,GO:0005737,GO:0005739,GO:0005777,GO:0005778,GO:0005886,GO:0005887,GO:0005903,GO:0006082,GO:0006577,GO:0006807,GO:0006810,GO:0006811,GO:0006812,GO:0006820,GO:0006836,GO:0006855,GO:0006865,GO:0006996,GO:0007005,GO:0007154,GO:0007267,GO:…
NVE8282	NVE8282	NVE8282|NVE8282	-	NA
NVE8283	ROP1L-like2	NVE8283|ROP1L-like2	-	GO:0000003,GO:0002064,GO:0003006,GO:0007276,GO:0007281,GO:0007283,GO:0007286,GO:0008150,GO:0009888,GO:0009987,GO:0019953,GO:0022412,GO:0022414,GO:0030154,GO:0030855,GO:0032501,GO:0032502,GO:0032504,GO:0044699,GO:0044702,GO:0044763,GO:0044767,GO:0048232,GO:0048468,GO:0048515,GO:0048609,GO:0048610,GO:0048856,GO:0048869,GO:0060429
NVE8284	TTC23-like2	NVE8284|TTC23-like2	-	NA
NVE8285	NVE8285	NVE8285|NVE8285	-	NA
NVE8286	CE152-like1	NVE8286|CE152-like1	-	GO:0000086,GO:0000226,GO:0000278,GO:0005575,GO:0005622,GO:0005623,GO:0005634,GO:0005737,GO:0005813,GO:0005815,GO:0005829,GO:0005856,GO:0006996,GO:0007010,GO:0007017,GO:0007049,GO:0007098,GO:0008150,GO:0009987,GO:0015630,GO:0016043,GO:0022402,GO:0031023,GO:0043226,GO:0043227,GO:0043228,GO:0043229,GO:0043231,GO:0043232,GO:0044422,GO:0044424,GO:0044430,GO:0044444,GO:0044446,GO:0044464,GO:0044699,GO:…
NVE8287	CE152-like2	NVE8287|CE152-like2	+	GO:0000086,GO:0000226,GO:0000278,GO:0005575,GO:0005622,GO:0005623,GO:0005634,GO:0005737,GO:0005813,GO:0005815,GO:0005829,GO:0005856,GO:0006996,GO:0007010,GO:0007017,GO:0007049,GO:0007098,GO:0008150,GO:0009987,GO:0015630,GO:0016043,GO:0022402,GO:0031023,GO:0043226,GO:0043227,GO:0043228,GO:0043229,GO:0043231,GO:0043232,GO:0044422,GO:0044424,GO:0044430,GO:0044444,GO:0044446,GO:0044464,GO:0044699,GO:…
NVE8288	NHLC2-like2	NVE8288|NHLC2-like2	-	NA
NVE8289	NVE8289	NVE8289|NVE8289	-	NA
NVE8290	YXAL-like	NVE8290|YXAL-like	-	NA
NVE8291	LYSM2-like	NVE8291|LYSM2-like	-	NA
NVE8292	NVE8292	NVE8292|NVE8292	-	GO:0006950,GO:0006974,GO:0007275,GO:0007568,GO:0008150,GO:0008340,GO:0009987,GO:0010259,GO:0032501,GO:0032502,GO:0033554,GO:0044699,GO:0044707,GO:0044763,GO:0044767,GO:0050896,GO:0051716
NVE8293	DYM-like1	NVE8293|DYM-like1	-	GO:0000003,GO:0001501,GO:0002119,GO:0002164,GO:0005575,GO:0005622,GO:0005623,GO:0005634,GO:0005737,GO:0005783,GO:0005794,GO:0005886,GO:0006996,GO:0007030,GO:0007275,GO:0008150,GO:0009790,GO:0009791,GO:0009792,GO:0009987,GO:0016020,GO:0016043,GO:0032501,GO:0032502,GO:0040027,GO:0040028,GO:0043226,GO:0043227,GO:0043229,GO:0043231,GO:0044424,GO:0044444,GO:0044464,GO:0044699,GO:0044707,GO:0044763,GO:…
NVE8294	S6A19-like2	NVE8294|S6A19-like2	-	GO:0003333,GO:0003674,GO:0005215,GO:0005283,GO:0005298,GO:0005326,GO:0005342,GO:0005343,GO:0005416,GO:0005575,GO:0005622,GO:0005623,GO:0005737,GO:0005886,GO:0006810,GO:0006811,GO:0006812,GO:0006814,GO:0006820,GO:0006836,GO:0006865,GO:0006950,GO:0006970,GO:0006972,GO:0007584,GO:0008021,GO:0008150,GO:0008324,GO:0008509,GO:0008514,GO:0009605,GO:0009628,GO:0009987,GO:0009991,GO:0012506,GO:0015075,GO:…
NVE8295	S6A15-like4	NVE8295|S6A15-like4	-	GO:0003333,GO:0003674,GO:0005215,GO:0005283,GO:0005298,GO:0005326,GO:0005342,GO:0005343,GO:0005416,GO:0005575,GO:0005622,GO:0005623,GO:0005737,GO:0005886,GO:0006810,GO:0006811,GO:0006812,GO:0006814,GO:0006820,GO:0006836,GO:0006865,GO:0006950,GO:0006970,GO:0006972,GO:0007584,GO:0008021,GO:0008150,GO:0008324,GO:0008509,GO:0008514,GO:0009605,GO:0009628,GO:0009987,GO:0009991,GO:0012506,GO:0015075,GO:…
NVE8296	NVE8296	NVE8296|NVE8296	-	NA
NVE8297	FAXC-like8	NVE8297|FAXC-like8	-	NA
NVE8298	FAXC-like9	NVE8298|FAXC-like9	-	NA
NVE8299	BMP1-like7	NVE8299|BMP1-like7	-	GO:0000323,GO:0001701,GO:0001894,GO:0003674,GO:0003824,GO:0004175,GO:0004222,GO:0004872,GO:0005215,GO:0005488,GO:0005515,GO:0005575,GO:0005622,GO:0005623,GO:0005737,GO:0005764,GO:0005765,GO:0005768,GO:0005773,GO:0005774,GO:0005775,GO:0005783,GO:0005794,GO:0005829,GO:0005856,GO:0005875,GO:0005886,GO:0005903,GO:0005905,GO:0006066,GO:0006461,GO:0006629,GO:0006766,GO:0006775,GO:0006810,GO:0006897,GO:…
NVE8300	NVE8300	NVE8300|NVE8300	-	GO:0000902,GO:0003674,GO:0003824,GO:0004672,GO:0004674,GO:0004702,GO:0004871,GO:0005057,GO:0006464,GO:0006468,GO:0006793,GO:0006796,GO:0007154,GO:0007165,GO:0007275,GO:0007399,GO:0008150,GO:0008152,GO:0009653,GO:0009987,GO:0016043,GO:0016301,GO:0016310,GO:0016740,GO:0016772,GO:0016773,GO:0019538,GO:0022008,GO:0023014,GO:0023052,GO:0030030,GO:0030154,GO:0030182,GO:0031175,GO:0032501,GO:0032502,GO:…
NVE8301	NEK8-like1	NVE8301|NEK8-like1	-	GO:0000902,GO:0003674,GO:0003824,GO:0004672,GO:0004674,GO:0004702,GO:0004871,GO:0005057,GO:0006464,GO:0006468,GO:0006793,GO:0006796,GO:0007154,GO:0007165,GO:0007275,GO:0007399,GO:0008150,GO:0008152,GO:0009653,GO:0009987,GO:0016043,GO:0016301,GO:0016310,GO:0016740,GO:0016772,GO:0016773,GO:0019538,GO:0022008,GO:0023014,GO:0023052,GO:0030030,GO:0030154,GO:0030182,GO:0031175,GO:0032501,GO:0032502,GO:…
NVE8302	DUT-like	NVE8302|DUT-like	-	GO:0003674,GO:0003824,GO:0004170,GO:0008150,GO:0008152,GO:0016462,GO:0016787,GO:0016817,GO:0016818,GO:0047429
NVE8303	BL1S6-like	NVE8303|BL1S6-like	-	GO:0000149,GO:0001505,GO:0002065,GO:0002682,GO:0002684,GO:0002694,GO:0002696,GO:0003001,GO:0003008,GO:0003674,GO:0003779,GO:0005488,GO:0005515,GO:0005575,GO:0005622,GO:0005623,GO:0005737,GO:0005768,GO:0005829,GO:0006810,GO:0006836,GO:0006887,GO:0006892,GO:0006904,GO:0006906,GO:0006928,GO:0006944,GO:0006950,GO:0006996,GO:0007017,GO:0007018,GO:0007154,GO:0007267,GO:0007268,GO:0007269,GO:0007275,GO:…
NVE8304	S17A9-like3	NVE8304|S17A9-like3	-	GO:0003674,GO:0005215,GO:0005575,GO:0006810,GO:0006811,GO:0006817,GO:0006820,GO:0008150,GO:0008509,GO:0009987,GO:0015075,GO:0015103,GO:0015114,GO:0015321,GO:0015698,GO:0016020,GO:0016021,GO:0022857,GO:0022891,GO:0022892,GO:0031224,GO:0034220,GO:0035435,GO:0044341,GO:0044425,GO:0044699,GO:0044763,GO:0044765,GO:0051179,GO:0051234,GO:0055085
NVE8305	OTOAN-like3	NVE8305|OTOAN-like3	-	GO:0005575,GO:0005576,GO:0005578,GO:0005623,GO:0005886,GO:0016020,GO:0016324,GO:0031012,GO:0044421,GO:0044425,GO:0044459,GO:0044464,GO:0045177,GO:0071944
NVE8306	NVE8306	NVE8306|NVE8306	-	GO:0005575,GO:0005576,GO:0005578,GO:0005623,GO:0005886,GO:0016020,GO:0016324,GO:0031012,GO:0044421,GO:0044425,GO:0044459,GO:0044464,GO:0045177,GO:0071944
NVE8307	NVE8307	NVE8307|NVE8307	-	GO:0005575,GO:0005576,GO:0005578,GO:0005623,GO:0005886,GO:0016020,GO:0016324,GO:0031012,GO:0044421,GO:0044425,GO:0044459,GO:0044464,GO:0045177,GO:0071944
NVE8308	NVE8308	NVE8308|NVE8308	-	GO:0005575,GO:0005576,GO:0005578,GO:0005623,GO:0005886,GO:0016020,GO:0016324,GO:0031012,GO:0044421,GO:0044425,GO:0044459,GO:0044464,GO:0045177,GO:0071944
NVE8309	GBP7-like	NVE8309|GBP7-like	-	NA
NVE8310	GBP6-like	NVE8310|GBP6-like	-	NA
NVE8311	PRDM9-like2	NVE8311|PRDM9-like2	+	GO:0000003,GO:0000018,GO:0000279,GO:0003674,GO:0003676,GO:0003677,GO:0003824,GO:0005488,GO:0005575,GO:0005622,GO:0005623,GO:0005634,GO:0005654,GO:0005694,GO:0006139,GO:0006259,GO:0006310,GO:0006311,GO:0006325,GO:0006355,GO:0006357,GO:0006464,GO:0006479,GO:0006725,GO:0006807,GO:0006996,GO:0007049,GO:0007126,GO:0007127,GO:0007128,GO:0007276,GO:0007283,GO:0008150,GO:0008152,GO:0008168,GO:0008170,GO:…
NVE8312	ZFP26-like3	NVE8312|ZFP26-like3	+	GO:0005575,GO:0005622,GO:0005623,GO:0005634,GO:0043226,GO:0043227,GO:0043229,GO:0043231,GO:0044424,GO:0044464
NVE8313	NVE8313	NVE8313|NVE8313	-	NA
NVE8314	GRIK2-like1	NVE8314|GRIK2-like1	-	GO:0003008,GO:0003674,GO:0004871,GO:0004872,GO:0004888,GO:0004970,GO:0005215,GO:0005216,GO:0005230,GO:0005575,GO:0005623,GO:0005886,GO:0006810,GO:0006811,GO:0007154,GO:0007165,GO:0007166,GO:0007215,GO:0007267,GO:0007268,GO:0008066,GO:0008150,GO:0009987,GO:0010646,GO:0015075,GO:0015267,GO:0015276,GO:0015277,GO:0016020,GO:0019226,GO:0022803,GO:0022834,GO:0022836,GO:0022838,GO:0022839,GO:0022857,GO:…
NVE8315	SCNM1-like	NVE8315|SCNM1-like	-	GO:0005575,GO:0005622,GO:0005623,GO:0005634,GO:0005654,GO:0016604,GO:0016607,GO:0031974,GO:0031981,GO:0043226,GO:0043227,GO:0043229,GO:0043231,GO:0043233,GO:0044422,GO:0044424,GO:0044428,GO:0044446,GO:0044451,GO:0044464,GO:0070013
NVE8316	SFRP3-like	NVE8316|SFRP3-like	-	GO:0000003,GO:0001501,GO:0001558,GO:0001890,GO:0001893,GO:0001944,GO:0002009,GO:0002090,GO:0002092,GO:0003006,GO:0003674,GO:0004871,GO:0004872,GO:0004888,GO:0005488,GO:0005515,GO:0005575,GO:0005576,GO:0005615,GO:0005622,GO:0005623,GO:0005634,GO:0005737,GO:0006355,GO:0006357,GO:0007154,GO:0007165,GO:0007166,GO:0007275,GO:0007399,GO:0007417,GO:0007420,GO:0007423,GO:0007548,GO:0007565,GO:0008150,GO:…
NVE8317	RTDR1-like	NVE8317|RTDR1-like	-	NA
NVE8318	NVE8318	NVE8318|NVE8318	-	NA
NVE8319	ADA1A-like10	NVE8319|ADA1A-like10	-	NA
NVE8320	UNC5C-like	NVE8320|UNC5C-like	-	GO:0000003,GO:0000902,GO:0000904,GO:0001525,GO:0001558,GO:0001568,GO:0001569,GO:0001667,GO:0001704,GO:0001707,GO:0001763,GO:0001944,GO:0002009,GO:0003002,GO:0003006,GO:0003674,GO:0004871,GO:0004872,GO:0004888,GO:0005042,GO:0005043,GO:0005575,GO:0005622,GO:0005623,GO:0005737,GO:0005829,GO:0005886,GO:0005887,GO:0006915,GO:0006928,GO:0006935,GO:0007154,GO:0007165,GO:0007166,GO:0007275,GO:0007369,GO:…
NVE8321	NVE8321	NVE8321|NVE8321	-	NA
NVE8322	CPEB1-like	NVE8322|CPEB1-like	-	GO:0000003,GO:0006915,GO:0007275,GO:0008150,GO:0008219,GO:0009790,GO:0009792,GO:0009987,GO:0012501,GO:0016265,GO:0032501,GO:0032502,GO:0044699,GO:0044707,GO:0044763,GO:0044767,GO:0048856
NVE8323	PCSK7-like	NVE8323|PCSK7-like	-	GO:0000139,GO:0003674,GO:0003824,GO:0004175,GO:0004252,GO:0005575,GO:0005622,GO:0005623,GO:0005737,GO:0005783,GO:0005788,GO:0005794,GO:0005802,GO:0008150,GO:0008152,GO:0008233,GO:0008236,GO:0010467,GO:0010817,GO:0012505,GO:0016020,GO:0016021,GO:0016485,GO:0016486,GO:0016787,GO:0017171,GO:0019538,GO:0030173,GO:0031090,GO:0031224,GO:0031228,GO:0031300,GO:0031301,GO:0031974,GO:0032588,GO:0042445,GO:…
NVE8324	NATD1-like	NVE8324|NATD1-like	-	NA
NVE8325	NVE8325	NVE8325|NVE8325	-	NA
NVE8326	NVE8326	NVE8326|NVE8326	-	NA
NVE8327	CALM-like11	NVE8327|CALM-like11	-	GO:0000003,GO:0001667,GO:0002376,GO:0003006,GO:0006928,GO:0006955,GO:0006959,GO:0007154,GO:0007267,GO:0007276,GO:0007292,GO:0007297,GO:0007298,GO:0008150,GO:0009607,GO:0009987,GO:0010631,GO:0016477,GO:0019730,GO:0019953,GO:0022412,GO:0022414,GO:0023052,GO:0030154,GO:0030707,GO:0032501,GO:0032502,GO:0032504,GO:0040011,GO:0044699,GO:0044700,GO:0044702,GO:0044707,GO:0044763,GO:0044767,GO:0045165,GO:…
NVE8328	CALM-like8	NVE8328|CALM-like8	-	GO:0000003,GO:0000226,GO:0000278,GO:0003674,GO:0005488,GO:0005515,GO:0006810,GO:0006897,GO:0006898,GO:0006909,GO:0006915,GO:0006928,GO:0006996,GO:0007010,GO:0007017,GO:0007049,GO:0007051,GO:0007052,GO:0007163,GO:0007275,GO:0008104,GO:0008150,GO:0008219,GO:0009790,GO:0009792,GO:0009987,GO:0010941,GO:0012501,GO:0016043,GO:0016192,GO:0016265,GO:0016477,GO:0022402,GO:0030010,GO:0031503,GO:0032501,GO:…
NVE8329	NVE8329	NVE8329|NVE8329	-	NA
NVE8330	NVE8330	NVE8330|NVE8330	-	NA
NVE8331	CP17A-like24	NVE8331|CP17A-like24	-	GO:0000003,GO:0002237,GO:0003006,GO:0003674,GO:0003824,GO:0004497,GO:0004508,GO:0005488,GO:0005575,GO:0005622,GO:0005623,GO:0005737,GO:0005739,GO:0005783,GO:0005789,GO:0006082,GO:0006629,GO:0006694,GO:0006702,GO:0006704,GO:0006725,GO:0006805,GO:0006950,GO:0007275,GO:0007276,GO:0007292,GO:0007399,GO:0007417,GO:0007420,GO:0007548,GO:0008150,GO:0008152,GO:0008202,GO:0008209,GO:0008211,GO:0008395,GO:…
NVE8332	CALM-like4	NVE8332|CALM-like4	-	GO:0000003,GO:0000226,GO:0000278,GO:0003674,GO:0005488,GO:0005515,GO:0006810,GO:0006897,GO:0006898,GO:0006909,GO:0006915,GO:0006928,GO:0006996,GO:0007010,GO:0007017,GO:0007049,GO:0007051,GO:0007052,GO:0007163,GO:0007275,GO:0008104,GO:0008150,GO:0008219,GO:0009790,GO:0009792,GO:0009987,GO:0010941,GO:0012501,GO:0016043,GO:0016192,GO:0016265,GO:0016477,GO:0022402,GO:0030010,GO:0031503,GO:0032501,GO:…
NVE8333	CALM-like9	NVE8333|CALM-like9	-	GO:0000003,GO:0000226,GO:0000278,GO:0003674,GO:0005488,GO:0005515,GO:0006810,GO:0006897,GO:0006898,GO:0006909,GO:0006915,GO:0006928,GO:0006996,GO:0007010,GO:0007017,GO:0007049,GO:0007051,GO:0007052,GO:0007163,GO:0007275,GO:0008104,GO:0008150,GO:0008219,GO:0009790,GO:0009792,GO:0009987,GO:0010941,GO:0012501,GO:0016043,GO:0016192,GO:0016265,GO:0016477,GO:0022402,GO:0030010,GO:0031503,GO:0032501,GO:…
NVE8334	WIF1-like1	NVE8334|WIF1-like1	-	NA
NVE8335	RPC2-like1	NVE8335|RPC2-like1	-	NA
NVE8336	RPC2-like2	NVE8336|RPC2-like2	-	GO:0001817,GO:0001819,GO:0002682,GO:0002684,GO:0005575,GO:0005622,GO:0005623,GO:0005634,GO:0005654,GO:0006139,GO:0006351,GO:0006353,GO:0006354,GO:0006383,GO:0006385,GO:0006386,GO:0006725,GO:0006807,GO:0008150,GO:0008152,GO:0009058,GO:0009059,GO:0009987,GO:0010467,GO:0016070,GO:0018130,GO:0019438,GO:0031347,GO:0031349,GO:0031974,GO:0031981,GO:0032479,GO:0032481,GO:0032648,GO:0032728,GO:0032774,GO:…
NVE8337	KLHL2-like3	NVE8337|KLHL2-like3	-	GO:0000003,GO:0000151,GO:0001655,GO:0001667,GO:0001725,GO:0001822,GO:0002009,GO:0003006,GO:0003008,GO:0003014,GO:0003096,GO:0003674,GO:0003779,GO:0005198,GO:0005215,GO:0005488,GO:0005515,GO:0005575,GO:0005576,GO:0005622,GO:0005623,GO:0005737,GO:0005829,GO:0005856,GO:0005938,GO:0006464,GO:0006810,GO:0006811,GO:0006812,GO:0006814,GO:0006886,GO:0006928,GO:0006996,GO:0007010,GO:0007275,GO:0007276,GO:…
NVE8338	PFD1-like	NVE8338|PFD1-like	-	GO:0001071,GO:0001775,GO:0002376,GO:0003674,GO:0003700,GO:0005575,GO:0005622,GO:0005623,GO:0005737,GO:0005829,GO:0006355,GO:0006457,GO:0006458,GO:0006996,GO:0007010,GO:0007049,GO:0007275,GO:0007399,GO:0007417,GO:0007420,GO:0008150,GO:0008152,GO:0009889,GO:0009987,GO:0010468,GO:0010556,GO:0016043,GO:0019219,GO:0019222,GO:0019538,GO:0021537,GO:0021549,GO:0022037,GO:0030029,GO:0030036,GO:0030900,GO:…
NVE8339	F185A-like	NVE8339|F185A-like	-	GO:0005575,GO:0005622,GO:0005623,GO:0005737,GO:0044424,GO:0044464
NVE8340	GABR2-like10	NVE8340|GABR2-like10	-	NA
NVE8341	GABR1-like3	NVE8341|GABR1-like3	-	NA
NVE8342	NVE8342	NVE8342|NVE8342	-	NA
NVE8343	CB5D1-like	NVE8343|CB5D1-like	-	GO:0007154,GO:0007267,GO:0008150,GO:0009987,GO:0023052,GO:0030154,GO:0032502,GO:0044699,GO:0044700,GO:0044763,GO:0045165,GO:0045168,GO:0046331,GO:0048869
NVE8344	TBATA-like	NVE8344|TBATA-like	-	GO:0000003,GO:0003006,GO:0005575,GO:0005622,GO:0005623,GO:0005634,GO:0005737,GO:0005829,GO:0007276,GO:0007283,GO:0008150,GO:0009987,GO:0019953,GO:0022412,GO:0022414,GO:0030154,GO:0032501,GO:0032502,GO:0032504,GO:0043226,GO:0043227,GO:0043229,GO:0043231,GO:0044424,GO:0044444,GO:0044464,GO:0044699,GO:0044702,GO:0044763,GO:0048232,GO:0048515,GO:0048609,GO:0048610,GO:0048869
NVE8345	PLCL2-like1	NVE8345|PLCL2-like1	-	NA
NVE8346	PLCL2-like3	NVE8346|PLCL2-like3	-	GO:0000003,GO:0003674,GO:0003824,GO:0004620,GO:0004629,GO:0005102,GO:0005488,GO:0005515,GO:0005575,GO:0005622,GO:0005623,GO:0005737,GO:0007097,GO:0007154,GO:0007165,GO:0007338,GO:0007610,GO:0008081,GO:0008150,GO:0008152,GO:0009566,GO:0009987,GO:0016298,GO:0016787,GO:0016788,GO:0019953,GO:0022414,GO:0023052,GO:0035046,GO:0035556,GO:0040023,GO:0042578,GO:0044424,GO:0044464,GO:0044699,GO:0044700,GO:…
NVE8347	PLCL1-like	NVE8347|PLCL1-like	-	GO:0000003,GO:0003674,GO:0003824,GO:0004620,GO:0004629,GO:0005102,GO:0005488,GO:0005515,GO:0005575,GO:0005622,GO:0005623,GO:0005737,GO:0007097,GO:0007154,GO:0007165,GO:0007338,GO:0007610,GO:0008081,GO:0008150,GO:0008152,GO:0009566,GO:0009987,GO:0016298,GO:0016787,GO:0016788,GO:0019953,GO:0022414,GO:0023052,GO:0035046,GO:0035556,GO:0040023,GO:0042578,GO:0044424,GO:0044464,GO:0044699,GO:0044700,GO:…
NVE8348	A1CF-like	NVE8348|A1CF-like	-	GO:0000228,GO:0000785,GO:0000790,GO:0000792,GO:0003674,GO:0003676,GO:0003723,GO:0003727,GO:0003729,GO:0003824,GO:0004131,GO:0005488,GO:0005575,GO:0005622,GO:0005623,GO:0005634,GO:0005654,GO:0005694,GO:0005720,GO:0005737,GO:0005783,GO:0006139,GO:0006725,GO:0006807,GO:0008150,GO:0008152,GO:0009451,GO:0009987,GO:0010467,GO:0010468,GO:0010608,GO:0016070,GO:0016071,GO:0016553,GO:0016554,GO:0016556,GO:…
NVE8349	EFCB6-like2	NVE8349|EFCB6-like2	-	NA
NVE8350	DPP9-like3	NVE8350|DPP9-like3	-	GO:0002376,GO:0003674,GO:0003824,GO:0005575,GO:0005622,GO:0005623,GO:0005634,GO:0005737,GO:0005829,GO:0006508,GO:0006955,GO:0008150,GO:0008152,GO:0008233,GO:0008238,GO:0008239,GO:0016787,GO:0019538,GO:0043170,GO:0043226,GO:0043227,GO:0043229,GO:0043231,GO:0044238,GO:0044424,GO:0044444,GO:0044464,GO:0050896,GO:0070011,GO:0071704
NVE8351	COCA1-like12	NVE8351|COCA1-like12	-	GO:0001558,GO:0001894,GO:0003229,GO:0003674,GO:0005198,GO:0005201,GO:0005488,GO:0005515,GO:0005518,GO:0005575,GO:0005576,GO:0005578,GO:0005581,GO:0005593,GO:0005596,GO:0005614,GO:0005615,GO:0005622,GO:0005623,GO:0005737,GO:0005783,GO:0005788,GO:0007155,GO:0007275,GO:0007507,GO:0008150,GO:0009888,GO:0009987,GO:0010611,GO:0014706,GO:0014743,GO:0016043,GO:0016202,GO:0016337,GO:0022610,GO:0030198,GO:…
NVE8352	VITRN-like5	NVE8352|VITRN-like5	-	NA
NVE8353	ANK2-like6	NVE8353|ANK2-like6	-	NA
NVE8354	NVE8354	NVE8354|NVE8354	-	NA
NVE8355	DPYS-like	NVE8355|DPYS-like	-	GO:0002054,GO:0002058,GO:0002059,GO:0002061,GO:0003674,GO:0003824,GO:0004157,GO:0005488,GO:0005575,GO:0005622,GO:0005623,GO:0005737,GO:0005829,GO:0006082,GO:0006139,GO:0006206,GO:0006208,GO:0006210,GO:0006212,GO:0006213,GO:0006461,GO:0006520,GO:0006725,GO:0006807,GO:0008150,GO:0008152,GO:0008270,GO:0009056,GO:0009112,GO:0009116,GO:0009164,GO:0009987,GO:0016043,GO:0016597,GO:0016787,GO:0016810,GO:…
NVE8356	NVE8356	NVE8356|NVE8356	-	NA
NVE8357	OAR-like2	NVE8357|OAR-like2	-	NA
NVE8358	NVE8358	NVE8358|NVE8358	-	NA
NVE8359	AA2AR-like7	NVE8359|AA2AR-like7	-	GO:0000139,GO:0000165,GO:0000187,GO:0000902,GO:0001609,GO:0001775,GO:0001817,GO:0001819,GO:0001932,GO:0001933,GO:0001934,GO:0001956,GO:0001963,GO:0001964,GO:0001973,GO:0001975,GO:0002676,GO:0002678,GO:0002682,GO:0002683,GO:0002684,GO:0002694,GO:0002695,GO:0002696,GO:0002697,GO:0002699,GO:0002703,GO:0002880,GO:0002882,GO:0002886,GO:0003008,GO:0003012,GO:0003013,GO:0003014,GO:0003018,GO:0003674,GO:…
NVE8360	CP17A-like11	NVE8360|CP17A-like11	-	GO:0000003,GO:0002237,GO:0003006,GO:0003674,GO:0003824,GO:0004497,GO:0004508,GO:0005488,GO:0005575,GO:0005622,GO:0005623,GO:0005737,GO:0005739,GO:0005783,GO:0005789,GO:0006082,GO:0006629,GO:0006694,GO:0006702,GO:0006704,GO:0006725,GO:0006805,GO:0006950,GO:0007275,GO:0007276,GO:0007292,GO:0007399,GO:0007417,GO:0007420,GO:0007548,GO:0008150,GO:0008152,GO:0008202,GO:0008209,GO:0008211,GO:0008395,GO:…
NVE8361	MICU1-like	NVE8361|MICU1-like	-	GO:0003674,GO:0005488,GO:0005509,GO:0005575,GO:0005622,GO:0005623,GO:0005737,GO:0005739,GO:0005740,GO:0005743,GO:0006810,GO:0006811,GO:0006812,GO:0006816,GO:0006839,GO:0006851,GO:0006873,GO:0006874,GO:0006875,GO:0006950,GO:0006952,GO:0008150,GO:0009987,GO:0016020,GO:0016021,GO:0019725,GO:0019866,GO:0030001,GO:0030003,GO:0031090,GO:0031224,GO:0031300,GO:0031301,GO:0031966,GO:0031967,GO:0031975,GO:…
NVE8362	TRXR2-like	NVE8362|TRXR2-like	-	GO:0000302,GO:0000305,GO:0001666,GO:0002376,GO:0002520,GO:0003674,GO:0003824,GO:0004362,GO:0004791,GO:0005488,GO:0005515,GO:0005575,GO:0005622,GO:0005623,GO:0005737,GO:0005739,GO:0005856,GO:0005875,GO:0006950,GO:0006974,GO:0006979,GO:0007275,GO:0007399,GO:0007507,GO:0007568,GO:0008150,GO:0008152,GO:0008340,GO:0009628,GO:0009987,GO:0010035,GO:0010259,GO:0010269,GO:0015036,GO:0015037,GO:0015038,GO:…
NVE8363	Nvdlx1a	NVE8363|Nvdlx1a	+	GO:0000003,GO:0000122,GO:0001071,GO:0001501,GO:0002119,GO:0002164,GO:0002165,GO:0003002,GO:0003006,GO:0003674,GO:0003676,GO:0003677,GO:0003682,GO:0003700,GO:0005488,GO:0005575,GO:0005622,GO:0005623,GO:0005634,GO:0006355,GO:0006357,GO:0007155,GO:0007275,GO:0007389,GO:0007399,GO:0007417,GO:0007420,GO:0007444,GO:0007447,GO:0007449,GO:0007469,GO:0007472,GO:0007476,GO:0007478,GO:0007479,GO:0007480,GO:…
NVE8364	PSGP-like6	NVE8364|PSGP-like6	-	GO:0005575,GO:0005622,GO:0005623,GO:0005634,GO:0043226,GO:0043227,GO:0043229,GO:0043231,GO:0044424,GO:0044464
NVE8365	LEG-like5	NVE8365|LEG-like5	-	NA
NVE8366	NVE8366	NVE8366|NVE8366	-	NA
NVE8367	B4GN3-like4	NVE8367|B4GN3-like4	-	GO:0000139,GO:0003674,GO:0003824,GO:0005575,GO:0005622,GO:0005623,GO:0005737,GO:0005794,GO:0005795,GO:0008150,GO:0008152,GO:0008194,GO:0008376,GO:0012505,GO:0016020,GO:0016740,GO:0016757,GO:0016758,GO:0031090,GO:0031984,GO:0031985,GO:0032580,GO:0043226,GO:0043227,GO:0043229,GO:0043231,GO:0044422,GO:0044424,GO:0044431,GO:0044444,GO:0044446,GO:0044464
NVE8368	NVE8368	NVE8368|NVE8368	-	NA
NVE8369	NVE8369	NVE8369|NVE8369	-	NA
NVE8370	NvC2orf29	NVE8370|NvC2orf29	-	GO:0000288,GO:0000289,GO:0000956,GO:0005575,GO:0005622,GO:0005623,GO:0005737,GO:0005829,GO:0006139,GO:0006396,GO:0006397,GO:0006401,GO:0006402,GO:0006725,GO:0006807,GO:0008150,GO:0008152,GO:0008283,GO:0009056,GO:0009057,GO:0009987,GO:0010467,GO:0016070,GO:0016071,GO:0019439,GO:0031123,GO:0031124,GO:0034641,GO:0034655,GO:0043170,GO:0044237,GO:0044238,GO:0044248,GO:0044260,GO:0044265,GO:0044270,GO:…
NVE8371	NvSFRP	NVE8371|NvSFRP	-	GO:0000003,GO:0001501,GO:0001525,GO:0001558,GO:0001568,GO:0001569,GO:0001756,GO:0001763,GO:0001838,GO:0001841,GO:0001843,GO:0001932,GO:0001933,GO:0001934,GO:0001944,GO:0001968,GO:0002009,GO:0002062,GO:0002063,GO:0002376,GO:0002520,GO:0003002,GO:0003006,GO:0003007,GO:0003151,GO:0003205,GO:0003206,GO:0003208,GO:0003214,GO:0003231,GO:0003401,GO:0003674,GO:0004871,GO:0004872,GO:0004888,GO:0005102,GO:…
NVE8372	ZXDB-like	NVE8372|ZXDB-like	+	GO:0003674,GO:0003676,GO:0003677,GO:0005488,GO:0005575,GO:0005622,GO:0005623,GO:0005634,GO:0005654,GO:0006139,GO:0006351,GO:0006355,GO:0006357,GO:0006359,GO:0006366,GO:0006383,GO:0006725,GO:0006807,GO:0008150,GO:0008152,GO:0009058,GO:0009059,GO:0009889,GO:0009987,GO:0010467,GO:0010468,GO:0010556,GO:0016070,GO:0018130,GO:0019219,GO:0019222,GO:0019438,GO:0031323,GO:0031326,GO:0031974,GO:0031981,GO:…
NVE8373	SC5A7-like3	NVE8373|SC5A7-like3	-	GO:0001505,GO:0003001,GO:0003008,GO:0003674,GO:0005215,GO:0005307,GO:0005488,GO:0005575,GO:0005622,GO:0005623,GO:0005737,GO:0005886,GO:0006807,GO:0006810,GO:0006811,GO:0006812,GO:0006814,GO:0006836,GO:0007154,GO:0007267,GO:0007268,GO:0007269,GO:0007271,GO:0007274,GO:0008021,GO:0008150,GO:0008152,GO:0008291,GO:0008292,GO:0008324,GO:0009058,GO:0009987,GO:0015075,GO:0015077,GO:0015081,GO:0015220,GO:…
NVE8374	FXL17-like1	NVE8374|FXL17-like1	-	NA
NVE8375	RM14-like	NVE8375|RM14-like	-	GO:0000313,GO:0000315,GO:0003674,GO:0003735,GO:0005198,GO:0005575,GO:0005622,GO:0005623,GO:0005737,GO:0005739,GO:0005759,GO:0005761,GO:0005762,GO:0005840,GO:0006412,GO:0008150,GO:0008152,GO:0009058,GO:0009059,GO:0009987,GO:0010467,GO:0015934,GO:0019538,GO:0030529,GO:0031974,GO:0032991,GO:0034645,GO:0043170,GO:0043226,GO:0043227,GO:0043228,GO:0043229,GO:0043231,GO:0043232,GO:0043233,GO:0044237,GO:…
NVE8376	COX7C-like	NVE8376|COX7C-like	-	NA
NVE8377	WDR61-like	NVE8377|WDR61-like	-	GO:0000428,GO:0000785,GO:0001071,GO:0002682,GO:0003674,GO:0003700,GO:0005575,GO:0005622,GO:0005623,GO:0005634,GO:0005654,GO:0005694,GO:0005737,GO:0006325,GO:0006355,GO:0006357,GO:0006464,GO:0006479,GO:0006996,GO:0008023,GO:0008150,GO:0008152,GO:0008213,GO:0009889,GO:0009891,GO:0009893,GO:0009987,GO:0010468,GO:0010556,GO:0010557,GO:0010604,GO:0010628,GO:0010638,GO:0016043,GO:0016568,GO:0016569,GO:…
NVE8378	NVE8378	NVE8378|NVE8378	-	NA
NVE8379	NVE8379	NVE8379|NVE8379	-	NA
NVE8380	NVE8380	NVE8380|NVE8380	-	NA
NVE8381	NNRE-like	NVE8381|NNRE-like	-	GO:0003674,GO:0005488,GO:0005515,GO:0005575,GO:0005576,GO:0005615,GO:0005622,GO:0005623,GO:0005737,GO:0005739,GO:0005929,GO:0006461,GO:0008150,GO:0016043,GO:0022607,GO:0042802,GO:0042803,GO:0042995,GO:0043226,GO:0043227,GO:0043229,GO:0043231,GO:0043933,GO:0044085,GO:0044297,GO:0044421,GO:0044424,GO:0044444,GO:0044464,GO:0046983,GO:0051259,GO:0051260,GO:0051262,GO:0051289,GO:0065003,GO:0070271,GO:…
NVE8382	NVE8382	NVE8382|NVE8382	-	NA
NVE8383	PLCH2-like3	NVE8383|PLCH2-like3	-	GO:0003674,GO:0003824,GO:0004620,GO:0004629,GO:0005575,GO:0005622,GO:0005623,GO:0005634,GO:0005635,GO:0005737,GO:0005829,GO:0005886,GO:0006629,GO:0006644,GO:0006650,GO:0006793,GO:0006796,GO:0007154,GO:0007165,GO:0008081,GO:0008150,GO:0008152,GO:0009987,GO:0012505,GO:0016020,GO:0016298,GO:0016787,GO:0016788,GO:0019637,GO:0023052,GO:0031090,GO:0031965,GO:0031967,GO:0031975,GO:0035556,GO:0042578,GO:…
NVE8384	PLCH2-like4	NVE8384|PLCH2-like4	-	GO:0003674,GO:0003824,GO:0004620,GO:0004629,GO:0005575,GO:0005622,GO:0005623,GO:0005634,GO:0005635,GO:0005737,GO:0005829,GO:0005886,GO:0006629,GO:0006644,GO:0006650,GO:0006793,GO:0006796,GO:0007154,GO:0007165,GO:0008081,GO:0008150,GO:0008152,GO:0009987,GO:0012505,GO:0016020,GO:0016298,GO:0016787,GO:0016788,GO:0019637,GO:0023052,GO:0031090,GO:0031965,GO:0031967,GO:0031975,GO:0035556,GO:0042578,GO:…
NVE8385	KAPR-like3	NVE8385|KAPR-like3	-	NA
NVE8386	MYBB-like	NVE8386|MYBB-like	+	GO:0000003,GO:0000082,GO:0000086,GO:0000117,GO:0000122,GO:0000226,GO:0000228,GO:0000278,GO:0000280,GO:0000785,GO:0000790,GO:0000791,GO:0000910,GO:0000981,GO:0000982,GO:0001071,GO:0001077,GO:0001228,GO:0001654,GO:0001701,GO:0001775,GO:0002376,GO:0002520,GO:0002521,GO:0002682,GO:0002684,GO:0002694,GO:0002696,GO:0002697,GO:0002699,GO:0003006,GO:0003674,GO:0003676,GO:0003677,GO:0003700,GO:0005488,GO:…
NVE8387	PMYT1-like2	NVE8387|PMYT1-like2	-	GO:0000003,GO:0000075,GO:0000077,GO:0000079,GO:0000082,GO:0000086,GO:0000139,GO:0000278,GO:0000279,GO:0000280,GO:0001556,GO:0001932,GO:0002119,GO:0002164,GO:0003006,GO:0003674,GO:0003824,GO:0004672,GO:0004674,GO:0004712,GO:0005575,GO:0005622,GO:0005623,GO:0005634,GO:0005654,GO:0005737,GO:0005783,GO:0005789,GO:0005794,GO:0006464,GO:0006468,GO:0006793,GO:0006796,GO:0006810,GO:0006897,GO:0006898,GO:…
NVE8388	NVE8388	NVE8388|NVE8388	-	NA
NVE8389	NVE8389	NVE8389|NVE8389	-	NA
NVE8390	SFT2-like	NVE8390|SFT2-like	-	GO:0000139,GO:0003674,GO:0005488,GO:0005515,GO:0005575,GO:0005622,GO:0005623,GO:0005737,GO:0005794,GO:0006810,GO:0006892,GO:0006895,GO:0008150,GO:0009987,GO:0012505,GO:0016020,GO:0016192,GO:0016197,GO:0016482,GO:0031090,GO:0042802,GO:0043226,GO:0043227,GO:0043229,GO:0043231,GO:0044422,GO:0044424,GO:0044431,GO:0044444,GO:0044446,GO:0044464,GO:0044699,GO:0044763,GO:0044765,GO:0046907,GO:0048193,GO:…
NVE8391	FANK1-like2	NVE8391|FANK1-like2	-	GO:0005575,GO:0005622,GO:0005623,GO:0005634,GO:0005737,GO:0043226,GO:0043227,GO:0043229,GO:0043231,GO:0044424,GO:0044464
NVE8392	TM101-like	NVE8392|TM101-like	-	GO:0003674,GO:0004871,GO:0005575,GO:0007154,GO:0007165,GO:0008150,GO:0009966,GO:0009967,GO:0009987,GO:0010627,GO:0010646,GO:0010647,GO:0010740,GO:0016020,GO:0023051,GO:0023052,GO:0023056,GO:0043122,GO:0043123,GO:0044699,GO:0044700,GO:0044763,GO:0048518,GO:0048522,GO:0048583,GO:0048584,GO:0050789,GO:0050794,GO:0050896,GO:0051716,GO:0060089,GO:0065007
NVE8393	MOXD1-like10	NVE8393|MOXD1-like10	-	NA
NVE8394	NVE8394	NVE8394|NVE8394	-	NA
NVE8395	NVE8395	NVE8395|NVE8395	-	NA
NVE8396	NVE8396	NVE8396|NVE8396	-	NA
NVE8397	GRIK2-like3	NVE8397|GRIK2-like3	-	NA
NVE8398	NVE8398	NVE8398|NVE8398	-	NA
NVE8399	NvOZF-like	NVE8399|NvOZF-like	+	GO:0001071,GO:0003674,GO:0003700,GO:0005488,GO:0005575,GO:0005622,GO:0005623,GO:0005634,GO:0006139,GO:0006351,GO:0006355,GO:0006725,GO:0006807,GO:0008150,GO:0008152,GO:0008270,GO:0009058,GO:0009059,GO:0009889,GO:0009987,GO:0010467,GO:0010468,GO:0010556,GO:0016070,GO:0018130,GO:0019219,GO:0019222,GO:0019438,GO:0031323,GO:0031326,GO:0032774,GO:0034641,GO:0034645,GO:0034654,GO:0043167,GO:0043169,GO:…
NVE8400	NVE8400	NVE8400|NVE8400	-	NA
NVE8401	CNDD3-like	NVE8401|CNDD3-like	-	GO:0000003,GO:0000070,GO:0000226,GO:0000228,GO:0000278,GO:0000280,GO:0000775,GO:0000779,GO:0000785,GO:0000790,GO:0000792,GO:0000793,GO:0000794,GO:0000796,GO:0000799,GO:0000819,GO:0001674,GO:0002119,GO:0002164,GO:0003006,GO:0003674,GO:0005488,GO:0005515,GO:0005575,GO:0005622,GO:0005623,GO:0005634,GO:0005654,GO:0005694,GO:0005720,GO:0005721,GO:0006139,GO:0006259,GO:0006323,GO:0006725,GO:0006807,GO:…
NVE8402	FA5-like21	NVE8402|FA5-like21	-	NA
NVE8403	NVE8403	NVE8403|NVE8403	-	NA
NVE8404	CDCP2-like4	NVE8404|CDCP2-like4	-	GO:0000323,GO:0001701,GO:0001894,GO:0003674,GO:0003824,GO:0004175,GO:0004222,GO:0004872,GO:0005215,GO:0005488,GO:0005515,GO:0005575,GO:0005622,GO:0005623,GO:0005737,GO:0005764,GO:0005765,GO:0005768,GO:0005773,GO:0005774,GO:0005775,GO:0005783,GO:0005794,GO:0005829,GO:0005856,GO:0005875,GO:0005886,GO:0005903,GO:0005905,GO:0006066,GO:0006461,GO:0006629,GO:0006766,GO:0006775,GO:0006810,GO:0006897,GO:…
NVE8405	NVE8405	NVE8405|NVE8405	-	NA
NVE8406	NVE8406	NVE8406|NVE8406	-	NA
NVE8407	NVE8407	NVE8407|NVE8407	+	NA
NVE8408	NVE8408	NVE8408|NVE8408	-	NA
NVE8409	NVE8409	NVE8409|NVE8409	-	NA
NVE8813	TIP-like	NVE8813|TIP-like	-	GO:0000003,GO:0002119,GO:0002164,GO:0005575,GO:0005576,GO:0005623,GO:0005886,GO:0007275,GO:0008150,GO:0009790,GO:0009791,GO:0009792,GO:0016020,GO:0032501,GO:0032502,GO:0040007,GO:0044464,GO:0044699,GO:0044707,GO:0044767,GO:0048856,GO:0071944
NVE8814	KIF15-like1	NVE8814|KIF15-like1	-	GO:0000003,GO:0000278,GO:0000280,GO:0000910,GO:0000922,GO:0002376,GO:0002478,GO:0002495,GO:0002504,GO:0003674,GO:0003676,GO:0003677,GO:0003774,GO:0003824,GO:0005488,GO:0005575,GO:0005622,GO:0005623,GO:0005737,GO:0005813,GO:0005815,GO:0005819,GO:0005829,GO:0005856,GO:0005871,GO:0005873,GO:0005874,GO:0005875,GO:0005938,GO:0006928,GO:0006950,GO:0006996,GO:0007017,GO:0007018,GO:0007049,GO:0007059,GO:…
NVE8815	KIF15-like2	NVE8815|KIF15-like2	-	NA
NVE8816	KI15A-like2	NVE8816|KI15A-like2	-	GO:0000278,GO:0000280,GO:0002376,GO:0002478,GO:0002495,GO:0002504,GO:0003674,GO:0003676,GO:0003677,GO:0003774,GO:0003824,GO:0005488,GO:0005575,GO:0005622,GO:0005623,GO:0005737,GO:0005813,GO:0005815,GO:0005819,GO:0005829,GO:0005856,GO:0005871,GO:0005873,GO:0005875,GO:0006928,GO:0006950,GO:0006996,GO:0007017,GO:0007018,GO:0007049,GO:0007067,GO:0007596,GO:0007599,GO:0008150,GO:0008152,GO:0008283,GO:…
NVE8817	KITM-like1	NVE8817|KITM-like1	-	NA
NVE8818	KITM-like2	NVE8818|KITM-like2	-	NA
NVE8819	NVE8819	NVE8819|NVE8819	-	NA
NVE8820	NVE8820	NVE8820|NVE8820	-	NA
NVE8821	K0355-like	NVE8821|K0355-like	-	NA
NVE8822	TRIP4-like	NVE8822|TRIP4-like	-	GO:0000988,GO:0000989,GO:0001071,GO:0002119,GO:0002164,GO:0003674,GO:0003712,GO:0003713,GO:0005102,GO:0005488,GO:0005515,GO:0005575,GO:0005622,GO:0005623,GO:0005634,GO:0005737,GO:0006139,GO:0006351,GO:0006355,GO:0006366,GO:0006725,GO:0006807,GO:0007275,GO:0008150,GO:0008152,GO:0009058,GO:0009059,GO:0009791,GO:0009889,GO:0009891,GO:0009893,GO:0009987,GO:0010467,GO:0010468,GO:0010556,GO:0010557,GO:…
NVE8823	COG4-like	NVE8823|COG4-like	-	GO:0000003,GO:0000139,GO:0002009,GO:0002119,GO:0002164,GO:0003006,GO:0005575,GO:0005622,GO:0005623,GO:0005737,GO:0005794,GO:0006461,GO:0006810,GO:0006890,GO:0006915,GO:0006928,GO:0006996,GO:0007030,GO:0007275,GO:0007276,GO:0007292,GO:0007548,GO:0007610,GO:0008150,GO:0008219,GO:0008406,GO:0009653,GO:0009790,GO:0009791,GO:0009792,GO:0009887,GO:0009888,GO:0009987,GO:0010171,GO:0010876,GO:0012501,GO:…
NVE8824	4CL1-like1	NVE8824|4CL1-like1	-	GO:0001676,GO:0003674,GO:0003824,GO:0004467,GO:0006082,GO:0006629,GO:0006631,GO:0006637,GO:0006638,GO:0006639,GO:0006641,GO:0006732,GO:0006793,GO:0008150,GO:0008152,GO:0009056,GO:0009058,GO:0009062,GO:0009108,GO:0009966,GO:0009968,GO:0009987,GO:0010646,GO:0010648,GO:0015645,GO:0016042,GO:0016054,GO:0016874,GO:0016877,GO:0019433,GO:0019752,GO:0023051,GO:0023057,GO:0032787,GO:0035383,GO:0035384,GO:…
NVE8825	TP4AP-like1	NVE8825|TP4AP-like1	-	GO:0000151,GO:0003674,GO:0005488,GO:0005515,GO:0005575,GO:0005622,GO:0005623,GO:0006464,GO:0006508,GO:0006511,GO:0008150,GO:0008152,GO:0009056,GO:0009057,GO:0009987,GO:0016567,GO:0019538,GO:0019899,GO:0019902,GO:0019941,GO:0030163,GO:0031461,GO:0031464,GO:0032446,GO:0032991,GO:0036211,GO:0043170,GO:0043234,GO:0043412,GO:0043632,GO:0044237,GO:0044238,GO:0044248,GO:0044257,GO:0044260,GO:0044265,GO:…
NVE8826	SAE2-like1	NVE8826|SAE2-like1	-	GO:0000003,GO:0002119,GO:0002164,GO:0002376,GO:0003002,GO:0003006,GO:0003674,GO:0003824,GO:0004839,GO:0005488,GO:0005515,GO:0005575,GO:0005622,GO:0005623,GO:0005634,GO:0005737,GO:0006355,GO:0006464,GO:0006508,GO:0006928,GO:0006955,GO:0006959,GO:0007275,GO:0007389,GO:0007548,GO:0007610,GO:0008150,GO:0008152,GO:0008641,GO:0009056,GO:0009057,GO:0009790,GO:0009791,GO:0009792,GO:0009889,GO:0009952,GO:…
NVE8827	SAE2-like2	NVE8827|SAE2-like2	-	GO:0000003,GO:0002119,GO:0002164,GO:0002376,GO:0003002,GO:0003006,GO:0003674,GO:0003824,GO:0004839,GO:0005488,GO:0005515,GO:0005575,GO:0005622,GO:0005623,GO:0005634,GO:0005737,GO:0006355,GO:0006464,GO:0006508,GO:0006928,GO:0006955,GO:0006959,GO:0007275,GO:0007389,GO:0007548,GO:0007610,GO:0008150,GO:0008152,GO:0008641,GO:0009056,GO:0009057,GO:0009790,GO:0009791,GO:0009792,GO:0009889,GO:0009952,GO:…
NVE8828	CENPN-like	NVE8828|CENPN-like	-	GO:0000236,GO:0000775,GO:0000776,GO:0000777,GO:0000779,GO:0000793,GO:0005575,GO:0005622,GO:0005623,GO:0005634,GO:0005654,GO:0005694,GO:0005737,GO:0005829,GO:0006139,GO:0006259,GO:0006323,GO:0006325,GO:0006333,GO:0006334,GO:0006336,GO:0006338,GO:0006725,GO:0006807,GO:0006996,GO:0007049,GO:0008150,GO:0008152,GO:0009987,GO:0016043,GO:0016568,GO:0022402,GO:0022403,GO:0022607,GO:0031055,GO:0031497,GO:…
NVE8829	RPP40-like	NVE8829|RPP40-like	-	GO:0001682,GO:0003674,GO:0003824,GO:0004518,GO:0004519,GO:0004521,GO:0004526,GO:0004540,GO:0004549,GO:0005575,GO:0005622,GO:0005623,GO:0005634,GO:0005655,GO:0005730,GO:0006139,GO:0006396,GO:0006399,GO:0006725,GO:0006807,GO:0008033,GO:0008150,GO:0008152,GO:0009987,GO:0010467,GO:0016070,GO:0016787,GO:0016788,GO:0016891,GO:0016893,GO:0030529,GO:0030677,GO:0030681,GO:0031974,GO:0031981,GO:0032991,GO:…
NVE8830	ATMIN-like	NVE8830|ATMIN-like	-	GO:0000975,GO:0001067,GO:0003674,GO:0003676,GO:0003677,GO:0005488,GO:0005575,GO:0005622,GO:0005623,GO:0005634,GO:0006355,GO:0008150,GO:0009889,GO:0009891,GO:0009893,GO:0010468,GO:0010556,GO:0010557,GO:0010604,GO:0010628,GO:0019219,GO:0019222,GO:0031323,GO:0031325,GO:0031326,GO:0031328,GO:0043226,GO:0043227,GO:0043229,GO:0043231,GO:0044212,GO:0044424,GO:0044464,GO:0045893,GO:0045935,GO:0048518,GO:…
NVE8831	NVE8831	NVE8831|NVE8831	-	NA
NVE8832	DCR1B-like	NVE8832|DCR1B-like	-	GO:0000003,GO:0000075,GO:0000723,GO:0000781,GO:0003674,GO:0003676,GO:0003677,GO:0003697,GO:0003824,GO:0004518,GO:0004527,GO:0005488,GO:0005575,GO:0005622,GO:0005623,GO:0005634,GO:0005694,GO:0005813,GO:0005815,GO:0005856,GO:0006139,GO:0006259,GO:0006260,GO:0006278,GO:0006281,GO:0006289,GO:0006725,GO:0006807,GO:0006950,GO:0006974,GO:0006996,GO:0007004,GO:0008150,GO:0008152,GO:0008408,GO:0008409,GO:…
NVE8833	CPSF2-like	NVE8833|CPSF2-like	-	GO:0000003,GO:0000375,GO:0000377,GO:0000398,GO:0000910,GO:0003006,GO:0003674,GO:0003676,GO:0003723,GO:0003729,GO:0003730,GO:0005488,GO:0005575,GO:0005622,GO:0005623,GO:0005634,GO:0005654,GO:0005847,GO:0005849,GO:0006139,GO:0006351,GO:0006353,GO:0006366,GO:0006369,GO:0006378,GO:0006379,GO:0006396,GO:0006397,GO:0006398,GO:0006403,GO:0006405,GO:0006406,GO:0006725,GO:0006807,GO:0006810,GO:0006913,GO:…
NVE8834	MET7B-like4	NVE8834|MET7B-like4	-	GO:0005575,GO:0005622,GO:0005623,GO:0005737,GO:0005783,GO:0005811,GO:0016020,GO:0043226,GO:0043227,GO:0043229,GO:0043231,GO:0044424,GO:0044444,GO:0044464
NVE8835	BBS4-like2	NVE8835|BBS4-like2	-	GO:0000003,GO:0000226,GO:0000242,GO:0000902,GO:0001654,GO:0001754,GO:0001756,GO:0001838,GO:0001841,GO:0001843,GO:0001894,GO:0001895,GO:0001947,GO:0002009,GO:0002064,GO:0003002,GO:0003006,GO:0003007,GO:0003008,GO:0003013,GO:0003073,GO:0003085,GO:0003143,GO:0003352,GO:0003401,GO:0003674,GO:0003774,GO:0003777,GO:0003824,GO:0005488,GO:0005515,GO:0005575,GO:0005622,GO:0005623,GO:0005737,GO:0005813,GO:…
NVE8836	BBS4-like1	NVE8836|BBS4-like1	-	GO:0000003,GO:0000226,GO:0000242,GO:0000902,GO:0001654,GO:0001754,GO:0001756,GO:0001838,GO:0001841,GO:0001843,GO:0001894,GO:0001895,GO:0001947,GO:0002009,GO:0002064,GO:0003002,GO:0003006,GO:0003007,GO:0003008,GO:0003013,GO:0003073,GO:0003085,GO:0003143,GO:0003352,GO:0003401,GO:0003674,GO:0003774,GO:0003777,GO:0003824,GO:0005488,GO:0005515,GO:0005575,GO:0005622,GO:0005623,GO:0005737,GO:0005813,GO:…
NVE8837	KPBB-like1	NVE8837|KPBB-like1	-	GO:0000272,GO:0001932,GO:0003674,GO:0003824,GO:0004672,GO:0004674,GO:0004683,GO:0004689,GO:0005575,GO:0005622,GO:0005623,GO:0005737,GO:0005829,GO:0005886,GO:0005964,GO:0005975,GO:0005976,GO:0005977,GO:0005980,GO:0005996,GO:0006006,GO:0006073,GO:0006091,GO:0006112,GO:0006464,GO:0006468,GO:0006793,GO:0006796,GO:0008150,GO:0008152,GO:0008607,GO:0009056,GO:0009057,GO:0009251,GO:0009987,GO:0015980,GO:…
NVE8838	H2B3-like4	NVE8838|H2B3-like4	-	GO:0000228,GO:0000785,GO:0000786,GO:0000790,GO:0003674,GO:0003676,GO:0003677,GO:0005488,GO:0005575,GO:0005622,GO:0005623,GO:0005634,GO:0005694,GO:0005737,GO:0005811,GO:0006139,GO:0006259,GO:0006323,GO:0006325,GO:0006333,GO:0006334,GO:0006725,GO:0006807,GO:0006996,GO:0008150,GO:0008152,GO:0009987,GO:0016043,GO:0022607,GO:0031497,GO:0031974,GO:0031981,GO:0032991,GO:0032993,GO:0034622,GO:0034641,GO:…
NVE8839	H2A-like23	NVE8839|H2A-like23	-	GO:0000785,GO:0000786,GO:0003674,GO:0003676,GO:0003677,GO:0005488,GO:0005575,GO:0005622,GO:0005623,GO:0005634,GO:0005694,GO:0006325,GO:0006333,GO:0006996,GO:0008150,GO:0009987,GO:0016043,GO:0032991,GO:0032993,GO:0043226,GO:0043227,GO:0043228,GO:0043229,GO:0043231,GO:0043232,GO:0044422,GO:0044424,GO:0044427,GO:0044446,GO:0044464,GO:0044699,GO:0044763,GO:0051276,GO:0071840,GO:0097159,GO:1901363
NVE8840	H4-like27	NVE8840|H4-like27	-	GO:0000226,GO:0000785,GO:0000786,GO:0003674,GO:0003676,GO:0003677,GO:0005488,GO:0005575,GO:0005622,GO:0005623,GO:0005694,GO:0005737,GO:0005811,GO:0006325,GO:0006333,GO:0006996,GO:0007010,GO:0007017,GO:0007049,GO:0007098,GO:0008150,GO:0009987,GO:0016043,GO:0022402,GO:0031023,GO:0032991,GO:0032993,GO:0043226,GO:0043228,GO:0043229,GO:0043232,GO:0044422,GO:0044424,GO:0044427,GO:0044444,GO:0044446,GO:…
NVE8841	H3-like23	NVE8841|H3-like23	-	NA
NVE8842	H5-like3	NVE8842|H5-like3	-	GO:0005575,GO:0005622,GO:0005623,GO:0005634,GO:0043226,GO:0043227,GO:0043229,GO:0043231,GO:0044424,GO:0044464
NVE8843	KPBB-like2	NVE8843|KPBB-like2	-	NA
NVE8844	GAPR1-like33	NVE8844|GAPR1-like33	-	GO:0005575,GO:0005576
NVE8845	MLRP1-like15	NVE8845|MLRP1-like15	-	NA
NVE8846	NVE8846	NVE8846|NVE8846	-	NA
NVE8847	GAPR1-like16	NVE8847|GAPR1-like16	-	GO:0005575,GO:0005576
NVE8848	H3-like24	NVE8848|H3-like24	-	NA
NVE8849	H4-like28	NVE8849|H4-like28	-	GO:0000226,GO:0000785,GO:0000786,GO:0003674,GO:0003676,GO:0003677,GO:0005488,GO:0005575,GO:0005622,GO:0005623,GO:0005694,GO:0005737,GO:0005811,GO:0006325,GO:0006333,GO:0006996,GO:0007010,GO:0007017,GO:0007049,GO:0007098,GO:0008150,GO:0009987,GO:0016043,GO:0022402,GO:0031023,GO:0032991,GO:0032993,GO:0043226,GO:0043228,GO:0043229,GO:0043232,GO:0044422,GO:0044424,GO:0044427,GO:0044444,GO:0044446,GO:…
NVE8850	NVE8850	NVE8850|NVE8850	-	NA
NVE8851	H2B3-like5	NVE8851|H2B3-like5	-	GO:0000228,GO:0000785,GO:0000786,GO:0000790,GO:0003674,GO:0003676,GO:0003677,GO:0005488,GO:0005575,GO:0005622,GO:0005623,GO:0005634,GO:0005694,GO:0005737,GO:0005811,GO:0006139,GO:0006259,GO:0006323,GO:0006325,GO:0006333,GO:0006334,GO:0006725,GO:0006807,GO:0006996,GO:0008150,GO:0008152,GO:0009987,GO:0016043,GO:0022607,GO:0031497,GO:0031974,GO:0031981,GO:0032991,GO:0032993,GO:0034622,GO:0034641,GO:…
NVE8852	CATL-like1	NVE8852|CATL-like1	-	GO:0000323,GO:0002165,GO:0003674,GO:0003824,GO:0004175,GO:0004197,GO:0005575,GO:0005622,GO:0005623,GO:0005737,GO:0005764,GO:0005773,GO:0007275,GO:0007431,GO:0007435,GO:0007552,GO:0007559,GO:0008150,GO:0008152,GO:0008219,GO:0008233,GO:0008234,GO:0009056,GO:0009057,GO:0009653,GO:0009790,GO:0009791,GO:0009792,GO:0009886,GO:0009888,GO:0009987,GO:0012501,GO:0016265,GO:0016271,GO:0016787,GO:0019538,GO:…
NVE8853	NvFoxQ2-like	NVE8853|NvFoxQ2-like	+	NA
NVE8854	NOB1-like	NVE8854|NOB1-like	-	GO:0000003,GO:0002119,GO:0002164,GO:0003006,GO:0005575,GO:0005622,GO:0005623,GO:0005634,GO:0005730,GO:0005737,GO:0006139,GO:0006364,GO:0006396,GO:0006461,GO:0006725,GO:0006807,GO:0006810,GO:0006897,GO:0006898,GO:0006996,GO:0007010,GO:0007275,GO:0007399,GO:0007548,GO:0007568,GO:0008150,GO:0008152,GO:0008340,GO:0009653,GO:0009791,GO:0009987,GO:0010259,GO:0010467,GO:0010927,GO:0016043,GO:0016070,GO:…
NVE8855	CBPD-like6	NVE8855|CBPD-like6	-	GO:0002165,GO:0003008,GO:0003674,GO:0003824,GO:0004180,GO:0004181,GO:0005488,GO:0005575,GO:0005576,GO:0005622,GO:0005623,GO:0005634,GO:0005737,GO:0005802,GO:0005886,GO:0006508,GO:0006810,GO:0006897,GO:0006909,GO:0007275,GO:0007444,GO:0007472,GO:0007476,GO:0007552,GO:0007560,GO:0007610,GO:0007611,GO:0007613,GO:0007616,GO:0008150,GO:0008152,GO:0008233,GO:0008235,GO:0008237,GO:0008238,GO:0008270,GO:…
NVE8856	ANKAR-like2	NVE8856|ANKAR-like2	-	NA
NVE8857	MIP18-like	NVE8857|MIP18-like	-	GO:0003674,GO:0005488,GO:0005515,GO:0005575,GO:0005622,GO:0005623,GO:0005634,GO:0005737,GO:0005819,GO:0005829,GO:0005856,GO:0007059,GO:0008150,GO:0009987,GO:0015630,GO:0032991,GO:0043226,GO:0043227,GO:0043228,GO:0043229,GO:0043231,GO:0043232,GO:0043234,GO:0044422,GO:0044424,GO:0044430,GO:0044444,GO:0044445,GO:0044446,GO:0044464,GO:0044699,GO:0044763,GO:0071817,GO:0097361
NVE8858	PRPX-like	NVE8858|PRPX-like	-	NA
NVE8859	MROH1-like	NVE8859|MROH1-like	-	GO:0000003,GO:0008150
NVE8860	TRCB-like	NVE8860|TRCB-like	-	NA
NVE8861	FIXR-like	NVE8861|FIXR-like	-	NA
NVE8862	FABL-like2	NVE8862|FABL-like2	-	NA
NVE8863	MSRA-like	NVE8863|MSRA-like	-	GO:0000096,GO:0000902,GO:0002165,GO:0003674,GO:0003824,GO:0006082,GO:0006520,GO:0006790,GO:0006807,GO:0006950,GO:0006979,GO:0007275,GO:0007399,GO:0007431,GO:0007435,GO:0007552,GO:0007559,GO:0007568,GO:0008113,GO:0008150,GO:0008152,GO:0008219,GO:0008340,GO:0009653,GO:0009791,GO:0009886,GO:0009888,GO:0009987,GO:0010259,GO:0012501,GO:0016043,GO:0016265,GO:0016271,GO:0016491,GO:0016667,GO:0016671,GO:…
NVE8864	NVE8864	NVE8864|NVE8864	-	NA
NVE8865	WRN-like1	NVE8865|WRN-like1	-	NA
NVE8866	NVE8866	NVE8866|NVE8866	-	NA
NVE8867	C1GLT-like	NVE8867|C1GLT-like	-	GO:0000139,GO:0001525,GO:0001568,GO:0001655,GO:0001822,GO:0001944,GO:0003674,GO:0003824,GO:0005575,GO:0005622,GO:0005623,GO:0005737,GO:0005794,GO:0005975,GO:0006464,GO:0006486,GO:0006493,GO:0007275,GO:0008150,GO:0008152,GO:0008378,GO:0009058,GO:0009059,GO:0009100,GO:0009101,GO:0009653,GO:0009987,GO:0012505,GO:0016020,GO:0016021,GO:0016263,GO:0016266,GO:0016267,GO:0016740,GO:0016757,GO:0016758,GO:…
NVE8868	PABP2-like	NVE8868|PABP2-like	-	GO:0000003,GO:0000288,GO:0000289,GO:0000375,GO:0000377,GO:0000398,GO:0000956,GO:0002119,GO:0002164,GO:0003008,GO:0003012,GO:0003674,GO:0003676,GO:0003723,GO:0003727,GO:0003729,GO:0005488,GO:0005515,GO:0005575,GO:0005622,GO:0005623,GO:0005634,GO:0005654,GO:0005681,GO:0005737,GO:0005739,GO:0005740,GO:0006139,GO:0006351,GO:0006353,GO:0006366,GO:0006369,GO:0006378,GO:0006396,GO:0006397,GO:0006401,GO:…
NVE8869	NVE8869	NVE8869|NVE8869	-	NA
NVE8870	PDPR-like2	NVE8870|PDPR-like2	-	GO:0003674,GO:0005575,GO:0005622,GO:0005623,GO:0005737,GO:0005739,GO:0005759,GO:0006082,GO:0006090,GO:0008150,GO:0008152,GO:0009889,GO:0009987,GO:0010510,GO:0010565,GO:0019208,GO:0019216,GO:0019217,GO:0019222,GO:0019752,GO:0019888,GO:0019909,GO:0019910,GO:0030234,GO:0031323,GO:0031326,GO:0031974,GO:0032787,GO:0032991,GO:0043226,GO:0043227,GO:0043229,GO:0043231,GO:0043233,GO:0043234,GO:0043436,GO:…
NVE8871	Y9086-like	NVE8871|Y9086-like	-	NA
NVE8872	KCNH6-like2	NVE8872|KCNH6-like2	-	GO:0000003,GO:0001508,GO:0002027,GO:0003008,GO:0003012,GO:0003013,GO:0003674,GO:0005215,GO:0005216,GO:0005242,GO:0005244,GO:0005249,GO:0005251,GO:0005261,GO:0005267,GO:0005575,GO:0005622,GO:0005623,GO:0005634,GO:0005635,GO:0005737,GO:0005886,GO:0005887,GO:0006461,GO:0006810,GO:0006811,GO:0006812,GO:0006813,GO:0006936,GO:0006937,GO:0007154,GO:0007267,GO:0007268,GO:0007600,GO:0007605,GO:0007610,GO:…
NVE8873	S47A1-like	NVE8873|S47A1-like	-	GO:0003674,GO:0005215,GO:0005451,GO:0005575,GO:0005623,GO:0005886,GO:0006810,GO:0006811,GO:0006812,GO:0006818,GO:0006855,GO:0008150,GO:0008324,GO:0009987,GO:0015075,GO:0015077,GO:0015078,GO:0015238,GO:0015291,GO:0015297,GO:0015298,GO:0015299,GO:0015491,GO:0015672,GO:0015695,GO:0015893,GO:0015992,GO:0016020,GO:0016324,GO:0022804,GO:0022857,GO:0022890,GO:0022891,GO:0022892,GO:0031982,GO:0031988,GO:…
NVE8874	CDLS-like4	NVE8874|CDLS-like4	-	NA
NVE8875	RNF31-like2	NVE8875|RNF31-like2	-	GO:0000151,GO:0000209,GO:0002253,GO:0002376,GO:0002429,GO:0002682,GO:0002684,GO:0002757,GO:0002764,GO:0002768,GO:0003674,GO:0003824,GO:0004842,GO:0005488,GO:0005515,GO:0005575,GO:0005622,GO:0005623,GO:0005737,GO:0005829,GO:0005886,GO:0005887,GO:0006355,GO:0006464,GO:0007154,GO:0007165,GO:0007166,GO:0008150,GO:0008152,GO:0009889,GO:0009898,GO:0009966,GO:0009967,GO:0009987,GO:0010468,GO:0010556,GO:…
NVE8876	PMGT2-like	NVE8876|PMGT2-like	-	GO:0001654,GO:0005575,GO:0005576,GO:0007275,GO:0007399,GO:0007417,GO:0007420,GO:0007423,GO:0008150,GO:0009987,GO:0030154,GO:0032501,GO:0032502,GO:0042692,GO:0043010,GO:0044699,GO:0044707,GO:0044763,GO:0044767,GO:0048468,GO:0048513,GO:0048731,GO:0048747,GO:0048856,GO:0048869,GO:0051146,GO:0055001,GO:0055002,GO:0060041,GO:0061061
NVE8877	NVE8877	NVE8877|NVE8877	-	NA
NVE8878	RBL1-like	NVE8878|RBL1-like	-	GO:0000003,GO:0000075,GO:0000077,GO:0000080,GO:0000122,GO:0000278,GO:0000785,GO:0000975,GO:0001012,GO:0001067,GO:0002009,GO:0002119,GO:0002164,GO:0003006,GO:0003674,GO:0003676,GO:0003677,GO:0005488,GO:0005515,GO:0005575,GO:0005622,GO:0005623,GO:0005634,GO:0005654,GO:0005667,GO:0005694,GO:0005730,GO:0005737,GO:0006139,GO:0006259,GO:0006260,GO:0006261,GO:0006275,GO:0006277,GO:0006351,GO:0006352,GO:…
NVE8879	ANAG-like	NVE8879|ANAG-like	-	GO:0000323,GO:0001654,GO:0001754,GO:0003674,GO:0003824,GO:0004553,GO:0004561,GO:0005575,GO:0005622,GO:0005623,GO:0005737,GO:0005764,GO:0005773,GO:0005775,GO:0005975,GO:0006022,GO:0006026,GO:0006027,GO:0006807,GO:0006996,GO:0007033,GO:0007040,GO:0007275,GO:0007399,GO:0007417,GO:0007420,GO:0007423,GO:0007610,GO:0007622,GO:0007623,GO:0007626,GO:0008150,GO:0008152,GO:0009056,GO:0009057,GO:0009653,GO:…
NVE8880	TCF25-like	NVE8880|TCF25-like	-	GO:0000122,GO:0001071,GO:0003674,GO:0003700,GO:0005575,GO:0005622,GO:0005623,GO:0005634,GO:0005730,GO:0005737,GO:0005739,GO:0006355,GO:0006357,GO:0007275,GO:0007507,GO:0008150,GO:0009889,GO:0009890,GO:0009892,GO:0010468,GO:0010556,GO:0010558,GO:0010605,GO:0010629,GO:0019219,GO:0019222,GO:0031323,GO:0031324,GO:0031326,GO:0031327,GO:0031974,GO:0031981,GO:0032501,GO:0032502,GO:0043226,GO:0043227,GO:…
NVE8881	NVE8881	NVE8881|NVE8881	-	NA
NVE8882	ANK3-like6	NVE8882|ANK3-like6	-	NA
NVE8883	YRD6-like3	NVE8883|YRD6-like3	-	NA
NVE8884	JARD2-like	NVE8884|JARD2-like	+	GO:0000122,GO:0000228,GO:0000785,GO:0000790,GO:0000791,GO:0001889,GO:0002376,GO:0002520,GO:0003674,GO:0003676,GO:0003677,GO:0003682,GO:0005488,GO:0005575,GO:0005622,GO:0005623,GO:0005634,GO:0005654,GO:0005694,GO:0005700,GO:0005719,GO:0006355,GO:0006357,GO:0007275,GO:0007399,GO:0007417,GO:0008150,GO:0008285,GO:0009889,GO:0009890,GO:0009892,GO:0009893,GO:0009987,GO:0010468,GO:0010556,GO:0010558,GO:…
NVE8885	OBG-like	NVE8885|OBG-like	-	GO:0000166,GO:0001882,GO:0001883,GO:0003674,GO:0005488,GO:0005525,GO:0005575,GO:0005622,GO:0005623,GO:0005737,GO:0005739,GO:0017076,GO:0019001,GO:0032549,GO:0032550,GO:0032553,GO:0032555,GO:0032561,GO:0035639,GO:0036094,GO:0043167,GO:0043168,GO:0043226,GO:0043227,GO:0043229,GO:0043231,GO:0044424,GO:0044444,GO:0044464,GO:0097159,GO:1901265,GO:1901363
NVE8886	PARP2-like2	NVE8886|PARP2-like2	-	GO:0003674,GO:0003824,GO:0003950,GO:0005575,GO:0005622,GO:0005623,GO:0005634,GO:0005654,GO:0005730,GO:0005975,GO:0006139,GO:0006259,GO:0006281,GO:0006284,GO:0006464,GO:0006471,GO:0006486,GO:0006725,GO:0006807,GO:0006950,GO:0006974,GO:0008150,GO:0008152,GO:0009058,GO:0009059,GO:0009100,GO:0009101,GO:0009987,GO:0016740,GO:0016757,GO:0016763,GO:0019538,GO:0031974,GO:0031981,GO:0033554,GO:0034641,GO:…
NVE8887	NVE8887	NVE8887|NVE8887	-	NA
NVE8888	TAAR6-like	NVE8888|TAAR6-like	-	GO:0000003,GO:0001588,GO:0003008,GO:0003674,GO:0004871,GO:0004872,GO:0004888,GO:0004930,GO:0004952,GO:0005575,GO:0005623,GO:0005886,GO:0005887,GO:0006950,GO:0007154,GO:0007165,GO:0007166,GO:0007186,GO:0007187,GO:0007188,GO:0007189,GO:0007191,GO:0007212,GO:0007267,GO:0007268,GO:0007610,GO:0007611,GO:0007612,GO:0007613,GO:0008150,GO:0008306,GO:0009266,GO:0009605,GO:0009628,GO:0009743,GO:0009744,GO:…
NVE8889	RH22-like	NVE8889|RH22-like	-	NA
NVE8890	E2AK1-like	NVE8890|E2AK1-like	-	GO:0000166,GO:0001882,GO:0001883,GO:0003674,GO:0003824,GO:0004672,GO:0004674,GO:0004694,GO:0005488,GO:0005515,GO:0005524,GO:0005575,GO:0005622,GO:0005623,GO:0005737,GO:0006417,GO:0006446,GO:0006447,GO:0006464,GO:0006468,GO:0006793,GO:0006796,GO:0006950,GO:0008150,GO:0008152,GO:0008285,GO:0009605,GO:0009889,GO:0009890,GO:0009892,GO:0009987,GO:0010468,GO:0010556,GO:0010558,GO:0010605,GO:0010608,GO:…
NVE8891	NVE8891	NVE8891|NVE8891	-	GO:0000166,GO:0001882,GO:0001883,GO:0003674,GO:0003824,GO:0004672,GO:0004674,GO:0004694,GO:0005488,GO:0005515,GO:0005524,GO:0005575,GO:0005622,GO:0005623,GO:0005737,GO:0006417,GO:0006446,GO:0006447,GO:0006464,GO:0006468,GO:0006793,GO:0006796,GO:0006950,GO:0008150,GO:0008152,GO:0008285,GO:0009605,GO:0009889,GO:0009890,GO:0009892,GO:0009987,GO:0010468,GO:0010556,GO:0010558,GO:0010605,GO:0010608,GO:…
NVE8892	NVE8892	NVE8892|NVE8892	-	NA
NVE8893	NVE8893	NVE8893|NVE8893	-	GO:0000166,GO:0001882,GO:0001883,GO:0003674,GO:0003824,GO:0004672,GO:0004674,GO:0004694,GO:0005488,GO:0005515,GO:0005524,GO:0005575,GO:0005622,GO:0005623,GO:0005737,GO:0006417,GO:0006446,GO:0006447,GO:0006464,GO:0006468,GO:0006793,GO:0006796,GO:0006950,GO:0008150,GO:0008152,GO:0008285,GO:0009605,GO:0009889,GO:0009890,GO:0009892,GO:0009987,GO:0010468,GO:0010556,GO:0010558,GO:0010605,GO:0010608,GO:…
NVE8894	NvCadherin3-1	NVE8894|NvCadherin3-1	-	GO:0000003,GO:0000132,GO:0000226,GO:0000278,GO:0000578,GO:0000902,GO:0000904,GO:0001558,GO:0001654,GO:0001667,GO:0001700,GO:0001703,GO:0001736,GO:0001738,GO:0001745,GO:0001748,GO:0001751,GO:0001754,GO:0001763,GO:0001894,GO:0002009,GO:0002064,GO:0002119,GO:0002164,GO:0002376,GO:0002520,GO:0003002,GO:0003006,GO:0003007,GO:0003151,GO:0003381,GO:0003382,GO:0003383,GO:0003384,GO:0003674,GO:0004872,GO:…
NVE8895	NvCadherin3-2	NVE8895|NvCadherin3-2	-	GO:0000003,GO:0000132,GO:0000226,GO:0000278,GO:0000578,GO:0000902,GO:0000904,GO:0001558,GO:0001654,GO:0001667,GO:0001700,GO:0001703,GO:0001736,GO:0001738,GO:0001745,GO:0001748,GO:0001751,GO:0001754,GO:0001763,GO:0001894,GO:0002009,GO:0002064,GO:0002119,GO:0002164,GO:0002376,GO:0002520,GO:0003002,GO:0003006,GO:0003007,GO:0003151,GO:0003381,GO:0003382,GO:0003383,GO:0003384,GO:0003674,GO:0004872,GO:…
NVE8896	NvCadherin3-3	NVE8896|NvCadherin3-3	-	GO:0000003,GO:0000132,GO:0000226,GO:0000278,GO:0000578,GO:0000902,GO:0000904,GO:0001558,GO:0001654,GO:0001667,GO:0001700,GO:0001703,GO:0001736,GO:0001738,GO:0001745,GO:0001748,GO:0001751,GO:0001754,GO:0001763,GO:0001894,GO:0002009,GO:0002064,GO:0002119,GO:0002164,GO:0002376,GO:0002520,GO:0003002,GO:0003006,GO:0003007,GO:0003151,GO:0003381,GO:0003382,GO:0003383,GO:0003384,GO:0003674,GO:0004872,GO:…
NVE8897	PCDL-like2	NVE8897|PCDL-like2	-	GO:0005575,GO:0016020
NVE8898	FAT1-like7	NVE8898|FAT1-like7	-	NA
NVE8899	BTN1-like7	NVE8899|BTN1-like7	-	NA
NVE8900	FAT4-like2	NVE8900|FAT4-like2	-	NA
NVE8901	OXR1-like1	NVE8901|OXR1-like1	-	NA
NVE8902	Y4102-like	NVE8902|Y4102-like	-	NA
NVE8903	KLH12-like5	NVE8903|KLH12-like5	-	NA
NVE8904	DERL1-like	NVE8904|DERL1-like	-	GO:0000003,GO:0003674,GO:0003824,GO:0004872,GO:0005102,GO:0005488,GO:0005515,GO:0005575,GO:0005622,GO:0005623,GO:0005737,GO:0005768,GO:0005769,GO:0005770,GO:0005783,GO:0005789,GO:0006508,GO:0006511,GO:0006515,GO:0006810,GO:0006858,GO:0006886,GO:0006897,GO:0006950,GO:0006984,GO:0006986,GO:0007154,GO:0007165,GO:0008104,GO:0008150,GO:0008152,GO:0008233,GO:0009056,GO:0009057,GO:0009987,GO:0010033,GO:…
NVE8905	HNF4A-like	NVE8905|HNF4A-like	+	GO:0000003,GO:0000062,GO:0000975,GO:0000981,GO:0000982,GO:0001067,GO:0001071,GO:0001077,GO:0001228,GO:0001558,GO:0001932,GO:0001933,GO:0002119,GO:0002164,GO:0002791,GO:0003006,GO:0003674,GO:0003676,GO:0003677,GO:0003700,GO:0003705,GO:0003707,GO:0003824,GO:0004871,GO:0004872,GO:0004879,GO:0005102,GO:0005488,GO:0005504,GO:0005515,GO:0005575,GO:0005622,GO:0005623,GO:0005634,GO:0005654,GO:0005667,GO:…
NVE8906	DCA11-like	NVE8906|DCA11-like	-	GO:0000003,GO:0000122,GO:0000151,GO:0003674,GO:0005488,GO:0005515,GO:0005575,GO:0005622,GO:0005623,GO:0005634,GO:0005856,GO:0005875,GO:0006355,GO:0006357,GO:0006464,GO:0006508,GO:0006511,GO:0007275,GO:0007568,GO:0007610,GO:0008134,GO:0008150,GO:0008152,GO:0008340,GO:0009056,GO:0009057,GO:0009889,GO:0009890,GO:0009892,GO:0009987,GO:0010259,GO:0010468,GO:0010498,GO:0010556,GO:0010558,GO:0010605,GO:…
NVE8907	EMC4-like	NVE8907|EMC4-like	-	GO:0000003,GO:0002119,GO:0002164,GO:0005575,GO:0005622,GO:0005623,GO:0005737,GO:0005783,GO:0005789,GO:0007275,GO:0008150,GO:0009790,GO:0009791,GO:0009792,GO:0012505,GO:0016020,GO:0016021,GO:0030176,GO:0031090,GO:0031224,GO:0031227,GO:0031300,GO:0031301,GO:0032501,GO:0032502,GO:0032991,GO:0040007,GO:0042175,GO:0043226,GO:0043227,GO:0043229,GO:0043231,GO:0043234,GO:0044422,GO:0044424,GO:0044425,GO:…
NVE8908	NVE8908	NVE8908|NVE8908	-	NA
NVE8909	CKlf4-like	NVE8909|CKlf4-like	-	NA
NVE8910	FBCD1-like7	NVE8910|FBCD1-like7	-	NA
NVE8911	NVE8911	NVE8911|NVE8911	-	NA
NVE8912	NVE8912	NVE8912|NVE8912	-	NA
NVE8913	MFGM-like42	NVE8913|MFGM-like42	-	NA
NVE8914	NVE8914	NVE8914|NVE8914	-	NA
NVE8916	NVE8916	NVE8916|NVE8916	-	NA
NVE8917	NVE8917	NVE8917|NVE8917	-	NA
NVE8918	NVE8918	NVE8918|NVE8918	-	NA
NVE8919	GAMT-like	NVE8919|GAMT-like	-	GO:0000003,GO:0003674,GO:0003824,GO:0005488,GO:0005515,GO:0005575,GO:0005623,GO:0005902,GO:0006082,GO:0006139,GO:0006520,GO:0006575,GO:0006600,GO:0006601,GO:0006725,GO:0006732,GO:0006790,GO:0006807,GO:0007275,GO:0007276,GO:0007283,GO:0008150,GO:0008152,GO:0008168,GO:0008652,GO:0008757,GO:0009058,GO:0009116,GO:0009119,GO:0009653,GO:0009887,GO:0009987,GO:0016053,GO:0016740,GO:0016741,GO:0019752,GO:…
NVE8920	PNCB-like	NVE8920|PNCB-like	-	GO:0000003,GO:0002119,GO:0002164,GO:0003006,GO:0003674,GO:0003824,GO:0004516,GO:0005575,GO:0005622,GO:0005623,GO:0005634,GO:0005737,GO:0005794,GO:0005829,GO:0006139,GO:0006725,GO:0006732,GO:0006733,GO:0006753,GO:0006766,GO:0006767,GO:0006769,GO:0006793,GO:0006796,GO:0006807,GO:0006950,GO:0006979,GO:0007275,GO:0007548,GO:0008150,GO:0008152,GO:0009058,GO:0009108,GO:0009117,GO:0009165,GO:0009435,GO:…
NVE8921	HMGCL-like	NVE8921|HMGCL-like	-	GO:0000062,GO:0000287,GO:0001889,GO:0003674,GO:0003824,GO:0004419,GO:0005488,GO:0005515,GO:0005575,GO:0005622,GO:0005623,GO:0005737,GO:0005739,GO:0005740,GO:0005743,GO:0005759,GO:0005777,GO:0005783,GO:0005789,GO:0005829,GO:0005856,GO:0005875,GO:0006082,GO:0006461,GO:0006520,GO:0006551,GO:0006552,GO:0006629,GO:0006637,GO:0006732,GO:0006793,GO:0006807,GO:0006950,GO:0006996,GO:0007005,GO:0007275,GO:…
NVE8922	S12A8-like	NVE8922|S12A8-like	-	GO:0003333,GO:0003674,GO:0005215,GO:0005342,GO:0005575,GO:0006810,GO:0006811,GO:0006812,GO:0006820,GO:0006821,GO:0006865,GO:0008150,GO:0008324,GO:0008509,GO:0008511,GO:0008514,GO:0009987,GO:0015075,GO:0015103,GO:0015108,GO:0015171,GO:0015291,GO:0015293,GO:0015294,GO:0015296,GO:0015377,GO:0015698,GO:0015711,GO:0015849,GO:0016020,GO:0022804,GO:0022857,GO:0022891,GO:0022892,GO:0034220,GO:0044699,GO:…
NVE8923	NVE8923	NVE8923|NVE8923	-	NA
NVE8924	AGO2-like	NVE8924|AGO2-like	-	GO:0000003,GO:0000339,GO:0000340,GO:0000932,GO:0000956,GO:0001709,GO:0002009,GO:0002119,GO:0002164,GO:0003002,GO:0003006,GO:0003674,GO:0003676,GO:0003723,GO:0003729,GO:0003743,GO:0003824,GO:0004518,GO:0004519,GO:0004521,GO:0004540,GO:0005488,GO:0005515,GO:0005575,GO:0005622,GO:0005623,GO:0005634,GO:0005737,GO:0005829,GO:0005844,GO:0005845,GO:0005850,GO:0006139,GO:0006342,GO:0006355,GO:0006379,GO:…
NVE8925	SVEP1-like6	NVE8925|SVEP1-like6	-	GO:0005575,GO:0005576
NVE8926	FCN2-like4	NVE8926|FCN2-like4	-	NA
NVE8927	NVE8927	NVE8927|NVE8927	-	NA
NVE8928	NVE8928	NVE8928|NVE8928	-	NA
NVE8929	NVE8929	NVE8929|NVE8929	-	NA
NVE8930	AT133-like3	NVE8930|AT133-like3	-	GO:0003674,GO:0003824,GO:0005215,GO:0005575,GO:0005622,GO:0005623,GO:0005737,GO:0005773,GO:0005774,GO:0006139,GO:0006152,GO:0006163,GO:0006195,GO:0006200,GO:0006457,GO:0006725,GO:0006753,GO:0006793,GO:0006796,GO:0006807,GO:0006810,GO:0006811,GO:0006812,GO:0008150,GO:0008152,GO:0009056,GO:0009116,GO:0009117,GO:0009119,GO:0009123,GO:0009125,GO:0009126,GO:0009128,GO:0009141,GO:0009143,GO:0009144,GO:…
NVE8931	TM205-like	NVE8931|TM205-like	-	GO:0005575,GO:0016020
NVE8932	HEX-like3	NVE8932|HEX-like3	-	NA
NVE8933	SVEP1-like21	NVE8933|SVEP1-like21	-	GO:0005575,GO:0005576
NVE8934	NPTX1-like3	NVE8934|NPTX1-like3	-	GO:0005575,GO:0005576
NVE8935	CP17A-like3	NVE8935|CP17A-like3	-	GO:0000003,GO:0002237,GO:0003006,GO:0003674,GO:0003824,GO:0004497,GO:0004508,GO:0005488,GO:0005575,GO:0005622,GO:0005623,GO:0005737,GO:0005739,GO:0005783,GO:0005789,GO:0006082,GO:0006629,GO:0006694,GO:0006702,GO:0006704,GO:0006725,GO:0006805,GO:0006950,GO:0007275,GO:0007276,GO:0007292,GO:0007399,GO:0007417,GO:0007420,GO:0007548,GO:0008150,GO:0008152,GO:0008202,GO:0008209,GO:0008211,GO:0008395,GO:…
NVE8936	NVE8936	NVE8936|NVE8936	-	NA
NVE8937	NVE8937	NVE8937|NVE8937	-	NA
NVE8938	MOT12-like6	NVE8938|MOT12-like6	-	GO:0002119,GO:0002164,GO:0003674,GO:0005215,GO:0005342,GO:0006810,GO:0006811,GO:0006820,GO:0007275,GO:0008028,GO:0008150,GO:0008509,GO:0008514,GO:0009791,GO:0009987,GO:0015075,GO:0015711,GO:0015718,GO:0015849,GO:0022857,GO:0022891,GO:0022892,GO:0032501,GO:0032502,GO:0034220,GO:0040007,GO:0044699,GO:0044707,GO:0044763,GO:0044765,GO:0046942,GO:0046943,GO:0051179,GO:0051234,GO:0055085,GO:0071702
NVE8939	MOT10-like17	NVE8939|MOT10-like17	-	GO:0002119,GO:0002164,GO:0003674,GO:0005215,GO:0005342,GO:0006810,GO:0006811,GO:0006820,GO:0007275,GO:0008028,GO:0008150,GO:0008509,GO:0008514,GO:0009791,GO:0009987,GO:0015075,GO:0015711,GO:0015718,GO:0015849,GO:0022857,GO:0022891,GO:0022892,GO:0032501,GO:0032502,GO:0034220,GO:0040007,GO:0044699,GO:0044707,GO:0044763,GO:0044765,GO:0046942,GO:0046943,GO:0051179,GO:0051234,GO:0055085,GO:0071702
NVE8940	ALO-like	NVE8940|ALO-like	-	NA
NVE8941	SPRE-like	NVE8941|SPRE-like	-	GO:0000166,GO:0000902,GO:0000904,GO:0003674,GO:0003824,GO:0004033,GO:0004757,GO:0005488,GO:0005575,GO:0005622,GO:0005623,GO:0005634,GO:0005737,GO:0005739,GO:0005829,GO:0006082,GO:0006520,GO:0006558,GO:0006584,GO:0006725,GO:0006729,GO:0006732,GO:0006807,GO:0006809,GO:0007275,GO:0007399,GO:0008150,GO:0008152,GO:0009058,GO:0009072,GO:0009108,GO:0009653,GO:0009712,GO:0009987,GO:0010033,GO:0016043,GO:…
NVE8942	NVE8942	NVE8942|NVE8942	-	NA
NVE8943	FA8A1-like	NVE8943|FA8A1-like	-	GO:0005575,GO:0016020
NVE8944	RN217-like2	NVE8944|RN217-like2	-	GO:0003674,GO:0003824,GO:0004842,GO:0005575,GO:0006464,GO:0006508,GO:0006511,GO:0008150,GO:0008152,GO:0009056,GO:0009057,GO:0009987,GO:0016020,GO:0016567,GO:0016874,GO:0016879,GO:0016881,GO:0019538,GO:0019787,GO:0019941,GO:0030163,GO:0032446,GO:0036211,GO:0042787,GO:0043170,GO:0043412,GO:0043632,GO:0044237,GO:0044238,GO:0044248,GO:0044257,GO:0044260,GO:0044265,GO:0044267,GO:0051603,GO:0070647,GO:…
NVE8945	NSE2-like	NVE8945|NSE2-like	+	GO:0000722,GO:0000723,GO:0000724,GO:0000725,GO:0000781,GO:0000793,GO:0003674,GO:0003824,GO:0005575,GO:0005622,GO:0005623,GO:0005634,GO:0005654,GO:0005694,GO:0006139,GO:0006259,GO:0006281,GO:0006302,GO:0006310,GO:0006312,GO:0006725,GO:0006807,GO:0006950,GO:0006974,GO:0006996,GO:0007063,GO:0007088,GO:0007346,GO:0007568,GO:0007569,GO:0008150,GO:0008152,GO:0009987,GO:0010564,GO:0010638,GO:0016043,GO:…
NVE8946	MED30-like	NVE8946|MED30-like	-	NA
NVE8947	NVE8947	NVE8947|NVE8947	+	NA
NVE8948	NVE8948	NVE8948|NVE8948	-	NA
NVE8949	P2RY1-like	NVE8949|P2RY1-like	-	NA
NVE8950	NVE8950	NVE8950|NVE8950	-	NA
NVE8951	C13A7-like	NVE8951|C13A7-like	-	NA
NVE8952	CP3A2-like4	NVE8952|CP3A2-like4	-	NA
NVE9386	NVE9386	NVE9386|NVE9386	-	NA
NVE9387	NVE9387	NVE9387|NVE9387	-	NA
NVE9388	CFDP2-like6	NVE9388|CFDP2-like6	-	NA
NVE9389	CAMP1-like2	NVE9389|CAMP1-like2	-	GO:0000022,GO:0000226,GO:0000278,GO:0003674,GO:0005488,GO:0005515,GO:0005575,GO:0005622,GO:0005623,GO:0005813,GO:0005815,GO:0005819,GO:0005856,GO:0006996,GO:0007010,GO:0007017,GO:0007026,GO:0007049,GO:0007051,GO:0007052,GO:0008017,GO:0008092,GO:0008150,GO:0009987,GO:0010639,GO:0015630,GO:0015631,GO:0016043,GO:0022402,GO:0030496,GO:0031110,GO:0031111,GO:0031114,GO:0032886,GO:0032991,GO:0033043,GO:…
NVE9390	NVE9390	NVE9390|NVE9390	-	NA
NVE9391	NVE9391	NVE9391|NVE9391	-	GO:0000022,GO:0000226,GO:0000278,GO:0003674,GO:0005488,GO:0005515,GO:0005575,GO:0005622,GO:0005623,GO:0005813,GO:0005815,GO:0005819,GO:0005856,GO:0006996,GO:0007010,GO:0007017,GO:0007026,GO:0007049,GO:0007051,GO:0007052,GO:0008017,GO:0008092,GO:0008150,GO:0009987,GO:0010639,GO:0015630,GO:0015631,GO:0016043,GO:0022402,GO:0030496,GO:0031110,GO:0031111,GO:0031114,GO:0032886,GO:0032991,GO:0033043,GO:…
NVE9392	CAMP1-like1	NVE9392|CAMP1-like1	-	NA
NVE9393	CRBL2-like	NVE9393|CRBL2-like	+	GO:0001071,GO:0001932,GO:0001934,GO:0003674,GO:0003700,GO:0005488,GO:0005515,GO:0005575,GO:0005622,GO:0005623,GO:0005634,GO:0006139,GO:0006351,GO:0006355,GO:0006725,GO:0006807,GO:0007154,GO:0007165,GO:0008150,GO:0008152,GO:0009058,GO:0009059,GO:0009889,GO:0009891,GO:0009893,GO:0009987,GO:0010467,GO:0010468,GO:0010556,GO:0010557,GO:0010562,GO:0010604,GO:0010608,GO:0010628,GO:0010827,GO:0010828,GO:…
NVE9394	ZN346-like	NVE9394|ZN346-like	+	GO:0005575,GO:0005622,GO:0005623,GO:0005634,GO:0043226,GO:0043227,GO:0043229,GO:0043231,GO:0044424,GO:0044464
NVE9395	NVE9395	NVE9395|NVE9395	-	NA
NVE9396	ZDHC6-like	NVE9396|ZDHC6-like	-	GO:0000003,GO:0002119,GO:0002164,GO:0003674,GO:0003824,GO:0005575,GO:0005622,GO:0005623,GO:0005737,GO:0005783,GO:0005789,GO:0006464,GO:0006497,GO:0006996,GO:0007030,GO:0007275,GO:0008150,GO:0008152,GO:0009058,GO:0009059,GO:0009790,GO:0009791,GO:0009792,GO:0009987,GO:0012505,GO:0016020,GO:0016043,GO:0016409,GO:0016417,GO:0016740,GO:0016746,GO:0016747,GO:0018345,GO:0019538,GO:0019706,GO:0019707,GO:…
NVE9397	LTR3A-like	NVE9397|LTR3A-like	-	GO:0001101,GO:0003674,GO:0005070,GO:0005488,GO:0005515,GO:0005575,GO:0005622,GO:0005623,GO:0005737,GO:0005768,GO:0005770,GO:0006793,GO:0006796,GO:0008104,GO:0008150,GO:0008152,GO:0009719,GO:0009966,GO:0009967,GO:0009987,GO:0010008,GO:0010033,GO:0010243,GO:0010646,GO:0010647,GO:0016020,GO:0016310,GO:0023051,GO:0023056,GO:0030674,GO:0031090,GO:0031902,GO:0032006,GO:0032008,GO:0032991,GO:0033036,GO:…
NVE9398	EXOS6-like	NVE9398|EXOS6-like	-	GO:0000175,GO:0000176,GO:0000177,GO:0000178,GO:0000288,GO:0000291,GO:0000956,GO:0001775,GO:0002200,GO:0002204,GO:0002208,GO:0002250,GO:0002252,GO:0002263,GO:0002285,GO:0002312,GO:0002366,GO:0002376,GO:0002377,GO:0002381,GO:0002440,GO:0002443,GO:0002449,GO:0002460,GO:0002520,GO:0002562,GO:0003674,GO:0003824,GO:0004518,GO:0004527,GO:0004532,GO:0004540,GO:0005575,GO:0005622,GO:0005623,GO:0005634,GO:…
NVE9399	DCDC2-like	NVE9399|DCDC2-like	-	NA
NVE9400	ARSB-like9	NVE9400|ARSB-like9	-	GO:0000323,GO:0003674,GO:0003824,GO:0003943,GO:0004065,GO:0005575,GO:0005576,GO:0005622,GO:0005623,GO:0005737,GO:0005739,GO:0005764,GO:0005773,GO:0005775,GO:0005783,GO:0005788,GO:0005791,GO:0005794,GO:0005975,GO:0006022,GO:0006026,GO:0006027,GO:0006029,GO:0006082,GO:0006464,GO:0006629,GO:0006643,GO:0006644,GO:0006664,GO:0006665,GO:0006687,GO:0006790,GO:0006793,GO:0006796,GO:0006807,GO:0006810,GO:…
NVE9401	NVE9401	NVE9401|NVE9401	-	NA
NVE9402	NVE9402	NVE9402|NVE9402	-	NA
NVE9403	RT28-like	NVE9403|RT28-like	-	GO:0000003,GO:0000313,GO:0000314,GO:0003674,GO:0003735,GO:0005198,GO:0005575,GO:0005622,GO:0005623,GO:0005737,GO:0005739,GO:0005759,GO:0005761,GO:0005763,GO:0005840,GO:0006412,GO:0008150,GO:0008152,GO:0009058,GO:0009059,GO:0009987,GO:0010467,GO:0015935,GO:0019538,GO:0030529,GO:0031974,GO:0032991,GO:0034645,GO:0040008,GO:0040009,GO:0040010,GO:0043170,GO:0043226,GO:0043227,GO:0043228,GO:0043229,GO:…
NVE9404	NVE9404	NVE9404|NVE9404	-	GO:0000003,GO:0000988,GO:0000989,GO:0003006,GO:0003674,GO:0003712,GO:0003713,GO:0005102,GO:0005488,GO:0005515,GO:0005575,GO:0005622,GO:0005623,GO:0005634,GO:0005737,GO:0005739,GO:0006355,GO:0007154,GO:0007165,GO:0007275,GO:0007548,GO:0008150,GO:0008406,GO:0008584,GO:0009719,GO:0009725,GO:0009889,GO:0009891,GO:0009893,GO:0009987,GO:0010033,GO:0010468,GO:0010556,GO:0010557,GO:0010604,GO:0010628,GO:…
NVE9405	NCOA4-like	NVE9405|NCOA4-like	-	GO:0000003,GO:0000988,GO:0000989,GO:0003006,GO:0003674,GO:0003712,GO:0003713,GO:0005102,GO:0005488,GO:0005515,GO:0005575,GO:0005622,GO:0005623,GO:0005634,GO:0005737,GO:0005739,GO:0006355,GO:0007154,GO:0007165,GO:0007275,GO:0007548,GO:0008150,GO:0008406,GO:0008584,GO:0009719,GO:0009725,GO:0009889,GO:0009891,GO:0009893,GO:0009987,GO:0010033,GO:0010468,GO:0010556,GO:0010557,GO:0010604,GO:0010628,GO:…
NVE9406	IDLC-like	NVE9406|IDLC-like	-	GO:0000003,GO:0003674,GO:0003774,GO:0003777,GO:0003824,GO:0005575,GO:0005622,GO:0005623,GO:0005737,GO:0005856,GO:0005858,GO:0005875,GO:0005930,GO:0006139,GO:0006152,GO:0006163,GO:0006195,GO:0006200,GO:0006725,GO:0006753,GO:0006793,GO:0006796,GO:0006807,GO:0006928,GO:0007017,GO:0007018,GO:0007338,GO:0008150,GO:0008152,GO:0009056,GO:0009116,GO:0009117,GO:0009119,GO:0009123,GO:0009125,GO:0009126,GO:…
NVE9407	NVE9407	NVE9407|NVE9407	-	NA
NVE9408	ZN878-like	NVE9408|ZN878-like	+	NA
NVE9409	MFSD6-like17	NVE9409|MFSD6-like17	-	NA
NVE9410	NVE9410	NVE9410|NVE9410	-	NA
NVE9411	CHRC1-like	NVE9411|CHRC1-like	-	GO:0000109,GO:0000228,GO:0003674,GO:0003676,GO:0003677,GO:0003824,GO:0003887,GO:0005488,GO:0005515,GO:0005575,GO:0005622,GO:0005623,GO:0005634,GO:0005657,GO:0005694,GO:0006325,GO:0006338,GO:0006950,GO:0006974,GO:0006996,GO:0008150,GO:0008152,GO:0008622,GO:0008623,GO:0009987,GO:0016043,GO:0016568,GO:0016740,GO:0016772,GO:0016779,GO:0030894,GO:0031010,GO:0031974,GO:0031981,GO:0032991,GO:0032993,GO:…
NVE9412	RERG-like5	NVE9412|RERG-like5	-	GO:0000166,GO:0001558,GO:0001882,GO:0001883,GO:0003674,GO:0003824,GO:0003924,GO:0005102,GO:0005488,GO:0005515,GO:0005575,GO:0005622,GO:0005623,GO:0005634,GO:0005737,GO:0005829,GO:0006139,GO:0006152,GO:0006163,GO:0006184,GO:0006195,GO:0006725,GO:0006753,GO:0006793,GO:0006796,GO:0006807,GO:0007154,GO:0007165,GO:0007264,GO:0008150,GO:0008152,GO:0008285,GO:0009056,GO:0009116,GO:0009117,GO:0009119,GO:…
NVE9413	MBOA2-like2	NVE9413|MBOA2-like2	-	GO:0000003,GO:0002064,GO:0003006,GO:0003674,GO:0003824,GO:0005575,GO:0005622,GO:0005623,GO:0005737,GO:0005783,GO:0005789,GO:0006066,GO:0006082,GO:0006520,GO:0006575,GO:0006576,GO:0006629,GO:0006644,GO:0006650,GO:0006658,GO:0006793,GO:0006796,GO:0006807,GO:0006928,GO:0007009,GO:0007275,GO:0007276,GO:0007281,GO:0007283,GO:0007286,GO:0007291,GO:0007349,GO:0008150,GO:0008152,GO:0008354,GO:0008610,GO:…
NVE9414	NTP7B-like	NVE9414|NTP7B-like	-	GO:0005575,GO:0016020
NVE9415	TM9S1-like	NVE9415|TM9S1-like	-	GO:0005575,GO:0005622,GO:0005623,GO:0005737,GO:0005768,GO:0005770,GO:0005829,GO:0006810,GO:0008150,GO:0009987,GO:0010008,GO:0012506,GO:0016020,GO:0016023,GO:0016043,GO:0016044,GO:0016197,GO:0030659,GO:0031090,GO:0031410,GO:0031902,GO:0031982,GO:0031988,GO:0043226,GO:0043227,GO:0043229,GO:0043231,GO:0044422,GO:0044424,GO:0044433,GO:0044440,GO:0044444,GO:0044446,GO:0044464,GO:0044699,GO:0044763,GO:…
NVE9416	CB043-like1	NVE9416|CB043-like1	-	GO:0005575,GO:0005622,GO:0005623,GO:0005737,GO:0005811,GO:0044424,GO:0044444,GO:0044464
NVE9417	NVE9417	NVE9417|NVE9417	-	NA
NVE9418	PBMU2-like4	NVE9418|PBMU2-like4	-	NA
NVE9419	KCNK3-like1	NVE9419|KCNK3-like1	-	GO:0002027,GO:0003008,GO:0003674,GO:0005215,GO:0005216,GO:0005244,GO:0005249,GO:0005261,GO:0005267,GO:0005488,GO:0005515,GO:0005575,GO:0005623,GO:0005886,GO:0005887,GO:0006810,GO:0006811,GO:0006812,GO:0006813,GO:0007154,GO:0007165,GO:0007166,GO:0007186,GO:0007267,GO:0007268,GO:0007610,GO:0007622,GO:0007623,GO:0007626,GO:0008016,GO:0008076,GO:0008150,GO:0008324,GO:0009987,GO:0015075,GO:0015077,GO:…
NVE9420	IAH1-like	NVE9420|IAH1-like	-	NA
NVE9421	BTN1-like12	NVE9421|BTN1-like12	-	GO:0000046,GO:0000139,GO:0000323,GO:0001505,GO:0001508,GO:0001575,GO:0003008,GO:0003674,GO:0005488,GO:0005515,GO:0005575,GO:0005622,GO:0005623,GO:0005634,GO:0005737,GO:0005739,GO:0005764,GO:0005765,GO:0005768,GO:0005769,GO:0005770,GO:0005773,GO:0005774,GO:0005776,GO:0005783,GO:0005789,GO:0005794,GO:0005795,GO:0005802,GO:0005886,GO:0005901,GO:0006066,GO:0006082,GO:0006457,GO:0006520,GO:0006576,GO:…
NVE9422	SNR40-like	NVE9422|SNR40-like	-	GO:0000003,GO:0000278,GO:0000280,GO:0000375,GO:0000377,GO:0000398,GO:0005575,GO:0005622,GO:0005623,GO:0005634,GO:0005654,GO:0005681,GO:0005682,GO:0005732,GO:0005737,GO:0006139,GO:0006396,GO:0006397,GO:0006725,GO:0006807,GO:0006996,GO:0007049,GO:0007067,GO:0007610,GO:0008150,GO:0008152,GO:0008380,GO:0009987,GO:0010467,GO:0016043,GO:0016070,GO:0016071,GO:0018991,GO:0019098,GO:0022402,GO:0022414,GO:…
NVE9423	SRRT-like	NVE9423|SRRT-like	-	GO:0000003,GO:0000375,GO:0000377,GO:0000398,GO:0003674,GO:0003676,GO:0003677,GO:0005488,GO:0005575,GO:0005622,GO:0005623,GO:0005634,GO:0005654,GO:0005681,GO:0005737,GO:0006139,GO:0006355,GO:0006396,GO:0006397,GO:0006725,GO:0006807,GO:0006950,GO:0006952,GO:0007275,GO:0007399,GO:0007568,GO:0007610,GO:0008150,GO:0008152,GO:0008283,GO:0008340,GO:0008380,GO:0009607,GO:0009617,GO:0009790,GO:0009792,GO:…
NVE9424	NVE9424	NVE9424|NVE9424	-	GO:0000003,GO:0000375,GO:0000377,GO:0000398,GO:0003674,GO:0003676,GO:0003677,GO:0005488,GO:0005575,GO:0005622,GO:0005623,GO:0005634,GO:0005654,GO:0005681,GO:0005737,GO:0006139,GO:0006355,GO:0006396,GO:0006397,GO:0006725,GO:0006807,GO:0006950,GO:0006952,GO:0007275,GO:0007399,GO:0007568,GO:0007610,GO:0008150,GO:0008152,GO:0008283,GO:0008340,GO:0008380,GO:0009607,GO:0009617,GO:0009790,GO:0009792,GO:…
NVE9425	TBA1-like8	NVE9425|TBA1-like8	-	GO:0000075,GO:0000166,GO:0000226,GO:0000235,GO:0000278,GO:0001882,GO:0001883,GO:0001966,GO:0002376,GO:0003674,GO:0005198,GO:0005200,GO:0005488,GO:0005525,GO:0005575,GO:0005622,GO:0005623,GO:0005737,GO:0005813,GO:0005815,GO:0005818,GO:0005819,GO:0005856,GO:0005874,GO:0005876,GO:0005881,GO:0006457,GO:0006458,GO:0006955,GO:0006959,GO:0006996,GO:0007010,GO:0007017,GO:0007049,GO:0007051,GO:0007052,GO:…
NVE9426	PRD14-like1	NVE9426|PRD14-like1	+	GO:0000003,GO:0000902,GO:0000904,GO:0001708,GO:0001894,GO:0003006,GO:0005575,GO:0005622,GO:0005623,GO:0005634,GO:0007275,GO:0007276,GO:0007281,GO:0007399,GO:0007409,GO:0008150,GO:0009566,GO:0009653,GO:0009987,GO:0010468,GO:0016043,GO:0019222,GO:0019953,GO:0022008,GO:0022412,GO:0022414,GO:0030030,GO:0030154,GO:0030182,GO:0031175,GO:0032501,GO:0032502,GO:0032504,GO:0032989,GO:0032990,GO:0042592,GO:…
NVE9427	NVE9427	NVE9427|NVE9427	-	GO:0006461,GO:0006996,GO:0007010,GO:0008150,GO:0009653,GO:0009987,GO:0010927,GO:0016043,GO:0022607,GO:0030029,GO:0030036,GO:0030154,GO:0030239,GO:0031032,GO:0031033,GO:0031034,GO:0032502,GO:0032989,GO:0034622,GO:0042692,GO:0043623,GO:0043933,GO:0044085,GO:0044699,GO:0044763,GO:0044767,GO:0048468,GO:0048646,GO:0048856,GO:0048869,GO:0051146,GO:0055001,GO:0055002,GO:0061061,GO:0065003,GO:0070271,GO:…
NVE9428	FA5-like22	NVE9428|FA5-like22	-	GO:0001669,GO:0001786,GO:0002080,GO:0003674,GO:0005102,GO:0005178,GO:0005488,GO:0005515,GO:0005543,GO:0005575,GO:0005576,GO:0005615,GO:0005622,GO:0005623,GO:0005737,GO:0005886,GO:0006810,GO:0006897,GO:0006909,GO:0006910,GO:0006911,GO:0007155,GO:0008037,GO:0008150,GO:0008284,GO:0008289,GO:0008429,GO:0009719,GO:0009725,GO:0009897,GO:0009986,GO:0009987,GO:0010033,GO:0010324,GO:0010810,GO:0010811,GO:…
NVE9429	ACSL1-like3	NVE9429|ACSL1-like3	-	NA
NVE9430	HCDH-like	NVE9430|HCDH-like	-	GO:0002791,GO:0002792,GO:0003674,GO:0003824,GO:0003857,GO:0005575,GO:0005622,GO:0005623,GO:0005634,GO:0005737,GO:0005739,GO:0005740,GO:0005743,GO:0005759,GO:0006082,GO:0006629,GO:0006631,GO:0006635,GO:0007275,GO:0008150,GO:0008152,GO:0009056,GO:0009062,GO:0009719,GO:0009725,GO:0009790,GO:0009792,GO:0009987,GO:0010033,GO:0010243,GO:0010646,GO:0014823,GO:0016020,GO:0016042,GO:0016054,GO:0016491,GO:…
NVE9431	NVE9431	NVE9431|NVE9431	+	NA
NVE9432	FOLH1-like11	NVE9432|FOLH1-like11	-	GO:0003674,GO:0003824,GO:0004180,GO:0004181,GO:0005575,GO:0006508,GO:0008150,GO:0008152,GO:0008233,GO:0008235,GO:0008237,GO:0008238,GO:0016020,GO:0016787,GO:0019538,GO:0043170,GO:0044238,GO:0070011,GO:0071704
NVE9433	NVE9433	NVE9433|NVE9433	-	NA
NVE9434	NVE9434	NVE9434|NVE9434	-	NA
NVE9435	S35E1-like2	NVE9435|S35E1-like2	-	GO:0003674,GO:0005215,GO:0005355,GO:0005575,GO:0006810,GO:0006811,GO:0006817,GO:0006820,GO:0008150,GO:0008509,GO:0008524,GO:0008643,GO:0008645,GO:0009987,GO:0015075,GO:0015103,GO:0015114,GO:0015144,GO:0015145,GO:0015149,GO:0015291,GO:0015297,GO:0015301,GO:0015315,GO:0015698,GO:0015749,GO:0015758,GO:0016020,GO:0022804,GO:0022857,GO:0022891,GO:0022892,GO:0034219,GO:0034220,GO:0035428,GO:0035435,GO:…
NVE9436	NVE9436	NVE9436|NVE9436	-	NA
NVE9437	ZO3-like	NVE9437|ZO3-like	-	GO:0003674,GO:0005198,GO:0005488,GO:0005515,GO:0005575,GO:0005622,GO:0005623,GO:0005737,GO:0005886,GO:0005911,GO:0005912,GO:0005913,GO:0007154,GO:0007155,GO:0007165,GO:0008013,GO:0008092,GO:0008150,GO:0008285,GO:0009987,GO:0016020,GO:0016337,GO:0022610,GO:0023052,GO:0030054,GO:0030159,GO:0032947,GO:0035556,GO:0042127,GO:0044424,GO:0044464,GO:0044699,GO:0044700,GO:0044763,GO:0048519,GO:0048523,GO:…
NVE9438	NVE9438	NVE9438|NVE9438	-	NA
NVE9439	NVE9439	NVE9439|NVE9439	-	NA
NVE9440	GP158-like	NVE9440|GP158-like	-	NA
NVE9441	TRM11-like	NVE9441|TRM11-like	-	NA
NVE9442	NVE9442	NVE9442|NVE9442	-	NA
NVE9443	STT3A-like	NVE9443|STT3A-like	-	GO:0003674,GO:0003824,GO:0004576,GO:0004579,GO:0005575,GO:0005622,GO:0005623,GO:0005737,GO:0005783,GO:0005789,GO:0005975,GO:0006464,GO:0006486,GO:0006487,GO:0007275,GO:0007423,GO:0007444,GO:0008150,GO:0008152,GO:0008250,GO:0009058,GO:0009059,GO:0009100,GO:0009101,GO:0009987,GO:0012505,GO:0016020,GO:0016740,GO:0016757,GO:0016758,GO:0018193,GO:0018196,GO:0018279,GO:0019538,GO:0022416,GO:0031090,GO:…
NVE9444	VWA2-like5	NVE9444|VWA2-like5	-	NA
NVE9445	MSRE-like3	NVE9445|MSRE-like3	-	NA
NVE9446	AL8A1-like2	NVE9446|AL8A1-like2	-	GO:0001523,GO:0001758,GO:0002138,GO:0003674,GO:0003824,GO:0005575,GO:0005622,GO:0005623,GO:0005737,GO:0006081,GO:0006082,GO:0006629,GO:0006720,GO:0006721,GO:0008150,GO:0008152,GO:0008299,GO:0008610,GO:0009058,GO:0009987,GO:0010817,GO:0016053,GO:0016101,GO:0016102,GO:0016114,GO:0016491,GO:0016620,GO:0016903,GO:0019752,GO:0032501,GO:0032787,GO:0034754,GO:0042445,GO:0042573,GO:0042574,GO:0042592,GO:…
NVE9447	NVE9447	NVE9447|NVE9447	-	NA
NVE9448	GP2-like36	NVE9448|GP2-like36	-	NA
NVE9449	TBE-like	NVE9449|TBE-like	-	GO:0000226,GO:0000242,GO:0003674,GO:0005198,GO:0005200,GO:0005575,GO:0005622,GO:0005623,GO:0005737,GO:0005813,GO:0005815,GO:0005856,GO:0006996,GO:0007010,GO:0007017,GO:0007049,GO:0007098,GO:0008150,GO:0009987,GO:0015630,GO:0016043,GO:0022402,GO:0031023,GO:0043226,GO:0043228,GO:0043229,GO:0043232,GO:0044422,GO:0044424,GO:0044430,GO:0044444,GO:0044446,GO:0044450,GO:0044464,GO:0044699,GO:0044763,GO:…
NVE9450	RL30-like	NVE9450|RL30-like	-	GO:0000003,GO:0000022,GO:0000184,GO:0000226,GO:0000278,GO:0000956,GO:0002119,GO:0002164,GO:0003674,GO:0003676,GO:0003723,GO:0003735,GO:0005198,GO:0005488,GO:0005575,GO:0005622,GO:0005623,GO:0005737,GO:0005829,GO:0005840,GO:0006139,GO:0006401,GO:0006402,GO:0006412,GO:0006413,GO:0006414,GO:0006415,GO:0006605,GO:0006612,GO:0006613,GO:0006614,GO:0006725,GO:0006807,GO:0006810,GO:0006886,GO:0006996,GO:…
NVE9451	PARD3-like2	NVE9451|PARD3-like2	-	NA
NVE9452	GSH1-like1	NVE9452|GSH1-like1	-	GO:0000096,GO:0000166,GO:0000287,GO:0001882,GO:0001883,GO:0003008,GO:0003013,GO:0003018,GO:0003254,GO:0003674,GO:0003824,GO:0004357,GO:0005488,GO:0005515,GO:0005575,GO:0005622,GO:0005623,GO:0005634,GO:0005737,GO:0005829,GO:0005975,GO:0005996,GO:0006082,GO:0006355,GO:0006518,GO:0006520,GO:0006534,GO:0006536,GO:0006575,GO:0006749,GO:0006750,GO:0006766,GO:0006767,GO:0006790,GO:0006805,GO:0006807,GO:…
NVE9453	TLR2-like9	NVE9453|TLR2-like9	-	NA
NVE9454	UROM-like3	NVE9454|UROM-like3	-	NA
NVE9455	NRP2-like12	NVE9455|NRP2-like12	-	GO:0001669,GO:0001786,GO:0002080,GO:0003674,GO:0005102,GO:0005178,GO:0005488,GO:0005515,GO:0005543,GO:0005575,GO:0005576,GO:0005615,GO:0005622,GO:0005623,GO:0005737,GO:0005886,GO:0006810,GO:0006897,GO:0006909,GO:0006910,GO:0006911,GO:0007155,GO:0008037,GO:0008150,GO:0008284,GO:0008289,GO:0008429,GO:0009719,GO:0009725,GO:0009897,GO:0009986,GO:0009987,GO:0010033,GO:0010324,GO:0010810,GO:0010811,GO:…
NVE9456	ANGL7-like5	NVE9456|ANGL7-like5	-	GO:0007275,GO:0008150,GO:0009790,GO:0009792,GO:0032501,GO:0032502,GO:0044699,GO:0044707,GO:0044767,GO:0048856
NVE9457	HMCN1-like51	NVE9457|HMCN1-like51	-	GO:0000132,GO:0000226,GO:0000278,GO:0000902,GO:0000904,GO:0001508,GO:0001525,GO:0001558,GO:0001568,GO:0001667,GO:0001764,GO:0001871,GO:0001944,GO:0002064,GO:0002175,GO:0002376,GO:0003008,GO:0003381,GO:0003382,GO:0003383,GO:0003384,GO:0003674,GO:0004871,GO:0004872,GO:0004888,GO:0005102,GO:0005178,GO:0005488,GO:0005515,GO:0005575,GO:0005576,GO:0005578,GO:0005622,GO:0005623,GO:0005737,GO:0005768,GO:…
NVE9458	ESYT2-like1	NVE9458|ESYT2-like1	-	GO:0005575,GO:0005623,GO:0012505,GO:0016020,GO:0044464
NVE9459	ESYT2-like2	NVE9459|ESYT2-like2	-	GO:0005575,GO:0005623,GO:0012505,GO:0016020,GO:0044464
NVE9460	PHTF2-like2	NVE9460|PHTF2-like2	-	GO:0000003,GO:0001071,GO:0003674,GO:0003700,GO:0005488,GO:0005515,GO:0005575,GO:0005622,GO:0005623,GO:0005634,GO:0005737,GO:0005783,GO:0005801,GO:0006355,GO:0006357,GO:0007276,GO:0007283,GO:0008150,GO:0009889,GO:0010468,GO:0010556,GO:0016020,GO:0016021,GO:0019219,GO:0019222,GO:0019953,GO:0022414,GO:0031224,GO:0031323,GO:0031326,GO:0032501,GO:0032504,GO:0043226,GO:0043227,GO:0043229,GO:0043231,GO:…
NVE9461	PHTF2-like1	NVE9461|PHTF2-like1	-	GO:0001071,GO:0003674,GO:0003700,GO:0005488,GO:0005515,GO:0005575,GO:0005622,GO:0005623,GO:0005634,GO:0005737,GO:0005783,GO:0006355,GO:0006357,GO:0008150,GO:0009889,GO:0010468,GO:0010556,GO:0019219,GO:0019222,GO:0031323,GO:0031326,GO:0043226,GO:0043227,GO:0043229,GO:0043231,GO:0044424,GO:0044444,GO:0044464,GO:0046983,GO:0050789,GO:0050794,GO:0051171,GO:0051252,GO:0060255,GO:0065007,GO:0080090,GO:…
NVE9462	NVE9462	NVE9462|NVE9462	-	NA
NVE9463	NvPhtf1-like	NVE9463|NvPhtf1-like	-	NA
NVE9464	PKHA7-like	NVE9464|PKHA7-like	-	NA
NVE9465	NVE9465	NVE9465|NVE9465	-	NA
NVE9466	WBS16-like2	NVE9466|WBS16-like2	-	GO:0000003,GO:0003674,GO:0005083,GO:0005085,GO:0005087,GO:0005088,GO:0005575,GO:0005622,GO:0005623,GO:0005737,GO:0005739,GO:0007049,GO:0007059,GO:0007126,GO:0008150,GO:0009987,GO:0019222,GO:0022402,GO:0030234,GO:0030695,GO:0043226,GO:0043227,GO:0043229,GO:0043231,GO:0044424,GO:0044444,GO:0044464,GO:0044699,GO:0044763,GO:0045132,GO:0048610,GO:0050789,GO:0050790,GO:0051321,GO:0060589,GO:0065007,GO:…
NVE9467	ZN706-like	NVE9467|ZN706-like	+	GO:0008150,GO:0040008,GO:0040009,GO:0040010,GO:0045927,GO:0048518,GO:0050789,GO:0065007
NVE9468	H2AL-like5	NVE9468|H2AL-like5	-	GO:0000003,GO:0000785,GO:0000786,GO:0002119,GO:0002164,GO:0003006,GO:0003674,GO:0003676,GO:0003677,GO:0005488,GO:0005575,GO:0005622,GO:0005623,GO:0005634,GO:0005694,GO:0006139,GO:0006259,GO:0006281,GO:0006355,GO:0006725,GO:0006807,GO:0006915,GO:0006950,GO:0006952,GO:0006974,GO:0006996,GO:0006997,GO:0007275,GO:0007548,GO:0007610,GO:0008150,GO:0008152,GO:0008219,GO:0009790,GO:0009791,GO:0009792,GO:…
NVE9469	H2B1-like4	NVE9469|H2B1-like4	-	GO:0000228,GO:0000785,GO:0000786,GO:0000790,GO:0003674,GO:0003676,GO:0003677,GO:0005488,GO:0005575,GO:0005622,GO:0005623,GO:0005634,GO:0005694,GO:0005737,GO:0005811,GO:0006139,GO:0006259,GO:0006323,GO:0006325,GO:0006333,GO:0006334,GO:0006725,GO:0006807,GO:0006996,GO:0008150,GO:0008152,GO:0009987,GO:0016043,GO:0022607,GO:0031497,GO:0031974,GO:0031981,GO:0032991,GO:0032993,GO:0034622,GO:0034641,GO:…
NVE9470	STAM1-like	NVE9470|STAM1-like	-	GO:0001505,GO:0001667,GO:0003001,GO:0003008,GO:0003674,GO:0005070,GO:0005488,GO:0005515,GO:0005575,GO:0005622,GO:0005623,GO:0005634,GO:0005737,GO:0005768,GO:0005769,GO:0005829,GO:0005929,GO:0006810,GO:0006836,GO:0006897,GO:0006928,GO:0006950,GO:0007034,GO:0007041,GO:0007154,GO:0007165,GO:0007166,GO:0007167,GO:0007169,GO:0007173,GO:0007243,GO:0007259,GO:0007267,GO:0007268,GO:0007269,GO:0007275,GO:…
NVE9471	NVE9471	NVE9471|NVE9471	-	NA
NVE9472	ZC21A-like	NVE9472|ZC21A-like	+	NA
NVE9473	NPYR-like6	NVE9473|NPYR-like6	-	NA
NVE9474	PAQR4-like	NVE9474|PAQR4-like	-	GO:0005575,GO:0007154,GO:0007267,GO:0008150,GO:0009987,GO:0016020,GO:0023052,GO:0030154,GO:0032502,GO:0044699,GO:0044700,GO:0044763,GO:0045165,GO:0045168,GO:0046331,GO:0048869
NVE9475	COXM1-like	NVE9475|COXM1-like	-	GO:0005575,GO:0005622,GO:0005623,GO:0005737,GO:0005739,GO:0043226,GO:0043227,GO:0043229,GO:0043231,GO:0044424,GO:0044444,GO:0044464
NVE9476	NVE9476	NVE9476|NVE9476	-	NA
NVE9477	ACSL1-like4	NVE9477|ACSL1-like4	-	GO:0001676,GO:0001932,GO:0001934,GO:0003674,GO:0003824,GO:0003987,GO:0004467,GO:0005575,GO:0005622,GO:0005623,GO:0005737,GO:0005739,GO:0005740,GO:0005741,GO:0005777,GO:0005778,GO:0005783,GO:0005789,GO:0005886,GO:0006082,GO:0006629,GO:0006631,GO:0006637,GO:0006638,GO:0006639,GO:0006641,GO:0006732,GO:0006793,GO:0006805,GO:0006810,GO:0006811,GO:0006820,GO:0006869,GO:0007154,GO:0007165,GO:0007166,GO:…
NVE9478	NVE9478	NVE9478|NVE9478	-	NA
NVE9479	DRD5L-like7	NVE9479|DRD5L-like7	-	GO:0003008,GO:0003674,GO:0004871,GO:0004872,GO:0004888,GO:0004930,GO:0004989,GO:0004993,GO:0005575,GO:0005622,GO:0005623,GO:0005737,GO:0005768,GO:0005886,GO:0005887,GO:0006140,GO:0007154,GO:0007165,GO:0007166,GO:0007186,GO:0007187,GO:0007188,GO:0007189,GO:0007210,GO:0007214,GO:0007267,GO:0007268,GO:0008150,GO:0008227,GO:0008284,GO:0008582,GO:0009889,GO:0009891,GO:0009893,GO:0009987,GO:0010562,GO:…
NVE9480	VGLU2-like4	NVE9480|VGLU2-like4	-	NA
NVE9481	VGLU1-like2	NVE9481|VGLU1-like2	-	NA
NVE9482	OXR1-like2	NVE9482|OXR1-like2	-	GO:0002165,GO:0002218,GO:0002253,GO:0002376,GO:0002682,GO:0002684,GO:0005575,GO:0005622,GO:0005623,GO:0005634,GO:0005737,GO:0006950,GO:0006952,GO:0007275,GO:0007444,GO:0007472,GO:0007476,GO:0007552,GO:0007560,GO:0008150,GO:0009607,GO:0009617,GO:0009653,GO:0009791,GO:0009886,GO:0009887,GO:0031347,GO:0031349,GO:0032501,GO:0032502,GO:0035107,GO:0035114,GO:0035120,GO:0035220,GO:0042742,GO:0043226,GO:…
NVE9483	NVE9483	NVE9483|NVE9483	-	NA
NVE9484	NVE9484	NVE9484|NVE9484	-	NA
NVE9486	KCMA1-like	NVE9486|KCMA1-like	-	GO:0000003,GO:0003674,GO:0005215,GO:0005216,GO:0005227,GO:0005244,GO:0005249,GO:0005261,GO:0005267,GO:0005488,GO:0005515,GO:0005575,GO:0005623,GO:0005886,GO:0005887,GO:0006810,GO:0006811,GO:0006812,GO:0006813,GO:0007610,GO:0007617,GO:0007618,GO:0007619,GO:0007622,GO:0007623,GO:0008049,GO:0008076,GO:0008150,GO:0008324,GO:0009987,GO:0015075,GO:0015077,GO:0015079,GO:0015267,GO:0015269,GO:0015672,GO:…
NVE9487	CAP2-like1	NVE9487|CAP2-like1	-	GO:0000003,GO:0000226,GO:0000902,GO:0000904,GO:0001654,GO:0001667,GO:0001704,GO:0001707,GO:0001745,GO:0001751,GO:0001754,GO:0001756,GO:0001775,GO:0002576,GO:0003002,GO:0003006,GO:0003674,GO:0003779,GO:0005488,GO:0005515,GO:0005575,GO:0005576,GO:0005622,GO:0005623,GO:0005737,GO:0005829,GO:0005856,GO:0005886,GO:0005938,GO:0006140,GO:0006810,GO:0006887,GO:0006897,GO:0006898,GO:0006928,GO:0006935,GO:…
NVE9488	MSH6-like1	NVE9488|MSH6-like1	-	GO:0000003,GO:0000018,GO:0000217,GO:0000228,GO:0000400,GO:0000710,GO:0000785,GO:0000790,GO:0001775,GO:0002200,GO:0002204,GO:0002208,GO:0002250,GO:0002252,GO:0002263,GO:0002285,GO:0002312,GO:0002366,GO:0002376,GO:0002377,GO:0002381,GO:0002440,GO:0002443,GO:0002449,GO:0002460,GO:0002520,GO:0002562,GO:0002566,GO:0003674,GO:0003676,GO:0003677,GO:0003682,GO:0003684,GO:0003690,GO:0003824,GO:0005488,GO:…
NVE9489	MSH6-like3	NVE9489|MSH6-like3	-	GO:0000003,GO:0000018,GO:0000217,GO:0000228,GO:0000400,GO:0000710,GO:0000785,GO:0000790,GO:0001775,GO:0002200,GO:0002204,GO:0002208,GO:0002250,GO:0002252,GO:0002263,GO:0002285,GO:0002312,GO:0002366,GO:0002376,GO:0002377,GO:0002381,GO:0002440,GO:0002443,GO:0002449,GO:0002460,GO:0002520,GO:0002562,GO:0002566,GO:0003674,GO:0003676,GO:0003677,GO:0003682,GO:0003684,GO:0003690,GO:0003824,GO:0005488,GO:…
NVE9490	PPM1K-like1	NVE9490|PPM1K-like1	-	GO:0001889,GO:0003674,GO:0003824,GO:0004721,GO:0004722,GO:0005575,GO:0005622,GO:0005623,GO:0005737,GO:0005739,GO:0005759,GO:0006793,GO:0006796,GO:0007275,GO:0007399,GO:0007417,GO:0007420,GO:0007507,GO:0008150,GO:0008152,GO:0009987,GO:0010941,GO:0016311,GO:0016787,GO:0016788,GO:0016791,GO:0031016,GO:0031974,GO:0032501,GO:0032502,GO:0042578,GO:0042981,GO:0043066,GO:0043067,GO:0043069,GO:0043226,GO:…
NVE9491	SGMR1-like	NVE9491|SGMR1-like	-	GO:0001653,GO:0003674,GO:0004871,GO:0004872,GO:0004888,GO:0004930,GO:0004985,GO:0005488,GO:0005575,GO:0005622,GO:0005623,GO:0005634,GO:0005635,GO:0005637,GO:0005640,GO:0005737,GO:0005783,GO:0005789,GO:0005811,GO:0005886,GO:0005887,GO:0007154,GO:0007165,GO:0007166,GO:0007186,GO:0007275,GO:0007399,GO:0008144,GO:0008150,GO:0008528,GO:0009987,GO:0010941,GO:0012505,GO:0016020,GO:0016021,GO:0019866,GO:…
NVE9492	URB2-like1	NVE9492|URB2-like1	-	GO:0005575,GO:0005622,GO:0005623,GO:0005634,GO:0005730,GO:0031974,GO:0031981,GO:0043226,GO:0043227,GO:0043228,GO:0043229,GO:0043231,GO:0043232,GO:0043233,GO:0044422,GO:0044424,GO:0044428,GO:0044446,GO:0044464,GO:0070013
NVE9493	PPM1K-like2	NVE9493|PPM1K-like2	-	GO:0001889,GO:0003674,GO:0003824,GO:0004721,GO:0004722,GO:0005575,GO:0005622,GO:0005623,GO:0005737,GO:0005739,GO:0005759,GO:0006793,GO:0006796,GO:0007275,GO:0007399,GO:0007417,GO:0007420,GO:0007507,GO:0008150,GO:0008152,GO:0009987,GO:0010941,GO:0016311,GO:0016787,GO:0016788,GO:0016791,GO:0031016,GO:0031974,GO:0032501,GO:0032502,GO:0042578,GO:0042981,GO:0043066,GO:0043067,GO:0043069,GO:0043226,GO:…
NVE9494	NVE9494	NVE9494|NVE9494	-	NA
NVE9495	URB2-like2	NVE9495|URB2-like2	-	GO:0005575,GO:0005622,GO:0005623,GO:0005634,GO:0005730,GO:0031974,GO:0031981,GO:0043226,GO:0043227,GO:0043228,GO:0043229,GO:0043231,GO:0043232,GO:0043233,GO:0044422,GO:0044424,GO:0044428,GO:0044446,GO:0044464,GO:0070013
NVE9496	NVE9496	NVE9496|NVE9496	-	NA
NVE9497	AIG1-like2	NVE9497|AIG1-like2	-	GO:0005575,GO:0016020
NVE9498	AIG1-like3	NVE9498|AIG1-like3	-	GO:0005575,GO:0016020
NVE9499	TPPC9-like	NVE9499|TPPC9-like	-	NA
NVE9500	2JUN-like	NVE9500|2JUN-like	+	GO:0000003,GO:0000165,GO:0000187,GO:0000228,GO:0000302,GO:0000785,GO:0000790,GO:0000791,GO:0000975,GO:0000976,GO:0000977,GO:0000980,GO:0000981,GO:0000982,GO:0000988,GO:0000989,GO:0001012,GO:0001067,GO:0001071,GO:0001076,GO:0001077,GO:0001158,GO:0001190,GO:0001228,GO:0001503,GO:0001525,GO:0001568,GO:0001649,GO:0001654,GO:0001700,GO:0001736,GO:0001738,GO:0001745,GO:0001751,GO:0001752,GO:0001754,GO:…
NVE9501	Y7416-like	NVE9501|Y7416-like	-	GO:0000902,GO:0005575,GO:0005576,GO:0005622,GO:0005623,GO:0005737,GO:0005739,GO:0007275,GO:0007399,GO:0008150,GO:0009653,GO:0009987,GO:0016043,GO:0022008,GO:0030030,GO:0030154,GO:0030182,GO:0031175,GO:0032501,GO:0032502,GO:0032989,GO:0032990,GO:0043226,GO:0043227,GO:0043229,GO:0043231,GO:0044424,GO:0044444,GO:0044464,GO:0044699,GO:0044707,GO:0044763,GO:0044767,GO:0048468,GO:0048666,GO:0048699,GO:…
NVE9502	ZFP2-like1	NVE9502|ZFP2-like1	+	GO:0000902,GO:0000904,GO:0006928,GO:0006935,GO:0007275,GO:0007399,GO:0007409,GO:0007411,GO:0008150,GO:0009605,GO:0009653,GO:0009987,GO:0016043,GO:0022008,GO:0030030,GO:0030154,GO:0030182,GO:0031175,GO:0032501,GO:0032502,GO:0032989,GO:0032990,GO:0040011,GO:0042221,GO:0042330,GO:0044699,GO:0044707,GO:0044763,GO:0044767,GO:0048468,GO:0048666,GO:0048667,GO:0048699,GO:0048731,GO:0048812,GO:0048856,GO:…
NVE9503	WDR35-like4	NVE9503|WDR35-like4	-	GO:0000902,GO:0005575,GO:0005622,GO:0005623,GO:0005737,GO:0005813,GO:0005815,GO:0005856,GO:0005929,GO:0005930,GO:0005932,GO:0006810,GO:0006928,GO:0006935,GO:0006996,GO:0007017,GO:0007018,GO:0007275,GO:0007399,GO:0008150,GO:0009605,GO:0009653,GO:0009987,GO:0010927,GO:0010970,GO:0015630,GO:0016043,GO:0022008,GO:0022607,GO:0030030,GO:0030031,GO:0030154,GO:0030705,GO:0031513,GO:0031514,GO:0032501,GO:…
NVE9504	WDR35-like3	NVE9504|WDR35-like3	-	GO:0000902,GO:0005575,GO:0005622,GO:0005623,GO:0005737,GO:0005813,GO:0005815,GO:0005856,GO:0005929,GO:0005930,GO:0005932,GO:0006810,GO:0006928,GO:0006935,GO:0006996,GO:0007017,GO:0007018,GO:0007275,GO:0007399,GO:0008150,GO:0009605,GO:0009653,GO:0009987,GO:0010927,GO:0010970,GO:0015630,GO:0016043,GO:0022008,GO:0022607,GO:0030030,GO:0030031,GO:0030154,GO:0030705,GO:0031513,GO:0031514,GO:0032501,GO:…
NVE9505	Nvbmp5	NVE9505|Nvbmp5	-	GO:0000003,GO:0000902,GO:0000904,GO:0001501,GO:0001503,GO:0001649,GO:0001654,GO:0001655,GO:0001656,GO:0001657,GO:0001666,GO:0001700,GO:0001704,GO:0001707,GO:0001763,GO:0001822,GO:0001823,GO:0001837,GO:0001932,GO:0001933,GO:0001934,GO:0001936,GO:0001938,GO:0001947,GO:0001958,GO:0002009,GO:0002064,GO:0002065,GO:0002066,GO:0002067,GO:0002068,GO:0002165,GO:0002376,GO:0002682,GO:0002683,GO:0002685,GO:…
NVE9506	ATR-like5	NVE9506|ATR-like5	-	GO:0000003,GO:0000075,GO:0000076,GO:0000077,GO:0000228,GO:0000279,GO:0000706,GO:0000723,GO:0000724,GO:0000725,GO:0000726,GO:0000729,GO:0000738,GO:0000793,GO:0000794,GO:0000803,GO:0001700,GO:0001741,GO:0003674,GO:0003824,GO:0004672,GO:0004674,GO:0005488,GO:0005515,GO:0005575,GO:0005622,GO:0005623,GO:0005634,GO:0005654,GO:0005694,GO:0006139,GO:0006259,GO:0006260,GO:0006275,GO:0006281,GO:0006302,GO:…
NVE9507	ATR-like6	NVE9507|ATR-like6	-	GO:0000003,GO:0000075,GO:0000076,GO:0000077,GO:0000228,GO:0000279,GO:0000706,GO:0000723,GO:0000724,GO:0000725,GO:0000726,GO:0000729,GO:0000738,GO:0000793,GO:0000794,GO:0000803,GO:0001700,GO:0001741,GO:0003674,GO:0003824,GO:0004672,GO:0004674,GO:0005488,GO:0005515,GO:0005575,GO:0005622,GO:0005623,GO:0005634,GO:0005654,GO:0005694,GO:0006139,GO:0006259,GO:0006260,GO:0006275,GO:0006281,GO:0006302,GO:…
NVE9508	ATR-like7	NVE9508|ATR-like7	-	GO:0000003,GO:0000075,GO:0000076,GO:0000077,GO:0000228,GO:0000279,GO:0000706,GO:0000723,GO:0000724,GO:0000725,GO:0000726,GO:0000729,GO:0000738,GO:0000793,GO:0000794,GO:0000803,GO:0001700,GO:0001741,GO:0003674,GO:0003824,GO:0004672,GO:0004674,GO:0005488,GO:0005515,GO:0005575,GO:0005622,GO:0005623,GO:0005634,GO:0005654,GO:0005694,GO:0006139,GO:0006259,GO:0006260,GO:0006275,GO:0006281,GO:0006302,GO:…
NVE9509	BMP7-like	NVE9509|BMP7-like	-	GO:0000003,GO:0000902,GO:0000904,GO:0001501,GO:0001503,GO:0001649,GO:0001654,GO:0001655,GO:0001656,GO:0001657,GO:0001666,GO:0001700,GO:0001704,GO:0001707,GO:0001763,GO:0001822,GO:0001823,GO:0001837,GO:0001932,GO:0001933,GO:0001934,GO:0001936,GO:0001938,GO:0001947,GO:0001958,GO:0002009,GO:0002064,GO:0002065,GO:0002066,GO:0002067,GO:0002068,GO:0002165,GO:0002376,GO:0002682,GO:0002683,GO:0002685,GO:…
NVE9510	PK1L2-like19	NVE9510|PK1L2-like19	-	GO:0000003,GO:0003674,GO:0005215,GO:0005216,GO:0005261,GO:0005262,GO:0005488,GO:0005515,GO:0005575,GO:0005622,GO:0005623,GO:0005929,GO:0006810,GO:0006811,GO:0006812,GO:0006816,GO:0007610,GO:0007617,GO:0007618,GO:0008150,GO:0008324,GO:0009581,GO:0009582,GO:0009605,GO:0009612,GO:0009628,GO:0009987,GO:0015075,GO:0015085,GO:0015267,GO:0016020,GO:0019098,GO:0019904,GO:0022414,GO:0022803,GO:0022838,GO:…
NVE9511	AEBP1-like3	NVE9511|AEBP1-like3	-	NA
NVE9512	STAR7-like2	NVE9512|STAR7-like2	-	GO:0003674,GO:0005215,GO:0005319,GO:0005548,GO:0005575,GO:0005622,GO:0005623,GO:0005737,GO:0005739,GO:0006810,GO:0006811,GO:0006820,GO:0006869,GO:0008150,GO:0008525,GO:0010876,GO:0015711,GO:0015748,GO:0015914,GO:0022892,GO:0033036,GO:0043226,GO:0043227,GO:0043229,GO:0043231,GO:0044424,GO:0044444,GO:0044464,GO:0044699,GO:0044765,GO:0051179,GO:0051234,GO:0071702
NVE9513	F16B1-like	NVE9513|F16B1-like	-	NA
NVE9514	ZDH16-like	NVE9514|ZDH16-like	-	GO:0003674,GO:0003824,GO:0005575,GO:0005622,GO:0005623,GO:0005737,GO:0005783,GO:0005789,GO:0005794,GO:0006464,GO:0006497,GO:0008150,GO:0008152,GO:0009058,GO:0009059,GO:0009987,GO:0012505,GO:0016020,GO:0016409,GO:0016417,GO:0016740,GO:0016746,GO:0016747,GO:0018345,GO:0019538,GO:0019706,GO:0019707,GO:0031090,GO:0034645,GO:0036211,GO:0042157,GO:0042158,GO:0042175,GO:0043170,GO:0043226,GO:0043227,GO:…
NVE9515	HYPK-like	NVE9515|HYPK-like	-	GO:0005575,GO:0005622,GO:0005623,GO:0005634,GO:0005737,GO:0043226,GO:0043227,GO:0043229,GO:0043231,GO:0044424,GO:0044464
NVE9516	LMF2-like4	NVE9516|LMF2-like4	-	GO:0005575,GO:0005622,GO:0005623,GO:0005737,GO:0005783,GO:0005789,GO:0012505,GO:0016020,GO:0031090,GO:0042175,GO:0043226,GO:0043227,GO:0043229,GO:0043231,GO:0044422,GO:0044424,GO:0044425,GO:0044432,GO:0044444,GO:0044446,GO:0044464
NVE9517	LMF2-like2	NVE9517|LMF2-like2	-	GO:0005575,GO:0005622,GO:0005623,GO:0005737,GO:0005783,GO:0005789,GO:0012505,GO:0016020,GO:0031090,GO:0042175,GO:0043226,GO:0043227,GO:0043229,GO:0043231,GO:0044422,GO:0044424,GO:0044425,GO:0044432,GO:0044444,GO:0044446,GO:0044464
NVE9518	PU60B-like	NVE9518|PU60B-like	+	GO:0000003,GO:0000245,GO:0000375,GO:0000377,GO:0000380,GO:0000381,GO:0000398,GO:0000902,GO:0000904,GO:0001558,GO:0002009,GO:0002119,GO:0002164,GO:0003006,GO:0003674,GO:0003676,GO:0003723,GO:0003727,GO:0003729,GO:0005488,GO:0005515,GO:0005575,GO:0005622,GO:0005623,GO:0005634,GO:0005681,GO:0006139,GO:0006376,GO:0006396,GO:0006397,GO:0006725,GO:0006807,GO:0006810,GO:0006897,GO:0006898,GO:0006928,GO:…
NVE9519	GLRX3-like	NVE9519|GLRX3-like	-	GO:0002026,GO:0003674,GO:0003824,GO:0005080,GO:0005488,GO:0005515,GO:0005575,GO:0005622,GO:0005623,GO:0005737,GO:0005938,GO:0008016,GO:0008150,GO:0008152,GO:0010611,GO:0010614,GO:0014741,GO:0014743,GO:0015036,GO:0016491,GO:0016667,GO:0019899,GO:0019900,GO:0019901,GO:0030016,GO:0030017,GO:0030018,GO:0031674,GO:0043226,GO:0043228,GO:0043229,GO:0043232,GO:0043292,GO:0043502,GO:0044057,GO:0044422,GO:…
NVE9520	DUS1L-like2	NVE9520|DUS1L-like2	-	NA
NVE9521	NVE9521	NVE9521|NVE9521	-	NA
NVE9522	AMZ2-like2	NVE9522|AMZ2-like2	-	NA
NVE9523	TM10B-like	NVE9523|TM10B-like	-	NA
NVE9524	NVE9524	NVE9524|NVE9524	-	NA
NVE9525	NVE9525	NVE9525|NVE9525	-	NA
NVE9526	NVE9526	NVE9526|NVE9526	-	NA
NVE9527	NVE9527	NVE9527|NVE9527	-	NA
NVE9528	NVE9528	NVE9528|NVE9528	-	NA
NVE9529	NVE9529	NVE9529|NVE9529	-	NA
NVE9878	Y1187-like3	NVE9878|Y1187-like3	-	NA
NVE9879	HDAC6-like2	NVE9879|HDAC6-like2	-	NA
NVE9880	APEX2-like	NVE9880|APEX2-like	+	NA
NVE9881	NVE9881	NVE9881|NVE9881	-	NA
NVE9882	FAT4-like19	NVE9882|FAT4-like19	-	NA
NVE9883	ELF1-like	NVE9883|ELF1-like	+	NA
NVE9884	NVE9884	NVE9884|NVE9884	-	NA
NVE9885	NVE9885	NVE9885|NVE9885	-	NA
NVE9886	NVE9886	NVE9886|NVE9886	-	NA
NVE9887	NVE9887	NVE9887|NVE9887	-	NA
NVE9888	NVE9888	NVE9888|NVE9888	-	NA
NVE9889	ER6L2-like	NVE9889|ER6L2-like	-	NA
NVE9890	PDE4D-like	NVE9890|PDE4D-like	-	NA
NVE9891	ASNA-like	NVE9891|ASNA-like	-	NA
NVE9892	ASND1-like	NVE9892|ASND1-like	-	NA
NVE9893	TESK2-like	NVE9893|TESK2-like	-	NA
NVE9894	PRDM6-like5	NVE9894|PRDM6-like5	+	NA
NVE9895	SPAT1-like	NVE9895|SPAT1-like	-	NA
NVE9896	TRXH-like	NVE9896|TRXH-like	-	NA
NVE9897	TAL1-like	NVE9897|TAL1-like	+	NA
NVE9898	CWC27-like	NVE9898|CWC27-like	-	NA
NVE9899	ODB2-like	NVE9899|ODB2-like	-	NA
NVE9900	SR1IP-like1	NVE9900|SR1IP-like1	-	NA
NVE9901	HMGX4-like	NVE9901|HMGX4-like	+	NA
NVE9902	NVE9902	NVE9902|NVE9902	-	NA
NVE9903	Nvdyrk2	NVE9903|Nvdyrk2	-	NA
NVE9904	FBXL5-like3	NVE9904|FBXL5-like3	-	NA
NVE9905	NVE9905	NVE9905|NVE9905	-	NA
NVE9906	NVE9906	NVE9906|NVE9906	-	NA
NVE9907	DNJC2-like2	NVE9907|DNJC2-like2	+	NA
NVE9908	SC5A9-like2	NVE9908|SC5A9-like2	-	NA
NVE9909	SC5A1-like	NVE9909|SC5A1-like	-	NA
NVE9910	SC5AB-like	NVE9910|SC5AB-like	-	NA
NVE9911	SC5AA-like	NVE9911|SC5AA-like	-	NA
NVE9912	NVE9912	NVE9912|NVE9912	-	NA
NVE9913	RTXE-like6	NVE9913|RTXE-like6	-	NA
NVE9914	NVE9914	NVE9914|NVE9914	-	NA
NVE9915	NVE9915	NVE9915|NVE9915	-	NA
NVE9916	NVE9916	NVE9916|NVE9916	-	NA
NVE9917	NVE9917	NVE9917|NVE9917	-	NA
NVE9918	NVE9918	NVE9918|NVE9918	-	NA
NVE9919	NVE9919	NVE9919|NVE9919	-	NA
NVE9920	NVE9920	NVE9920|NVE9920	-	NA
NVE9921	NVE9921	NVE9921|NVE9921	-	NA
NVE9922	NVE9922	NVE9922|NVE9922	-	NA
NVE9923	PEG3-like8	NVE9923|PEG3-like8	-	NA
NVE9924	NVE9924	NVE9924|NVE9924	-	NA
NVE9925	Nvaminotransferase	NVE9925|Nvaminotransferase	-	NA
NVE9926	MOT10-like26	NVE9926|MOT10-like26	-	NA
NVE9927	MSRB3-like	NVE9927|MSRB3-like	-	NA
NVE9928	NVE9928	NVE9928|NVE9928	-	NA
NVE9929	HEMK1-like	NVE9929|HEMK1-like	-	NA
NVE9930	AL1L1-like2	NVE9930|AL1L1-like2	-	NA
NVE9931	NPFF1-like9	NVE9931|NPFF1-like9	-	NA
NVE9932	R212B-like	NVE9932|R212B-like	+	NA
NVE9933	PLBL1-like2	NVE9933|PLBL1-like2	-	NA
NVE9934	DDX20-like	NVE9934|DDX20-like	-	NA
NVE9935	NVE9935	NVE9935|NVE9935	-	NA
NVE9936	NVE9936	NVE9936|NVE9936	-	NA
NVE9937	NVE9937	NVE9937|NVE9937	-	NA
NVE9938	NVE9938	NVE9938|NVE9938	-	NA
NVE9939	KCND1-like2	NVE9939|KCND1-like2	-	NA
NVE9940	KCND3-like	NVE9940|KCND3-like	-	NA
NVE9941	KCND2-like2	NVE9941|KCND2-like2	-	NA
NVE9942	NVE9942	NVE9942|NVE9942	-	NA
NVE9944	NVE9944	NVE9944|NVE9944	-	NA
NVE9945	HRH2-like7	NVE9945|HRH2-like7	-	NA
NVE9946	NVE9946	NVE9946|NVE9946	-	NA
NVE9947	ADA28-like2	NVE9947|ADA28-like2	-	NA
NVE9948	AA2AR-like9	NVE9948|AA2AR-like9	-	NA
NVE9949	EFCB9-like	NVE9949|EFCB9-like	-	NA
NVE9950	LPHN3-like3	NVE9950|LPHN3-like3	-	NA
NVE9951	LPHN2-like1	NVE9951|LPHN2-like1	-	NA
NVE9952	NVE9952	NVE9952|NVE9952	-	NA
NVE9953	VATO-like	NVE9953|VATO-like	-	NA
NVE9954	OBRG-like	NVE9954|OBRG-like	-	NA
NVE9955	NVE9955	NVE9955|NVE9955	-	NA
NVE9956	NVE9956	NVE9956|NVE9956	-	NA
NVE9957	NVE9957	NVE9957|NVE9957	-	NA
NVE9958	KCRB-like2	NVE9958|KCRB-like2	-	NA
NVE9959	CENPF-like	NVE9959|CENPF-like	-	NA
NVE9960	STX17-like	NVE9960|STX17-like	-	NA
NVE9961	NVE9961	NVE9961|NVE9961	-	NA
NVE9962	NeK10-like1	NVE9962|NeK10-like1	-	NA
NVE9963	NVE9963	NVE9963|NVE9963	-	NA
NVE9964	CPG2-like2	NVE9964|CPG2-like2	-	GO:0003674,GO:0005488,GO:0005515
NVE9965	NVE9965	NVE9965|NVE9965	-	NA
NVE9966	NVE9966	NVE9966|NVE9966	-	NA
NVE9967	P4HA2-like2	NVE9967|P4HA2-like2	-	GO:0003674,GO:0003824,GO:0005575,GO:0005622,GO:0005623,GO:0005737,GO:0005783,GO:0007275,GO:0008150,GO:0008152,GO:0009653,GO:0009790,GO:0010171,GO:0010172,GO:0016491,GO:0016705,GO:0016706,GO:0031543,GO:0031545,GO:0032501,GO:0032502,GO:0040002,GO:0040008,GO:0040011,GO:0040014,GO:0040018,GO:0042335,GO:0043170,GO:0043226,GO:0043227,GO:0043229,GO:0043231,GO:0043412,GO:0044424,GO:0044444,GO:0044464,GO:…
NVE9968	P4HA2-like3	NVE9968|P4HA2-like3	-	GO:0003674,GO:0003824,GO:0005575,GO:0005622,GO:0005623,GO:0005737,GO:0005783,GO:0007275,GO:0008150,GO:0008152,GO:0009653,GO:0009790,GO:0010171,GO:0010172,GO:0016491,GO:0016705,GO:0016706,GO:0031543,GO:0031545,GO:0032501,GO:0032502,GO:0040002,GO:0040008,GO:0040011,GO:0040014,GO:0040018,GO:0042335,GO:0043170,GO:0043226,GO:0043227,GO:0043229,GO:0043231,GO:0043412,GO:0044424,GO:0044444,GO:0044464,GO:…
NVE9969	BGAL-like2	NVE9969|BGAL-like2	-	GO:0000323,GO:0002165,GO:0003674,GO:0003824,GO:0004553,GO:0004565,GO:0005488,GO:0005575,GO:0005576,GO:0005622,GO:0005623,GO:0005737,GO:0005764,GO:0005773,GO:0005775,GO:0005975,GO:0005996,GO:0006012,GO:0006022,GO:0006026,GO:0006027,GO:0006082,GO:0006629,GO:0006643,GO:0006644,GO:0006664,GO:0006665,GO:0006687,GO:0006790,GO:0006793,GO:0006796,GO:0006807,GO:0007275,GO:0007431,GO:0007435,GO:0007552,GO:…
NVE9970	YAE1-like	NVE9970|YAE1-like	-	NA
NVE9971	CDK13-like2	NVE9971|CDK13-like2	-	GO:0000003,GO:0000307,GO:0000375,GO:0000377,GO:0000380,GO:0000398,GO:0001932,GO:0002009,GO:0002119,GO:0002164,GO:0002376,GO:0002520,GO:0002944,GO:0002945,GO:0003006,GO:0003674,GO:0003824,GO:0004672,GO:0004674,GO:0004693,GO:0005575,GO:0005622,GO:0005623,GO:0005634,GO:0005654,GO:0005694,GO:0005700,GO:0005703,GO:0005730,GO:0006139,GO:0006355,GO:0006357,GO:0006396,GO:0006397,GO:0006464,GO:0006468,GO:…
NVE9972	MLX-like3	NVE9972|MLX-like3	+	GO:0000902,GO:0000904,GO:0001071,GO:0002165,GO:0003674,GO:0003676,GO:0003677,GO:0003700,GO:0005488,GO:0005575,GO:0005622,GO:0005623,GO:0005634,GO:0005654,GO:0005737,GO:0006091,GO:0006112,GO:0006139,GO:0006351,GO:0006355,GO:0006725,GO:0006807,GO:0006810,GO:0006913,GO:0007275,GO:0007399,GO:0007431,GO:0007435,GO:0007517,GO:0007552,GO:0007559,GO:0007568,GO:0007610,GO:0007631,GO:0008150,GO:0008152,GO:…
NVE9973	NLGNX-like8	NVE9973|NLGNX-like8	-	GO:0000003,GO:0001101,GO:0001523,GO:0002119,GO:0002164,GO:0003674,GO:0003824,GO:0004091,GO:0004771,GO:0004806,GO:0005575,GO:0005576,GO:0005615,GO:0005622,GO:0005623,GO:0005737,GO:0005783,GO:0005788,GO:0005811,GO:0005829,GO:0005975,GO:0006082,GO:0006464,GO:0006486,GO:0006629,GO:0006631,GO:0006637,GO:0006638,GO:0006639,GO:0006720,GO:0006721,GO:0006732,GO:0006793,GO:0007275,GO:0008150,GO:0008152,GO:…
NVE9974	NVE9974	NVE9974|NVE9974	-	NA
NVE9975	SMRD1-like1	NVE9975|SMRD1-like1	-	GO:0000003,GO:0000228,GO:0000785,GO:0000790,GO:0000902,GO:0000904,GO:0000988,GO:0000989,GO:0001085,GO:0001654,GO:0001672,GO:0002052,GO:0002119,GO:0002164,GO:0003002,GO:0003006,GO:0003007,GO:0003128,GO:0003139,GO:0003205,GO:0003206,GO:0003207,GO:0003208,GO:0003211,GO:0003215,GO:0003219,GO:0003231,GO:0003407,GO:0003674,GO:0003676,GO:0003677,GO:0003712,GO:0003713,GO:0005198,GO:0005488,GO:0005515,GO:…
NVE9976	NvNcol3	NVE9976|NvNcol3	-	NA
NVE9977	CCD93-like2	NVE9977|CCD93-like2	-	NA
NVE9978	PTF1A-like2	NVE9978|PTF1A-like2	+	GO:0000975,GO:0001067,GO:0001071,GO:0001568,GO:0001667,GO:0001704,GO:0001707,GO:0001709,GO:0001756,GO:0001944,GO:0001947,GO:0002009,GO:0003002,GO:0003007,GO:0003128,GO:0003139,GO:0003143,GO:0003158,GO:0003161,GO:0003163,GO:0003205,GO:0003206,GO:0003207,GO:0003208,GO:0003209,GO:0003210,GO:0003211,GO:0003230,GO:0003231,GO:0003235,GO:0003236,GO:0003241,GO:0003259,GO:0003260,GO:0003307,GO:0003308,GO:…
NVE9979	UD2C1-like2	NVE9979|UD2C1-like2	-	GO:0001523,GO:0001889,GO:0001972,GO:0002237,GO:0002526,GO:0003008,GO:0003674,GO:0003824,GO:0004857,GO:0005488,GO:0005496,GO:0005501,GO:0005515,GO:0005575,GO:0005622,GO:0005623,GO:0005737,GO:0005783,GO:0005789,GO:0005886,GO:0005887,GO:0005975,GO:0005996,GO:0006063,GO:0006082,GO:0006629,GO:0006720,GO:0006721,GO:0006725,GO:0006778,GO:0006787,GO:0006789,GO:0006805,GO:0006807,GO:0006950,GO:0006952,GO:…
NVE9980	DNJC1-like2	NVE9980|DNJC1-like2	+	NA
NVE9981	FBP1-like11	NVE9981|FBP1-like11	-	NA
NVE9982	FBP1-like13	NVE9982|FBP1-like13	-	NA
NVE9983	ITB6-like2	NVE9983|ITB6-like2	-	GO:0000003,GO:0000082,GO:0000278,GO:0000902,GO:0000904,GO:0001525,GO:0001568,GO:0001667,GO:0001669,GO:0001700,GO:0001701,GO:0001703,GO:0001708,GO:0001726,GO:0001775,GO:0001894,GO:0001932,GO:0001934,GO:0001936,GO:0001938,GO:0001944,GO:0001968,GO:0002009,GO:0002011,GO:0002040,GO:0002042,GO:0002164,GO:0002165,GO:0002376,GO:0002474,GO:0002478,GO:0002479,GO:0002520,GO:0002521,GO:0002523,GO:0002576,GO:…
NVE9984	SPG20-like2	NVE9984|SPG20-like2	-	GO:0000910,GO:0001558,GO:0003008,GO:0005575,GO:0005622,GO:0005623,GO:0005737,GO:0005739,GO:0005740,GO:0005741,GO:0005768,GO:0005769,GO:0005811,GO:0005886,GO:0006996,GO:0007049,GO:0007154,GO:0007267,GO:0007268,GO:0007274,GO:0007275,GO:0007399,GO:0008150,GO:0008361,GO:0008582,GO:0009838,GO:0009888,GO:0009966,GO:0009968,GO:0009987,GO:0010646,GO:0010648,GO:0010721,GO:0010769,GO:0010975,GO:0016020,GO:…
NVE9985	WHITE-like7	NVE9985|WHITE-like7	-	GO:0000003,GO:0003008,GO:0003674,GO:0003824,GO:0004871,GO:0004872,GO:0004888,GO:0005215,GO:0005395,GO:0005575,GO:0005622,GO:0005623,GO:0005737,GO:0005886,GO:0005887,GO:0006139,GO:0006152,GO:0006163,GO:0006195,GO:0006200,GO:0006576,GO:0006725,GO:0006726,GO:0006727,GO:0006753,GO:0006793,GO:0006796,GO:0006807,GO:0006810,GO:0006811,GO:0006820,GO:0006856,GO:0006862,GO:0007154,GO:0007165,GO:0007610,GO:…
NVE9986	WHITE-like8	NVE9986|WHITE-like8	-	NA
NVE9987	PSME3-like	NVE9987|PSME3-like	-	GO:0000075,GO:0000077,GO:0000082,GO:0000084,GO:0000209,GO:0000278,GO:0000375,GO:0000377,GO:0000398,GO:0000502,GO:0002039,GO:0002376,GO:0002474,GO:0002478,GO:0002479,GO:0003674,GO:0004857,GO:0004866,GO:0005488,GO:0005515,GO:0005575,GO:0005622,GO:0005623,GO:0005634,GO:0005654,GO:0005681,GO:0005694,GO:0005700,GO:0005703,GO:0005705,GO:0005737,GO:0005829,GO:0006139,GO:0006396,GO:0006397,GO:0006464,GO:…
NVE9988	NVE9988	NVE9988|NVE9988	-	NA
NVE9989	LPP2-like	NVE9989|LPP2-like	-	GO:0000003,GO:0001932,GO:0001933,GO:0003006,GO:0003674,GO:0003824,GO:0004721,GO:0005488,GO:0005515,GO:0005575,GO:0005622,GO:0005623,GO:0005737,GO:0005783,GO:0005789,GO:0005802,GO:0005886,GO:0005887,GO:0005911,GO:0005912,GO:0005918,GO:0006066,GO:0006355,GO:0006464,GO:0006470,GO:0006629,GO:0006638,GO:0006639,GO:0006643,GO:0006644,GO:0006651,GO:0006665,GO:0006670,GO:0006672,GO:0006793,GO:0006796,GO:…
NVE9990	NVE9990	NVE9990|NVE9990	-	NA
NVE9991	NVE9991	NVE9991|NVE9991	-	NA
NVE9992	NVE9992	NVE9992|NVE9992	-	NA
NVE9993	DRD1L-like5	NVE9993|DRD1L-like5	-	NA
NVE9994	NVE9994	NVE9994|NVE9994	-	NA
NVE9995	TYRO-like4	NVE9995|TYRO-like4	-	NA
NVE9996	NVE9996	NVE9996|NVE9996	-	NA
NVE9998	CCD13-like2	NVE9998|CCD13-like2	-	NA
NVE9999	NEK8-like2	NVE9999|NEK8-like2	-	GO:0000003,GO:0001655,GO:0001822,GO:0001947,GO:0002009,GO:0002119,GO:0002164,GO:0003007,GO:0003143,GO:0005575,GO:0005622,GO:0005623,GO:0005737,GO:0005856,GO:0005929,GO:0007275,GO:0007368,GO:0007389,GO:0007507,GO:0008150,GO:0009653,GO:0009790,GO:0009791,GO:0009799,GO:0009855,GO:0009887,GO:0009888,GO:0010171,GO:0032501,GO:0032502,GO:0035050,GO:0035239,GO:0035295,GO:0040002,GO:0040007,GO:0040008,GO:…
NVE10308	ACE-like4	NVE10308|ACE-like4	-	NA
NVE10309	CUL4A-like1	NVE10309|CUL4A-like1	-	NA
NVE10310	CUL4B-like3	NVE10310|CUL4B-like3	-	NA
NVE10311	ARGLB-like	NVE10311|ARGLB-like	-	NA
NVE10312	A16L1-like	NVE10312|A16L1-like	-	NA
NVE10313	NVE10313	NVE10313|NVE10313	-	NA
NVE10314	DDX51-like	NVE10314|DDX51-like	-	NA
NVE10315	HMCN1-like4	NVE10315|HMCN1-like4	-	NA
NVE10316	NVE10316	NVE10316|NVE10316	-	NA
NVE10317	NVE10317	NVE10317|NVE10317	-	NA
NVE10318	RNH2B-like2	NVE10318|RNH2B-like2	-	NA
NVE10319	NVE10319	NVE10319|NVE10319	-	NA
NVE10320	RNH2B-like1	NVE10320|RNH2B-like1	-	NA
NVE10321	TLL1-like11	NVE10321|TLL1-like11	-	NA
NVE10322	NVE10322	NVE10322|NVE10322	-	NA
NVE10323	NVE10323	NVE10323|NVE10323	-	NA
NVE10324	HMCN2-like1	NVE10324|HMCN2-like1	-	NA
NVE10325	NVE10325	NVE10325|NVE10325	-	NA
NVE10326	NVE10326	NVE10326|NVE10326	-	NA
NVE10327	AMERL-like	NVE10327|AMERL-like	-	NA
NVE10328	CAHZ-like1	NVE10328|CAHZ-like1	-	NA
NVE10329	NVE10329	NVE10329|NVE10329	-	NA
NVE10330	RRP1B-like	NVE10330|RRP1B-like	-	NA
NVE10331	MAEL-like	NVE10331|MAEL-like	+	NA
NVE10332	EFGM-like	NVE10332|EFGM-like	-	NA
NVE10333	NVE10333	NVE10333|NVE10333	-	NA
NVE10334	BCDO1-like2	NVE10334|BCDO1-like2	-	NA
NVE10335	GALR2-like4	NVE10335|GALR2-like4	-	NA
NVE10336	NPFF2-like23	NVE10336|NPFF2-like23	-	NA
NVE10337	NVE10337	NVE10337|NVE10337	-	NA
NVE10338	RUBIC-like	NVE10338|RUBIC-like	-	NA
NVE10339	LR74A-like1	NVE10339|LR74A-like1	-	NA
NVE10340	NVE10340	NVE10340|NVE10340	-	NA
NVE10341	S22FL-like1	NVE10341|S22FL-like1	-	NA
NVE10342	DHSDA-like	NVE10342|DHSDA-like	-	NA
NVE10343	NvLGR4-5-like	NVE10343|NvLGR4-5-like	-	NA
NVE10344	TSSK2-like	NVE10344|TSSK2-like	-	NA
NVE10345	NVE10345	NVE10345|NVE10345	-	NA
NVE10346	NVE10346	NVE10346|NVE10346	-	NA
NVE10347	PANK4-like1	NVE10347|PANK4-like1	-	NA
NVE10348	PANK4-like2	NVE10348|PANK4-like2	-	NA
NVE10349	ICLN-like	NVE10349|ICLN-like	-	NA
NVE10350	NVE10350	NVE10350|NVE10350	-	NA
NVE10351	ANGL7-like2	NVE10351|ANGL7-like2	-	NA
NVE10352	POTE1-like2	NVE10352|POTE1-like2	-	NA
NVE10353	NVE10353	NVE10353|NVE10353	-	NA
NVE10354	SIK3-like	NVE10354|SIK3-like	-	NA
NVE10355	NVE10355	NVE10355|NVE10355	-	NA
NVE10356	PA1B3-like	NVE10356|PA1B3-like	-	NA
NVE10357	NVE10357	NVE10357|NVE10357	-	NA
NVE10358	OPS1-like	NVE10358|OPS1-like	-	NA
NVE10359	NVE10359	NVE10359|NVE10359	-	NA
NVE10360	OAF-like	NVE10360|OAF-like	-	NA
NVE10361	GGCT-like	NVE10361|GGCT-like	-	NA
NVE10362	NVE10362	NVE10362|NVE10362	-	NA
NVE10363	NVE10363	NVE10363|NVE10363	-	NA
NVE10364	NVE10364	NVE10364|NVE10364	-	NA
NVE10365	NVE10365	NVE10365|NVE10365	-	NA
NVE10366	NVE10366	NVE10366|NVE10366	-	NA
NVE10367	NVE10367	NVE10367|NVE10367	-	NA
NVE10368	NVE10368	NVE10368|NVE10368	-	NA
NVE10369	PEN2-like	NVE10369|PEN2-like	-	NA
NVE10370	SMG9-like	NVE10370|SMG9-like	-	NA
NVE10371	FLTOP-like	NVE10371|FLTOP-like	-	NA
NVE10372	SPX2-like2	NVE10372|SPX2-like2	-	NA
NVE10373	NVE10373	NVE10373|NVE10373	-	NA
NVE10374	SPX2-like1	NVE10374|SPX2-like1	-	GO:0005575,GO:0016020
NVE10375	Y381-like1	NVE10375|Y381-like1	-	NA
NVE10376	NVE10376	NVE10376|NVE10376	-	NA
NVE10377	ASB13-like2	NVE10377|ASB13-like2	-	GO:0000228,GO:0000724,GO:0000725,GO:0000988,GO:0000989,GO:0003674,GO:0003712,GO:0003714,GO:0005488,GO:0005515,GO:0005575,GO:0005622,GO:0005623,GO:0005634,GO:0005657,GO:0005694,GO:0005737,GO:0006139,GO:0006259,GO:0006260,GO:0006261,GO:0006281,GO:0006302,GO:0006310,GO:0006725,GO:0006807,GO:0006950,GO:0006974,GO:0008104,GO:0008150,GO:0008152,GO:0009058,GO:0009059,GO:0009889,GO:0009987,GO:0010556,GO:…
NVE10378	SRPR-like	NVE10378|SRPR-like	-	GO:0000003,GO:0000166,GO:0000902,GO:0000904,GO:0001882,GO:0001883,GO:0001932,GO:0001934,GO:0002119,GO:0002164,GO:0003674,GO:0003676,GO:0003723,GO:0003729,GO:0005047,GO:0005488,GO:0005525,GO:0005575,GO:0005622,GO:0005623,GO:0005737,GO:0005783,GO:0005785,GO:0005789,GO:0005791,GO:0005811,GO:0006412,GO:0006605,GO:0006612,GO:0006613,GO:0006614,GO:0006810,GO:0006886,GO:0006950,GO:0006984,GO:0006986,GO:…
NVE10379	NVE10379	NVE10379|NVE10379	-	NA
NVE10380	TITIN-like9	NVE10380|TITIN-like9	-	NA
NVE10381	NVE10381	NVE10381|NVE10381	-	NA
NVE10382	HMCN1-like5	NVE10382|HMCN1-like5	-	GO:0000003,GO:0000902,GO:0000904,GO:0001654,GO:0001746,GO:0002165,GO:0003006,GO:0003008,GO:0003674,GO:0005102,GO:0005104,GO:0005488,GO:0005515,GO:0005575,GO:0005622,GO:0005623,GO:0005737,GO:0005856,GO:0005886,GO:0006950,GO:0007154,GO:0007155,GO:0007156,GO:0007267,GO:0007268,GO:0007275,GO:0007399,GO:0007413,GO:0007417,GO:0007420,GO:0007423,GO:0007424,GO:0007444,GO:0007483,GO:0007484,GO:0007485,GO:…
NVE10383	NvBmpR-like	NVE10383|NvBmpR-like	-	GO:0000003,GO:0001880,GO:0003006,GO:0003674,GO:0003824,GO:0004672,GO:0004674,GO:0004675,GO:0004871,GO:0004872,GO:0004888,GO:0005024,GO:0005026,GO:0005488,GO:0005575,GO:0005623,GO:0005886,GO:0005887,GO:0006464,GO:0006468,GO:0006793,GO:0006796,GO:0007154,GO:0007165,GO:0007166,GO:0007167,GO:0007178,GO:0007179,GO:0007275,GO:0007548,GO:0008150,GO:0008152,GO:0009653,GO:0009719,GO:0009987,GO:0010033,GO:…
NVE10384	NvTgfbR3-like	NVE10384|NvTgfbR3-like	-	NA
NVE10385	DMBT1-like1	NVE10385|DMBT1-like1	-	GO:0003008,GO:0003674,GO:0003824,GO:0004175,GO:0004252,GO:0005575,GO:0005576,GO:0005622,GO:0005623,GO:0005737,GO:0005886,GO:0006508,GO:0006810,GO:0006887,GO:0007610,GO:0007611,GO:0007613,GO:0007614,GO:0007616,GO:0008150,GO:0008152,GO:0008233,GO:0008236,GO:0009987,GO:0010467,GO:0016020,GO:0016192,GO:0016485,GO:0016787,GO:0017171,GO:0019538,GO:0030424,GO:0030425,GO:0031012,GO:0031410,GO:0031638,GO:…
NVE10386	CEAM5-like1	NVE10386|CEAM5-like1	-	GO:0000003,GO:0001525,GO:0001568,GO:0001817,GO:0001932,GO:0001934,GO:0001944,GO:0002376,GO:0003674,GO:0005488,GO:0005515,GO:0005575,GO:0005576,GO:0005615,GO:0005622,GO:0005623,GO:0005886,GO:0005887,GO:0005929,GO:0006725,GO:0006807,GO:0006928,GO:0006955,GO:0007154,GO:0007155,GO:0007156,GO:0007165,GO:0007166,GO:0007229,GO:0007267,GO:0007275,GO:0007565,GO:0008150,GO:0008152,GO:0009058,GO:0009308,GO:…
NVE10387	GCP2-like4	NVE10387|GCP2-like4	-	GO:0000003,GO:0000086,GO:0000226,GO:0000278,GO:0000280,GO:0000930,GO:0003674,GO:0005488,GO:0005515,GO:0005575,GO:0005622,GO:0005623,GO:0005634,GO:0005737,GO:0005813,GO:0005815,GO:0005829,GO:0005856,GO:0005874,GO:0005875,GO:0005881,GO:0006461,GO:0006996,GO:0007010,GO:0007017,GO:0007020,GO:0007049,GO:0007051,GO:0007052,GO:0007067,GO:0007126,GO:0007276,GO:0007283,GO:0008017,GO:0008092,GO:0008150,GO:…
NVE10388	GCP2-like2	NVE10388|GCP2-like2	-	GO:0000003,GO:0000086,GO:0000226,GO:0000278,GO:0000280,GO:0000930,GO:0003674,GO:0005488,GO:0005515,GO:0005575,GO:0005622,GO:0005623,GO:0005634,GO:0005737,GO:0005813,GO:0005815,GO:0005829,GO:0005856,GO:0005874,GO:0005875,GO:0005881,GO:0006461,GO:0006996,GO:0007010,GO:0007017,GO:0007020,GO:0007049,GO:0007051,GO:0007052,GO:0007067,GO:0007126,GO:0007276,GO:0007283,GO:0008017,GO:0008092,GO:0008150,GO:…
NVE10389	MECP2-like	NVE10389|MECP2-like	-	NA
NVE10390	MBD4-like2	NVE10390|MBD4-like2	-	GO:0000075,GO:0000077,GO:0000700,GO:0000785,GO:0003674,GO:0003676,GO:0003677,GO:0003696,GO:0003824,GO:0004518,GO:0004519,GO:0004520,GO:0004536,GO:0005488,GO:0005575,GO:0005622,GO:0005623,GO:0005634,GO:0005654,GO:0005694,GO:0005737,GO:0006139,GO:0006220,GO:0006244,GO:0006259,GO:0006281,GO:0006284,GO:0006285,GO:0006304,GO:0006305,GO:0006306,GO:0006308,GO:0006725,GO:0006753,GO:0006793,GO:0006796,GO:…
NVE10391	NVE10391	NVE10391|NVE10391	-	NA
NVE10392	GCP2-like6	NVE10392|GCP2-like6	-	GO:0000003,GO:0000086,GO:0000226,GO:0000278,GO:0000280,GO:0000930,GO:0003674,GO:0005488,GO:0005515,GO:0005575,GO:0005622,GO:0005623,GO:0005634,GO:0005737,GO:0005813,GO:0005815,GO:0005829,GO:0005856,GO:0005874,GO:0005875,GO:0005881,GO:0006461,GO:0006996,GO:0007010,GO:0007017,GO:0007020,GO:0007049,GO:0007051,GO:0007052,GO:0007067,GO:0007126,GO:0007276,GO:0007283,GO:0008017,GO:0008092,GO:0008150,GO:…
NVE10393	MBD4-like1	NVE10393|MBD4-like1	-	GO:0000075,GO:0000077,GO:0000700,GO:0000785,GO:0003674,GO:0003676,GO:0003677,GO:0003696,GO:0003824,GO:0004518,GO:0004519,GO:0004520,GO:0004536,GO:0005488,GO:0005575,GO:0005622,GO:0005623,GO:0005634,GO:0005654,GO:0005694,GO:0005737,GO:0006139,GO:0006220,GO:0006244,GO:0006259,GO:0006281,GO:0006284,GO:0006285,GO:0006304,GO:0006305,GO:0006306,GO:0006308,GO:0006725,GO:0006753,GO:0006793,GO:0006796,GO:…
NVE10394	NVE10394	NVE10394|NVE10394	-	NA
NVE10395	NVE10395	NVE10395|NVE10395	-	NA
NVE10396	NVE10396	NVE10396|NVE10396	-	NA
NVE10397	NVE10397	NVE10397|NVE10397	-	NA
NVE10398	NVE10398	NVE10398|NVE10398	-	NA
NVE10399	NVE10399	NVE10399|NVE10399	-	NA
NVE10400	TNFB-like	NVE10400|TNFB-like	-	GO:0000018,GO:0001667,GO:0001776,GO:0001936,GO:0001938,GO:0002250,GO:0002251,GO:0002252,GO:0002260,GO:0002376,GO:0002377,GO:0002381,GO:0002385,GO:0002426,GO:0002440,GO:0002443,GO:0002449,GO:0002460,GO:0002634,GO:0002636,GO:0002637,GO:0002682,GO:0002684,GO:0002694,GO:0002696,GO:0002697,GO:0002699,GO:0002700,GO:0002703,GO:0002706,GO:0002712,GO:0002819,GO:0002821,GO:0002822,GO:0002824,GO:0002889,GO:…
NVE10401	NVE10401	NVE10401|NVE10401	-	GO:0000018,GO:0001667,GO:0001776,GO:0001936,GO:0001938,GO:0002250,GO:0002251,GO:0002252,GO:0002260,GO:0002376,GO:0002377,GO:0002381,GO:0002385,GO:0002426,GO:0002440,GO:0002443,GO:0002449,GO:0002460,GO:0002634,GO:0002636,GO:0002637,GO:0002682,GO:0002684,GO:0002694,GO:0002696,GO:0002697,GO:0002699,GO:0002700,GO:0002703,GO:0002706,GO:0002712,GO:0002819,GO:0002821,GO:0002822,GO:0002824,GO:0002889,GO:…
NVE10402	TNF10-like	NVE10402|TNF10-like	-	NA
NVE10403	C1QT3-like	NVE10403|C1QT3-like	-	NA
NVE10404	TNF12-like	NVE10404|TNF12-like	-	GO:0001942,GO:0003674,GO:0005102,GO:0005488,GO:0005515,GO:0005575,GO:0005576,GO:0005622,GO:0005623,GO:0005737,GO:0005783,GO:0005789,GO:0005856,GO:0005886,GO:0005887,GO:0006355,GO:0007154,GO:0007155,GO:0007160,GO:0007165,GO:0007275,GO:0007398,GO:0007431,GO:0007435,GO:0008150,GO:0008152,GO:0008544,GO:0009653,GO:0009887,GO:0009888,GO:0009889,GO:0009966,GO:0009967,GO:0009987,GO:0010467,GO:0010468,GO:…
NVE10405	PLS1-like	NVE10405|PLS1-like	-	GO:0000902,GO:0000981,GO:0000982,GO:0001071,GO:0001077,GO:0001228,GO:0001775,GO:0002237,GO:0002252,GO:0002376,GO:0002520,GO:0002526,GO:0002682,GO:0002684,GO:0002694,GO:0003008,GO:0003674,GO:0003700,GO:0005102,GO:0005154,GO:0005215,GO:0005319,GO:0005488,GO:0005509,GO:0005515,GO:0005548,GO:0005575,GO:0005622,GO:0005623,GO:0005634,GO:0005730,GO:0005737,GO:0005739,GO:0005740,GO:0005794,GO:0005829,GO:…
NVE10406	USOM5-like1	NVE10406|USOM5-like1	-	NA
NVE10407	RBX2-like	NVE10407|RBX2-like	-	GO:0000003,GO:0000151,GO:0003006,GO:0003674,GO:0003824,GO:0004842,GO:0005488,GO:0005507,GO:0005575,GO:0005622,GO:0005623,GO:0005634,GO:0005737,GO:0006464,GO:0006915,GO:0006919,GO:0006928,GO:0006950,GO:0006979,GO:0006996,GO:0007005,GO:0007154,GO:0007165,GO:0007275,GO:0007548,GO:0008150,GO:0008152,GO:0008219,GO:0008270,GO:0008406,GO:0008631,GO:0008637,GO:0009987,GO:0010941,GO:0010950,GO:0010952,GO:…
NVE10408	DCNL1-like	NVE10408|DCNL1-like	-	GO:0000003,GO:0000151,GO:0000226,GO:0000278,GO:0002119,GO:0002164,GO:0003006,GO:0003674,GO:0005488,GO:0005515,GO:0005575,GO:0005622,GO:0005623,GO:0005634,GO:0005737,GO:0006464,GO:0006996,GO:0007010,GO:0007017,GO:0007049,GO:0007051,GO:0007275,GO:0007548,GO:0007586,GO:0007610,GO:0008104,GO:0008150,GO:0008152,GO:0009056,GO:0009057,GO:0009790,GO:0009791,GO:0009792,GO:0009987,GO:0016043,GO:0018991,GO:…
NVE10409	SSR4-like2	NVE10409|SSR4-like2	-	NA
NVE10410	PARG-like2	NVE10410|PARG-like2	-	GO:0000003,GO:0005975,GO:0007049,GO:0007059,GO:0007126,GO:0008150,GO:0008152,GO:0009987,GO:0022402,GO:0044238,GO:0044699,GO:0044763,GO:0045132,GO:0048610,GO:0051321,GO:0071704
NVE10411	RAB7L-like1	NVE10411|RAB7L-like1	-	GO:0000166,GO:0001882,GO:0001883,GO:0003674,GO:0003824,GO:0003924,GO:0005488,GO:0005525,GO:0005575,GO:0005623,GO:0005886,GO:0006139,GO:0006152,GO:0006163,GO:0006184,GO:0006195,GO:0006725,GO:0006753,GO:0006793,GO:0006796,GO:0006807,GO:0008150,GO:0008152,GO:0009056,GO:0009116,GO:0009117,GO:0009119,GO:0009141,GO:0009143,GO:0009144,GO:0009146,GO:0009150,GO:0009154,GO:0009164,GO:0009166,GO:0009199,GO:…
NVE10412	Y4781-like1	NVE10412|Y4781-like1	-	NA
NVE10413	NVE10413	NVE10413|NVE10413	-	NA
NVE10414	DLG1-like	NVE10414|DLG1-like	-	GO:0000003,GO:0000226,GO:0000902,GO:0000904,GO:0001501,GO:0001654,GO:0001655,GO:0001657,GO:0001658,GO:0001700,GO:0001709,GO:0001738,GO:0001763,GO:0001771,GO:0001772,GO:0001775,GO:0001816,GO:0001932,GO:0001934,GO:0001935,GO:0002009,GO:0002088,GO:0002119,GO:0002164,GO:0002165,GO:0002168,GO:0002250,GO:0002252,GO:0002367,GO:0002369,GO:0002376,GO:0002440,GO:0002443,GO:0002449,GO:0002456,GO:0002460,GO:…
NVE10415	MED4-like	NVE10415|MED4-like	-	GO:0000003,GO:0000075,GO:0000077,GO:0000902,GO:0000904,GO:0000988,GO:0000989,GO:0001076,GO:0001104,GO:0002009,GO:0003674,GO:0003712,GO:0003713,GO:0004872,GO:0005102,GO:0005488,GO:0005515,GO:0005575,GO:0005622,GO:0005623,GO:0005634,GO:0005654,GO:0006139,GO:0006351,GO:0006352,GO:0006355,GO:0006357,GO:0006366,GO:0006367,GO:0006725,GO:0006807,GO:0006950,GO:0006974,GO:0007049,GO:0007093,GO:0007095,GO:…
NVE10416	TAF9B-like	NVE10416|TAF9B-like	-	GO:0000122,GO:0000123,GO:0000124,GO:0000125,GO:0000428,GO:0000975,GO:0000988,GO:0000989,GO:0001067,GO:0001558,GO:0003674,GO:0003676,GO:0003677,GO:0003712,GO:0003713,GO:0003714,GO:0003824,GO:0004017,GO:0005488,GO:0005515,GO:0005575,GO:0005622,GO:0005623,GO:0005634,GO:0005654,GO:0005667,GO:0005669,GO:0006139,GO:0006325,GO:0006351,GO:0006352,GO:0006354,GO:0006355,GO:0006357,GO:0006366,GO:0006367,GO:…
NVE10417	NVE10417	NVE10417|NVE10417	-	NA
NVE10418	MMSA-like2	NVE10418|MMSA-like2	-	GO:0000062,GO:0003674,GO:0003824,GO:0004491,GO:0005488,GO:0005575,GO:0005622,GO:0005623,GO:0005634,GO:0005737,GO:0005739,GO:0005759,GO:0006082,GO:0006139,GO:0006206,GO:0006208,GO:0006210,GO:0006520,GO:0006573,GO:0006574,GO:0006725,GO:0006807,GO:0008150,GO:0008152,GO:0009056,GO:0009063,GO:0009081,GO:0009083,GO:0009112,GO:0009987,GO:0016054,GO:0016491,GO:0016620,GO:0016787,GO:0016788,GO:0016790,GO:…
NVE10419	RL35A-like	NVE10419|RL35A-like	-	GO:0000003,GO:0000184,GO:0000956,GO:0002119,GO:0002164,GO:0003674,GO:0003735,GO:0005198,GO:0005575,GO:0005622,GO:0005623,GO:0005737,GO:0005829,GO:0005840,GO:0006139,GO:0006364,GO:0006396,GO:0006401,GO:0006402,GO:0006412,GO:0006413,GO:0006414,GO:0006415,GO:0006605,GO:0006612,GO:0006613,GO:0006614,GO:0006725,GO:0006807,GO:0006810,GO:0006886,GO:0007275,GO:0008104,GO:0008150,GO:0008152,GO:0009056,GO:…
NVE10420	NVE10420	NVE10420|NVE10420	-	NA
NVE10421	MYCPP-like	NVE10421|MYCPP-like	-	GO:0003674,GO:0003676,GO:0003677,GO:0005083,GO:0005085,GO:0005088,GO:0005488,GO:0005515,GO:0005516,GO:0005575,GO:0005622,GO:0005623,GO:0005634,GO:0005737,GO:0005768,GO:0005829,GO:0005886,GO:0005938,GO:0006355,GO:0007009,GO:0008104,GO:0008105,GO:0008150,GO:0009719,GO:0009725,GO:0009889,GO:0009987,GO:0010033,GO:0010243,GO:0010468,GO:0010556,GO:0012505,GO:0012506,GO:0016020,GO:0016023,GO:0016043,GO:…
NVE10422	RENT1-like2	NVE10422|RENT1-like2	-	GO:0000003,GO:0000184,GO:0000785,GO:0000932,GO:0000956,GO:0001666,GO:0003006,GO:0003674,GO:0003676,GO:0003682,GO:0003723,GO:0003724,GO:0003824,GO:0004004,GO:0004386,GO:0005488,GO:0005515,GO:0005575,GO:0005622,GO:0005623,GO:0005634,GO:0005681,GO:0005694,GO:0005737,GO:0005829,GO:0006139,GO:0006152,GO:0006163,GO:0006195,GO:0006200,GO:0006259,GO:0006260,GO:0006281,GO:0006401,GO:0006402,GO:0006403,GO:…
NVE10423	RENT1-like1	NVE10423|RENT1-like1	-	NA
NVE10424	NVE10424	NVE10424|NVE10424	-	NA
NVE10425	K0907-like	NVE10425|K0907-like	-	NA
NVE10426	CCD87-like	NVE10426|CCD87-like	-	NA
NVE10427	SHC4-like	NVE10427|SHC4-like	-	GO:0000165,GO:0000187,GO:0000302,GO:0001525,GO:0001568,GO:0001666,GO:0001775,GO:0001784,GO:0001932,GO:0001934,GO:0001944,GO:0002252,GO:0002376,GO:0003008,GO:0003674,GO:0003824,GO:0004672,GO:0004713,GO:0004871,GO:0005068,GO:0005102,GO:0005154,GO:0005488,GO:0005515,GO:0005543,GO:0005575,GO:0005622,GO:0005623,GO:0005634,GO:0005737,GO:0005739,GO:0005759,GO:0005768,GO:0005829,GO:0005886,GO:0006275,GO:…
NVE10428	NVE10428	NVE10428|NVE10428	-	NA
NVE10429	CHSS3-like	NVE10429|CHSS3-like	-	GO:0000003,GO:0000139,GO:0000910,GO:0001501,GO:0001654,GO:0002009,GO:0002119,GO:0002164,GO:0003006,GO:0003007,GO:0003674,GO:0003824,GO:0005488,GO:0005515,GO:0005575,GO:0005576,GO:0005622,GO:0005623,GO:0005737,GO:0005794,GO:0005795,GO:0005975,GO:0006022,GO:0006023,GO:0006024,GO:0006029,GO:0006082,GO:0006790,GO:0006807,GO:0006928,GO:0007049,GO:0007275,GO:0007276,GO:0007292,GO:0007423,GO:0007507,GO:…
NVE10430	TRM13-like	NVE10430|TRM13-like	-	NA
NVE10431	NvnAChRaS	NVE10431|NvnAChRaS	-	GO:0000003,GO:0003008,GO:0003674,GO:0004889,GO:0005215,GO:0005216,GO:0005230,GO:0005231,GO:0005261,GO:0005488,GO:0005575,GO:0005623,GO:0005886,GO:0005887,GO:0005892,GO:0006810,GO:0006811,GO:0006812,GO:0007154,GO:0007267,GO:0007268,GO:0007610,GO:0007626,GO:0007630,GO:0007632,GO:0008150,GO:0008324,GO:0008344,GO:0009314,GO:0009416,GO:0009628,GO:0009987,GO:0015075,GO:0015267,GO:0015276,GO:0016020,GO:…
NVE10432	HRH2-like8	NVE10432|HRH2-like8	-	GO:0000272,GO:0000323,GO:0001558,GO:0001659,GO:0001664,GO:0001666,GO:0001894,GO:0001932,GO:0001934,GO:0001993,GO:0001996,GO:0001997,GO:0002021,GO:0002024,GO:0002025,GO:0002026,GO:0002027,GO:0002028,GO:0002029,GO:0002032,GO:0002086,GO:0003008,GO:0003009,GO:0003011,GO:0003012,GO:0003013,GO:0003014,GO:0003016,GO:0003018,GO:0003044,GO:0003057,GO:0003059,GO:0003061,GO:0003073,GO:0003084,GO:0003085,GO:…
NVE10433	CASR-like5	NVE10433|CASR-like5	-	GO:0005575,GO:0005623,GO:0005886,GO:0016020,GO:0044464,GO:0071944
NVE10434	NVE10434	NVE10434|NVE10434	-	NA
NVE10435	GRM3-like3	NVE10435|GRM3-like3	-	GO:0001640,GO:0001641,GO:0003008,GO:0003674,GO:0004871,GO:0004872,GO:0004888,GO:0004930,GO:0005246,GO:0005488,GO:0005496,GO:0005575,GO:0005622,GO:0005623,GO:0005856,GO:0005886,GO:0005887,GO:0006140,GO:0007154,GO:0007165,GO:0007166,GO:0007186,GO:0007187,GO:0007188,GO:0007193,GO:0007194,GO:0007196,GO:0007215,GO:0007216,GO:0007267,GO:0007268,GO:0007270,GO:0007275,GO:0007517,GO:0007519,GO:0007528,GO:…
NVE10436	F227B-like	NVE10436|F227B-like	-	NA
NVE10437	DEND3-like2	NVE10437|DEND3-like2	-	GO:0003674,GO:0005083,GO:0005085,GO:0005088,GO:0006810,GO:0007034,GO:0007041,GO:0008150,GO:0008152,GO:0008333,GO:0009056,GO:0009057,GO:0009987,GO:0016197,GO:0016482,GO:0017112,GO:0019222,GO:0019538,GO:0030163,GO:0030234,GO:0030695,GO:0043170,GO:0044237,GO:0044238,GO:0044248,GO:0044257,GO:0044260,GO:0044265,GO:0044267,GO:0044699,GO:0044763,GO:0044765,GO:0046907,GO:0050789,GO:0050790,GO:0051179,GO:…
NVE10438	DEND3-like1	NVE10438|DEND3-like1	-	GO:0003674,GO:0005083,GO:0005085,GO:0005088,GO:0006810,GO:0007034,GO:0007041,GO:0008150,GO:0008152,GO:0008333,GO:0009056,GO:0009057,GO:0009987,GO:0016197,GO:0016482,GO:0017112,GO:0019222,GO:0019538,GO:0030163,GO:0030234,GO:0030695,GO:0043170,GO:0044237,GO:0044238,GO:0044248,GO:0044257,GO:0044260,GO:0044265,GO:0044267,GO:0044699,GO:0044763,GO:0044765,GO:0046907,GO:0050789,GO:0050790,GO:0051179,GO:…
NVE10439	NEDD4-like	NVE10439|NEDD4-like	-	GO:0000122,GO:0000151,GO:0000209,GO:0000785,GO:0000902,GO:0000904,GO:0001568,GO:0001664,GO:0001775,GO:0001944,GO:0002028,GO:0002090,GO:0002092,GO:0002250,GO:0002376,GO:0003007,GO:0003008,GO:0003013,GO:0003073,GO:0003085,GO:0003151,GO:0003197,GO:0003674,GO:0003824,GO:0004842,GO:0005102,GO:0005112,GO:0005488,GO:0005515,GO:0005575,GO:0005622,GO:0005623,GO:0005634,GO:0005654,GO:0005694,GO:0005737,GO:…
NVE10440	NVE10440	NVE10440|NVE10440	-	NA
NVE10441	ETFA-like	NVE10441|ETFA-like	-	GO:0000003,GO:0000166,GO:0001655,GO:0001700,GO:0002009,GO:0003674,GO:0003824,GO:0005488,GO:0005575,GO:0005622,GO:0005623,GO:0005737,GO:0005739,GO:0005759,GO:0005811,GO:0006091,GO:0006119,GO:0006793,GO:0006796,GO:0007275,GO:0007424,GO:0007439,GO:0007442,GO:0007443,GO:0008150,GO:0008152,GO:0008258,GO:0009055,GO:0009653,GO:0009790,GO:0009792,GO:0009888,GO:0009987,GO:0015980,GO:0016310,GO:0016491,GO:…
NVE10442	NVE10442	NVE10442|NVE10442	-	NA
NVE10443	NVE10443	NVE10443|NVE10443	-	NA
NVE10444	NvISL1	NVE10444|NvISL1	+	GO:0000003,GO:0000122,GO:0000578,GO:0000902,GO:0000904,GO:0000975,GO:0000976,GO:0000977,GO:0000980,GO:0000981,GO:0000988,GO:0000989,GO:0001012,GO:0001067,GO:0001071,GO:0001076,GO:0001085,GO:0001102,GO:0001104,GO:0001105,GO:0001158,GO:0001190,GO:0001667,GO:0001700,GO:0001708,GO:0001709,GO:0001755,GO:0001817,GO:0001819,GO:0001894,GO:0001932,GO:0001934,GO:0002009,GO:0002119,GO:0002164,GO:0002376,GO:…
NVE10786	BRD7-like1	NVE10786|BRD7-like1	-	GO:0000003,GO:0000902,GO:0000975,GO:0000988,GO:0000989,GO:0001067,GO:0002039,GO:0002119,GO:0002164,GO:0003674,GO:0003676,GO:0003677,GO:0003712,GO:0003713,GO:0003714,GO:0005488,GO:0005515,GO:0005575,GO:0005622,GO:0005623,GO:0005634,GO:0005737,GO:0006355,GO:0006357,GO:0007275,GO:0007346,GO:0007399,GO:0008134,GO:0008150,GO:0008285,GO:0009653,GO:0009790,GO:0009791,GO:0009792,GO:0009889,GO:0009890,GO:…
NVE10787	SYK-like1	NVE10787|SYK-like1	-	GO:0000003,GO:0000049,GO:0000166,GO:0001882,GO:0001883,GO:0002119,GO:0002164,GO:0003674,GO:0003676,GO:0003723,GO:0003824,GO:0004812,GO:0004824,GO:0005488,GO:0005524,GO:0005575,GO:0005576,GO:0005622,GO:0005623,GO:0005634,GO:0005737,GO:0005739,GO:0005759,GO:0005829,GO:0005856,GO:0005875,GO:0005886,GO:0006082,GO:0006139,GO:0006396,GO:0006399,GO:0006412,GO:0006418,GO:0006430,GO:0006520,GO:0006725,GO:…
NVE10788	RAB30-like1	NVE10788|RAB30-like1	-	GO:0003674,GO:0003824,GO:0003924,GO:0005575,GO:0005622,GO:0005623,GO:0005737,GO:0005794,GO:0005795,GO:0005801,GO:0005802,GO:0006139,GO:0006152,GO:0006163,GO:0006184,GO:0006195,GO:0006725,GO:0006753,GO:0006793,GO:0006796,GO:0006807,GO:0006996,GO:0007030,GO:0008150,GO:0008152,GO:0009056,GO:0009116,GO:0009117,GO:0009119,GO:0009141,GO:0009143,GO:0009144,GO:0009146,GO:0009150,GO:0009154,GO:0009164,GO:…
NVE10789	CNTP4-like2	NVE10789|CNTP4-like2	-	GO:0001505,GO:0001508,GO:0001700,GO:0001885,GO:0002009,GO:0002064,GO:0003001,GO:0003007,GO:0003008,GO:0003013,GO:0003015,GO:0003158,GO:0003674,GO:0004871,GO:0004872,GO:0004888,GO:0005575,GO:0005623,GO:0005886,GO:0005887,GO:0005911,GO:0005918,GO:0005919,GO:0006810,GO:0006836,GO:0006887,GO:0006903,GO:0006904,GO:0007043,GO:0007154,GO:0007155,GO:0007163,GO:0007165,GO:0007267,GO:0007268,GO:0007269,GO:…
NVE10790	OTU6B-like	NVE10790|OTU6B-like	-	NA
NVE10791	GBRL2-like	NVE10791|GBRL2-like	-	NA
NVE10792	ADAT1-like	NVE10792|ADAT1-like	-	GO:0003674,GO:0003676,GO:0003723,GO:0003824,GO:0004000,GO:0005488,GO:0006139,GO:0006396,GO:0006399,GO:0006400,GO:0006725,GO:0006807,GO:0008033,GO:0008150,GO:0008152,GO:0008251,GO:0009451,GO:0009987,GO:0010467,GO:0016070,GO:0016787,GO:0016810,GO:0016814,GO:0019239,GO:0034470,GO:0034641,GO:0034660,GO:0043170,GO:0043412,GO:0044237,GO:0044238,GO:0044260,GO:0046483,GO:0071704,GO:0090304,GO:0097159,GO:…
NVE10793	TM231-like	NVE10793|TM231-like	-	GO:0000902,GO:0001654,GO:0001701,GO:0002065,GO:0005575,GO:0005622,GO:0005623,GO:0005886,GO:0005929,GO:0006996,GO:0007030,GO:0007154,GO:0007165,GO:0007166,GO:0007224,GO:0007275,GO:0007346,GO:0007423,GO:0007507,GO:0008150,GO:0009653,GO:0009790,GO:0009792,GO:0009888,GO:0009987,GO:0010927,GO:0016020,GO:0016043,GO:0022607,GO:0023052,GO:0030030,GO:0030031,GO:0030154,GO:0030326,GO:0030855,GO:0031090,GO:…
NVE10794	TRAF4-like5	NVE10794|TRAF4-like5	-	NA
NVE10795	FB92-like1	NVE10795|FB92-like1	-	GO:0001525,GO:0001568,GO:0001944,GO:0002040,GO:0003674,GO:0003676,GO:0003723,GO:0003727,GO:0003824,GO:0005488,GO:0005575,GO:0005622,GO:0005623,GO:0005634,GO:0005654,GO:0005730,GO:0006325,GO:0006464,GO:0006482,GO:0006810,GO:0006897,GO:0006909,GO:0006996,GO:0007275,GO:0008150,GO:0008152,GO:0008214,GO:0009653,GO:0009987,GO:0010468,GO:0016043,GO:0016192,GO:0016491,GO:0016568,GO:0016569,GO:0016570,GO:…
NVE10796	NVE10796	NVE10796|NVE10796	-	NA
NVE10797	P3C2B-like	NVE10797|P3C2B-like	-	GO:0001727,GO:0002119,GO:0002164,GO:0003008,GO:0003012,GO:0003013,GO:0003018,GO:0003674,GO:0003824,GO:0005488,GO:0005515,GO:0005543,GO:0005575,GO:0005622,GO:0005623,GO:0005634,GO:0005635,GO:0005737,GO:0005768,GO:0005783,GO:0005794,GO:0005829,GO:0005886,GO:0005942,GO:0006461,GO:0006629,GO:0006644,GO:0006650,GO:0006661,GO:0006793,GO:0006796,GO:0006810,GO:0006887,GO:0006897,GO:0006900,GO:0006901,GO:…
NVE10798	NVE10798	NVE10798|NVE10798	-	NA
NVE10799	RBM3-like1	NVE10799|RBM3-like1	-	NA
NVE10800	NVE10800	NVE10800|NVE10800	-	NA
NVE10801	NVE10801	NVE10801|NVE10801	-	NA
NVE10802	XCT-like1	NVE10802|XCT-like1	-	GO:0000099,GO:0000101,GO:0002376,GO:0003333,GO:0003674,GO:0003823,GO:0005215,GO:0005342,GO:0005488,GO:0005515,GO:0005575,GO:0005623,GO:0005886,GO:0005887,GO:0006082,GO:0006461,GO:0006520,GO:0006807,GO:0006810,GO:0006811,GO:0006820,GO:0006865,GO:0006928,GO:0006950,GO:0007596,GO:0007599,GO:0008150,GO:0008152,GO:0008509,GO:0008514,GO:0009611,GO:0009987,GO:0015075,GO:0015171,GO:0015175,GO:0015179,GO:…
NVE10803	NVE10803	NVE10803|NVE10803	-	NA
NVE10804	TTC5-like1	NVE10804|TTC5-like1	-	GO:0003674,GO:0003676,GO:0003677,GO:0003682,GO:0005488,GO:0005575,GO:0005622,GO:0005623,GO:0005634,GO:0005737,GO:0006355,GO:0006357,GO:0008150,GO:0009889,GO:0009891,GO:0009893,GO:0010468,GO:0010556,GO:0010557,GO:0010604,GO:0010628,GO:0019219,GO:0019222,GO:0031323,GO:0031325,GO:0031326,GO:0031328,GO:0043226,GO:0043227,GO:0043229,GO:0043231,GO:0044424,GO:0044464,GO:0045893,GO:0045935,GO:0045944,GO:…
NVE10805	CNBD1-like	NVE10805|CNBD1-like	-	NA
NVE10806	BASS4-like1	NVE10806|BASS4-like1	-	NA
NVE10807	NVE10807	NVE10807|NVE10807	-	NA
NVE10808	BTBD3-like1	NVE10808|BTBD3-like1	-	GO:0000932,GO:0005575,GO:0005622,GO:0005623,GO:0005737,GO:0030529,GO:0032991,GO:0035770,GO:0043226,GO:0043228,GO:0043229,GO:0043232,GO:0044424,GO:0044444,GO:0044464
NVE10809	NVE10809	NVE10809|NVE10809	-	NA
NVE10810	NVE10810	NVE10810|NVE10810	-	NA
NVE10811	CE049-like1	NVE10811|CE049-like1	-	NA
NVE10812	DEFI8-like1	NVE10812|DEFI8-like1	-	GO:0003674,GO:0005488,GO:0008289,GO:0019992
NVE10813	BBS10-like	NVE10813|BBS10-like	-	NA
NVE10814	NVE10814	NVE10814|NVE10814	-	NA
NVE10815	NVE10815	NVE10815|NVE10815	-	NA
NVE10816	NVE10816	NVE10816|NVE10816	-	NA
NVE10817	NVE10817	NVE10817|NVE10817	-	NA
NVE10818	NVE10818	NVE10818|NVE10818	-	NA
NVE10819	NVE10819	NVE10819|NVE10819	-	NA
NVE10820	HAUS4-like	NVE10820|HAUS4-like	-	GO:0000226,GO:0005575,GO:0005622,GO:0005623,GO:0005813,GO:0005815,GO:0005819,GO:0005856,GO:0005875,GO:0006461,GO:0006996,GO:0007010,GO:0007017,GO:0007049,GO:0007051,GO:0008150,GO:0009987,GO:0015630,GO:0016043,GO:0022402,GO:0022607,GO:0031023,GO:0032991,GO:0043226,GO:0043228,GO:0043229,GO:0043232,GO:0043234,GO:0043933,GO:0044085,GO:0044422,GO:0044424,GO:0044430,GO:0044446,GO:0044464,GO:0044699,GO:…
NVE10821	NVE10821	NVE10821|NVE10821	-	NA
NVE10823	TBC20-like	NVE10823|TBC20-like	-	GO:0005575,GO:0005622,GO:0005623,GO:0005737,GO:0005783,GO:0016020,GO:0043226,GO:0043227,GO:0043229,GO:0043231,GO:0044424,GO:0044444,GO:0044464
NVE10824	NVE10824	NVE10824|NVE10824	-	NA
NVE10825	NVE10825	NVE10825|NVE10825	-	NA
NVE10826	ZDH11-like	NVE10826|ZDH11-like	-	GO:0003674,GO:0003824,GO:0005575,GO:0005622,GO:0005623,GO:0005737,GO:0005783,GO:0006464,GO:0006497,GO:0008150,GO:0008152,GO:0009058,GO:0009059,GO:0009987,GO:0016409,GO:0016417,GO:0016740,GO:0016746,GO:0016747,GO:0018345,GO:0019538,GO:0019706,GO:0019707,GO:0034645,GO:0036211,GO:0042157,GO:0042158,GO:0043170,GO:0043226,GO:0043227,GO:0043229,GO:0043231,GO:0043412,GO:0043543,GO:0044237,GO:0044238,GO:…
NVE10827	VPS35-like1	NVE10827|VPS35-like1	-	GO:0005575,GO:0005622,GO:0005623,GO:0005737,GO:0005768,GO:0005770,GO:0005829,GO:0006624,GO:0006810,GO:0006897,GO:0008150,GO:0008152,GO:0009987,GO:0010467,GO:0016020,GO:0016021,GO:0016192,GO:0016197,GO:0016485,GO:0019538,GO:0031224,GO:0042147,GO:0043170,GO:0043226,GO:0043227,GO:0043229,GO:0043231,GO:0044237,GO:0044238,GO:0044260,GO:0044267,GO:0044424,GO:0044425,GO:0044444,GO:0044464,GO:0044699,GO:…
NVE10828	ABCB9-like	NVE10828|ABCB9-like	-	GO:0000166,GO:0000323,GO:0001882,GO:0001883,GO:0001910,GO:0001912,GO:0001914,GO:0001916,GO:0002682,GO:0002684,GO:0002697,GO:0002699,GO:0002703,GO:0002705,GO:0002706,GO:0002708,GO:0002709,GO:0002711,GO:0002819,GO:0002821,GO:0002822,GO:0002824,GO:0003674,GO:0003823,GO:0003824,GO:0005102,GO:0005215,GO:0005488,GO:0005515,GO:0005524,GO:0005575,GO:0005622,GO:0005623,GO:0005737,GO:0005764,GO:0005765,GO:…
NVE10829	BOLA3-like	NVE10829|BOLA3-like	-	NA
NVE10830	NVE10830	NVE10830|NVE10830	-	NA
NVE10831	RT17-like	NVE10831|RT17-like	-	NA
NVE10832	CPNE3-like1	NVE10832|CPNE3-like1	-	NA
NVE10834	NVE10834	NVE10834|NVE10834	-	NA
NVE10835	NVE10835	NVE10835|NVE10835	-	NA
NVE10836	NVE10836	NVE10836|NVE10836	-	NA
NVE10837	NVE10837	NVE10837|NVE10837	-	NA
NVE10838	NVE10838	NVE10838|NVE10838	-	NA
NVE10839	NVE10839	NVE10839|NVE10839	-	NA
NVE10840	NVE10840	NVE10840|NVE10840	-	NA
NVE10841	FAN-like	NVE10841|FAN-like	-	GO:0003674,GO:0004871,GO:0005057,GO:0005102,GO:0005123,GO:0005126,GO:0005488,GO:0005515,GO:0005575,GO:0005622,GO:0005623,GO:0005737,GO:0006629,GO:0006643,GO:0006665,GO:0006672,GO:0006807,GO:0006917,GO:0007154,GO:0007165,GO:0008047,GO:0008150,GO:0008152,GO:0009987,GO:0010941,GO:0010942,GO:0012502,GO:0016004,GO:0016230,GO:0019222,GO:0023052,GO:0030234,GO:0032813,GO:0042981,GO:0043065,GO:0043067,GO:…
NVE10842	NVE10842	NVE10842|NVE10842	-	NA
NVE10843	NVE10843	NVE10843|NVE10843	-	NA
NVE10844	NVE10844	NVE10844|NVE10844	-	NA
NVE10845	CEP89-like	NVE10845|CEP89-like	-	NA
NVE10846	RPGR1-like1	NVE10846|RPGR1-like1	-	GO:0000902,GO:0001654,GO:0001655,GO:0001701,GO:0001754,GO:0001822,GO:0001889,GO:0003002,GO:0003008,GO:0005575,GO:0005622,GO:0005623,GO:0005737,GO:0005813,GO:0005815,GO:0005856,GO:0005911,GO:0005923,GO:0005929,GO:0005930,GO:0005932,GO:0006935,GO:0006996,GO:0007163,GO:0007275,GO:0007368,GO:0007389,GO:0007399,GO:0007417,GO:0007420,GO:0007423,GO:0007507,GO:0007600,GO:0007601,GO:0008150,GO:0008277,GO:…
NVE10847	FTM-like1	NVE10847|FTM-like1	-	GO:0000902,GO:0001654,GO:0001655,GO:0001701,GO:0001754,GO:0001822,GO:0001889,GO:0003002,GO:0003008,GO:0005575,GO:0005622,GO:0005623,GO:0005737,GO:0005813,GO:0005815,GO:0005856,GO:0005911,GO:0005923,GO:0005929,GO:0005930,GO:0005932,GO:0006935,GO:0006996,GO:0007163,GO:0007275,GO:0007368,GO:0007389,GO:0007399,GO:0007417,GO:0007420,GO:0007423,GO:0007507,GO:0007600,GO:0007601,GO:0008150,GO:0008277,GO:…
NVE10848	FTM-like2	NVE10848|FTM-like2	-	GO:0000902,GO:0001654,GO:0001655,GO:0001701,GO:0001754,GO:0001822,GO:0001889,GO:0003002,GO:0003008,GO:0005575,GO:0005622,GO:0005623,GO:0005737,GO:0005813,GO:0005815,GO:0005856,GO:0005911,GO:0005923,GO:0005929,GO:0005930,GO:0005932,GO:0006935,GO:0006996,GO:0007163,GO:0007275,GO:0007368,GO:0007389,GO:0007399,GO:0007417,GO:0007420,GO:0007423,GO:0007507,GO:0007600,GO:0007601,GO:0008150,GO:0008277,GO:…
NVE10849	D39U1-like	NVE10849|D39U1-like	-	NA
NVE10850	GCYB1-like4	NVE10850|GCYB1-like4	-	GO:0003008,GO:0003013,GO:0003674,GO:0003824,GO:0004383,GO:0004872,GO:0005488,GO:0005515,GO:0005575,GO:0005622,GO:0005623,GO:0005737,GO:0005829,GO:0006139,GO:0006163,GO:0006164,GO:0006182,GO:0006725,GO:0006753,GO:0006793,GO:0006796,GO:0006807,GO:0006950,GO:0007154,GO:0007165,GO:0007263,GO:0007596,GO:0007599,GO:0008015,GO:0008074,GO:0008150,GO:0008152,GO:0009058,GO:0009117,GO:0009150,GO:0009152,GO:…
NVE10851	RP9-like	NVE10851|RP9-like	-	GO:0005575,GO:0005622,GO:0005623,GO:0005634,GO:0006139,GO:0006396,GO:0006725,GO:0006807,GO:0008150,GO:0008152,GO:0008380,GO:0009987,GO:0010467,GO:0016070,GO:0034641,GO:0043170,GO:0043226,GO:0043227,GO:0043229,GO:0043231,GO:0044237,GO:0044238,GO:0044260,GO:0044424,GO:0044464,GO:0046483,GO:0071704,GO:0090304,GO:1901360
NVE10852	NDUS6-like	NVE10852|NDUS6-like	-	GO:0002119,GO:0002164,GO:0003008,GO:0003012,GO:0003674,GO:0003824,GO:0003954,GO:0005575,GO:0005622,GO:0005623,GO:0005737,GO:0005739,GO:0005740,GO:0005743,GO:0005746,GO:0005747,GO:0006082,GO:0006091,GO:0006119,GO:0006120,GO:0006629,GO:0006631,GO:0006793,GO:0006796,GO:0006936,GO:0006996,GO:0007005,GO:0007275,GO:0007568,GO:0008137,GO:0008150,GO:0008152,GO:0009055,GO:0009653,GO:0009790,GO:0009791,GO:…
NVE10853	CALM-like17	NVE10853|CALM-like17	-	GO:0000003,GO:0000226,GO:0000278,GO:0003674,GO:0005488,GO:0005515,GO:0006810,GO:0006897,GO:0006898,GO:0006909,GO:0006915,GO:0006928,GO:0006996,GO:0007010,GO:0007017,GO:0007049,GO:0007051,GO:0007052,GO:0007163,GO:0007275,GO:0008104,GO:0008150,GO:0008219,GO:0009790,GO:0009792,GO:0009987,GO:0010941,GO:0012501,GO:0016043,GO:0016192,GO:0016265,GO:0016477,GO:0022402,GO:0030010,GO:0031503,GO:0032501,GO:…
NVE10854	TPPC8-like	NVE10854|TPPC8-like	-	GO:0000003,GO:0005575,GO:0005622,GO:0005623,GO:0005801,GO:0006810,GO:0006888,GO:0007275,GO:0007399,GO:0007413,GO:0007610,GO:0008037,GO:0008038,GO:0008150,GO:0009653,GO:0009790,GO:0009792,GO:0009987,GO:0010171,GO:0016043,GO:0016192,GO:0016358,GO:0016482,GO:0018991,GO:0019098,GO:0022008,GO:0022414,GO:0030030,GO:0030154,GO:0030182,GO:0031175,GO:0032501,GO:0032502,GO:0032504,GO:0033057,GO:0040008,GO:…
NVE10855	NVE10855	NVE10855|NVE10855	-	NA
NVE10856	CNTP2-like2	NVE10856|CNTP2-like2	-	NA
NVE10857	COX42-like	NVE10857|COX42-like	-	GO:0003674,GO:0003824,GO:0004129,GO:0005215,GO:0005575,GO:0005622,GO:0005623,GO:0005737,GO:0005739,GO:0005740,GO:0005743,GO:0005746,GO:0005751,GO:0006091,GO:0006810,GO:0006811,GO:0006812,GO:0006818,GO:0008150,GO:0008152,GO:0008324,GO:0009987,GO:0015002,GO:0015075,GO:0015077,GO:0015078,GO:0015672,GO:0015980,GO:0015992,GO:0016020,GO:0016491,GO:0016675,GO:0016676,GO:0019866,GO:0022857,GO:0022890,GO:…
NVE10858	TMPPE-like1	NVE10858|TMPPE-like1	-	GO:0005575,GO:0016020
NVE10859	TCAIM-like	NVE10859|TCAIM-like	-	GO:0005575,GO:0005622,GO:0005623,GO:0005737,GO:0005739,GO:0043226,GO:0043227,GO:0043229,GO:0043231,GO:0044424,GO:0044444,GO:0044464
NVE10860	PGFS-like4	NVE10860|PGFS-like4	-	NA
NVE10861	MFGM-like23	NVE10861|MFGM-like23	-	GO:0001669,GO:0001786,GO:0002080,GO:0003674,GO:0005102,GO:0005178,GO:0005488,GO:0005515,GO:0005543,GO:0005575,GO:0005576,GO:0005615,GO:0005622,GO:0005623,GO:0005737,GO:0005886,GO:0006810,GO:0006897,GO:0006909,GO:0006910,GO:0006911,GO:0007155,GO:0008037,GO:0008150,GO:0008284,GO:0008289,GO:0008429,GO:0009719,GO:0009725,GO:0009897,GO:0009986,GO:0009987,GO:0010033,GO:0010324,GO:0010810,GO:0010811,GO:…
NVE10862	ANLN-like	NVE10862|ANLN-like	-	GO:0000003,GO:0000226,GO:0000910,GO:0000921,GO:0002119,GO:0002164,GO:0003006,GO:0003674,GO:0003779,GO:0005488,GO:0005515,GO:0005575,GO:0005576,GO:0005622,GO:0005623,GO:0005634,GO:0005737,GO:0005826,GO:0005856,GO:0005938,GO:0006461,GO:0006810,GO:0006897,GO:0006898,GO:0006915,GO:0006996,GO:0007009,GO:0007010,GO:0007017,GO:0007049,GO:0007088,GO:0007096,GO:0007112,GO:0007126,GO:0007143,GO:0007275,GO:…
NVE10863	CCDB1-like	NVE10863|CCDB1-like	-	GO:0005575,GO:0005622,GO:0005623,GO:0005634,GO:0005737,GO:0043226,GO:0043227,GO:0043229,GO:0043231,GO:0044424,GO:0044464
NVE10864	AKTIP-like1	NVE10864|AKTIP-like1	-	GO:0000003,GO:0001932,GO:0001934,GO:0002064,GO:0003006,GO:0005575,GO:0005622,GO:0005623,GO:0005634,GO:0005730,GO:0005737,GO:0005794,GO:0005886,GO:0006810,GO:0006950,GO:0006952,GO:0006996,GO:0007032,GO:0007033,GO:0007034,GO:0007040,GO:0007041,GO:0007275,GO:0007276,GO:0007281,GO:0007283,GO:0007286,GO:0007291,GO:0007349,GO:0008150,GO:0008333,GO:0009607,GO:0009617,GO:0009653,GO:0009888,GO:0009893,GO:…
NVE10865	ARPC4-like	NVE10865|ARPC4-like	-	GO:0000902,GO:0001667,GO:0002009,GO:0003674,GO:0003779,GO:0005198,GO:0005200,GO:0005488,GO:0005515,GO:0005575,GO:0005622,GO:0005623,GO:0005856,GO:0005885,GO:0006810,GO:0006897,GO:0006909,GO:0006911,GO:0006928,GO:0006950,GO:0006996,GO:0007010,GO:0007015,GO:0007275,GO:0008064,GO:0008092,GO:0008150,GO:0008360,GO:0009611,GO:0009653,GO:0009790,GO:0009792,GO:0009888,GO:0009987,GO:0010324,GO:0010631,GO:…
NVE10866	CNOT1-like1	NVE10866|CNOT1-like1	-	NA
NVE10867	CNOT1-like2	NVE10867|CNOT1-like2	-	GO:0000003,GO:0000075,GO:0000077,GO:0000226,GO:0000278,GO:0000288,GO:0000289,GO:0000902,GO:0000904,GO:0000932,GO:0000956,GO:0002009,GO:0002119,GO:0002164,GO:0003674,GO:0005488,GO:0005515,GO:0005575,GO:0005622,GO:0005623,GO:0005737,GO:0005777,GO:0005778,GO:0005829,GO:0006139,GO:0006396,GO:0006397,GO:0006401,GO:0006402,GO:0006417,GO:0006725,GO:0006807,GO:0006810,GO:0006897,GO:0006898,GO:0006950,GO:…
NVE10868	GPX1-like2	NVE10868|GPX1-like2	-	NA
NVE10869	NvFoxQ1	NVE10869|NvFoxQ1	+	GO:0000122,GO:0000737,GO:0000981,GO:0001071,GO:0001942,GO:0003674,GO:0003676,GO:0003677,GO:0003690,GO:0003700,GO:0003705,GO:0005102,GO:0005488,GO:0005515,GO:0005575,GO:0005622,GO:0005623,GO:0005634,GO:0005654,GO:0005667,GO:0006139,GO:0006259,GO:0006308,GO:0006309,GO:0006351,GO:0006355,GO:0006357,GO:0006366,GO:0006725,GO:0006807,GO:0006915,GO:0006921,GO:0007275,GO:0007389,GO:0008134,GO:0008150,GO:…
NVE10870	NVE10870	NVE10870|NVE10870	-	NA
NVE10871	PDCD6-like1	NVE10871|PDCD6-like1	-	GO:0003674,GO:0005488,GO:0005509,GO:0005575,GO:0005622,GO:0005623,GO:0005634,GO:0005635,GO:0005737,GO:0005783,GO:0005789,GO:0006810,GO:0006886,GO:0006915,GO:0006919,GO:0006950,GO:0007154,GO:0007165,GO:0008104,GO:0008150,GO:0008219,GO:0009966,GO:0009967,GO:0009987,GO:0010035,GO:0010038,GO:0010627,GO:0010646,GO:0010647,GO:0010740,GO:0010941,GO:0010950,GO:0010952,GO:0012501,GO:0012505,GO:0015031,GO:…
NVE10872	PDCD6-like2	NVE10872|PDCD6-like2	-	GO:0003674,GO:0005488,GO:0005509,GO:0005575,GO:0005622,GO:0005623,GO:0005634,GO:0005635,GO:0005737,GO:0005783,GO:0005789,GO:0006810,GO:0006886,GO:0006915,GO:0006919,GO:0006950,GO:0007154,GO:0007165,GO:0008104,GO:0008150,GO:0008219,GO:0009966,GO:0009967,GO:0009987,GO:0010035,GO:0010038,GO:0010627,GO:0010646,GO:0010647,GO:0010740,GO:0010941,GO:0010950,GO:0010952,GO:0012501,GO:0012505,GO:0015031,GO:…
NVE10873	OPSR-like	NVE10873|OPSR-like	-	GO:0005575,GO:0005623,GO:0005886,GO:0016020,GO:0044464,GO:0071944
NVE10874	MRP4-like1	NVE10874|MRP4-like1	-	NA
NVE10875	KIFC3-like	NVE10875|KIFC3-like	+	NA
NVE10876	SSNA1-like	NVE10876|SSNA1-like	-	GO:0000086,GO:0000278,GO:0005575,GO:0005622,GO:0005623,GO:0005634,GO:0005737,GO:0005813,GO:0005815,GO:0005829,GO:0005856,GO:0006810,GO:0006928,GO:0007017,GO:0007018,GO:0007049,GO:0007154,GO:0007165,GO:0007166,GO:0007224,GO:0008104,GO:0008150,GO:0009987,GO:0010970,GO:0015630,GO:0016043,GO:0016044,GO:0022402,GO:0023052,GO:0030030,GO:0030705,GO:0033036,GO:0034613,GO:0042073,GO:0043113,GO:0043226,GO:…
NVE10877	FBX31-like	NVE10877|FBX31-like	-	GO:0000075,GO:0000077,GO:0000151,GO:0005575,GO:0005622,GO:0005623,GO:0006508,GO:0006511,GO:0006950,GO:0006974,GO:0007049,GO:0007093,GO:0007346,GO:0008054,GO:0008150,GO:0008152,GO:0009056,GO:0009057,GO:0009987,GO:0010498,GO:0010564,GO:0010948,GO:0019005,GO:0019538,GO:0019941,GO:0022402,GO:0030163,GO:0031146,GO:0031461,GO:0031570,GO:0031571,GO:0032991,GO:0033554,GO:0043161,GO:0043170,GO:0043234,GO:…
NVE10878	CATL-like2	NVE10878|CATL-like2	-	GO:0000323,GO:0002165,GO:0003674,GO:0003824,GO:0004175,GO:0004197,GO:0005575,GO:0005622,GO:0005623,GO:0005737,GO:0005764,GO:0005773,GO:0007275,GO:0007431,GO:0007435,GO:0007552,GO:0007559,GO:0008150,GO:0008152,GO:0008219,GO:0008233,GO:0008234,GO:0009056,GO:0009057,GO:0009653,GO:0009790,GO:0009791,GO:0009792,GO:0009886,GO:0009888,GO:0009987,GO:0012501,GO:0016265,GO:0016271,GO:0016787,GO:0019538,GO:…
NVE10879	CATL-like3	NVE10879|CATL-like3	-	GO:0000323,GO:0002165,GO:0003674,GO:0003824,GO:0004175,GO:0004197,GO:0005575,GO:0005622,GO:0005623,GO:0005737,GO:0005764,GO:0005773,GO:0007275,GO:0007431,GO:0007435,GO:0007552,GO:0007559,GO:0008150,GO:0008152,GO:0008219,GO:0008233,GO:0008234,GO:0009056,GO:0009057,GO:0009653,GO:0009790,GO:0009791,GO:0009792,GO:0009886,GO:0009888,GO:0009987,GO:0012501,GO:0016265,GO:0016271,GO:0016787,GO:0019538,GO:…
NVE10880	CAH14-like	NVE10880|CAH14-like	-	GO:0003674,GO:0003824,GO:0004089,GO:0005575,GO:0005576,GO:0005623,GO:0005886,GO:0006810,GO:0006811,GO:0006820,GO:0008150,GO:0008152,GO:0015701,GO:0015711,GO:0016020,GO:0016021,GO:0016829,GO:0016835,GO:0016836,GO:0031224,GO:0031225,GO:0031226,GO:0044281,GO:0044425,GO:0044459,GO:0044464,GO:0044699,GO:0044710,GO:0044765,GO:0046658,GO:0051179,GO:0051234,GO:0071702,GO:0071944
NVE10881	DC1L2-like	NVE10881|DC1L2-like	-	GO:0000003,GO:0000226,GO:0000278,GO:0000280,GO:0000775,GO:0000776,GO:0000777,GO:0000779,GO:0000793,GO:0000902,GO:0000904,GO:0000910,GO:0000922,GO:0002009,GO:0002376,GO:0002478,GO:0002495,GO:0002504,GO:0003006,GO:0003674,GO:0003774,GO:0003777,GO:0003824,GO:0005488,GO:0005515,GO:0005575,GO:0005622,GO:0005623,GO:0005694,GO:0005737,GO:0005813,GO:0005815,GO:0005819,GO:0005829,GO:0005856,GO:0005868,GO:…
NVE10882	RIC8A-like	NVE10882|RIC8A-like	-	GO:0000003,GO:0000226,GO:0000278,GO:0001667,GO:0001701,GO:0001703,GO:0001944,GO:0001965,GO:0003008,GO:0003674,GO:0005085,GO:0005096,GO:0005488,GO:0005515,GO:0005575,GO:0005622,GO:0005623,GO:0005737,GO:0005813,GO:0005815,GO:0005818,GO:0005819,GO:0005828,GO:0005829,GO:0005856,GO:0005874,GO:0005876,GO:0005886,GO:0005938,GO:0006140,GO:0006928,GO:0006996,GO:0007010,GO:0007017,GO:0007049,GO:0007051,GO:…
NVE10883	MTA70-like1	NVE10883|MTA70-like1	-	GO:0000003,GO:0001510,GO:0001734,GO:0002009,GO:0003006,GO:0003674,GO:0003824,GO:0005575,GO:0005622,GO:0005623,GO:0005634,GO:0005654,GO:0006139,GO:0006725,GO:0006807,GO:0007276,GO:0007292,GO:0007293,GO:0008150,GO:0008152,GO:0008168,GO:0008173,GO:0008174,GO:0008593,GO:0008757,GO:0009451,GO:0009653,GO:0009888,GO:0009966,GO:0009987,GO:0010467,GO:0010646,GO:0016070,GO:0016071,GO:0016333,GO:0016422,GO:…
NVE10884	NVE10884	NVE10884|NVE10884	-	NA
NVE10885	USB1-like	NVE10885|USB1-like	-	GO:0003674,GO:0005488,GO:0005515,GO:0005575,GO:0005622,GO:0005623,GO:0005634,GO:0006139,GO:0006396,GO:0006725,GO:0006807,GO:0008150,GO:0008152,GO:0008380,GO:0009987,GO:0010467,GO:0016070,GO:0016073,GO:0016180,GO:0031123,GO:0034470,GO:0034472,GO:0034477,GO:0034641,GO:0034660,GO:0043170,GO:0043226,GO:0043227,GO:0043229,GO:0043231,GO:0043628,GO:0044237,GO:0044238,GO:0044260,GO:0044424,GO:0044464,GO:…
NVE10886	LENG1-like	NVE10886|LENG1-like	-	GO:0007154,GO:0007267,GO:0008150,GO:0009987,GO:0023052,GO:0030154,GO:0032502,GO:0044699,GO:0044700,GO:0044763,GO:0045165,GO:0045168,GO:0046331,GO:0048869
NVE10887	CYR1A-like	NVE10887|CYR1A-like	-	GO:0005575,GO:0005622,GO:0005623,GO:0005634,GO:0005635,GO:0005737,GO:0012505,GO:0031967,GO:0031975,GO:0043226,GO:0043227,GO:0043229,GO:0043231,GO:0044422,GO:0044424,GO:0044428,GO:0044444,GO:0044446,GO:0044464,GO:0048471
NVE10888	SSRA-like	NVE10888|SSRA-like	-	GO:0001932,GO:0001934,GO:0003674,GO:0005048,GO:0005488,GO:0005575,GO:0005622,GO:0005623,GO:0005737,GO:0005783,GO:0005785,GO:0005789,GO:0005791,GO:0005811,GO:0006412,GO:0006605,GO:0006612,GO:0006613,GO:0006614,GO:0006810,GO:0006886,GO:0006950,GO:0006984,GO:0006986,GO:0006987,GO:0007154,GO:0007165,GO:0007275,GO:0008104,GO:0008150,GO:0008152,GO:0008284,GO:0009058,GO:0009059,GO:0009790,GO:0009792,GO:…
NVE10889	SOX-like1	NVE10889|SOX-like1	-	GO:0003674,GO:0003824,GO:0005575,GO:0005622,GO:0005623,GO:0005737,GO:0005777,GO:0006082,GO:0006084,GO:0006520,GO:0006553,GO:0006554,GO:0006637,GO:0006732,GO:0006793,GO:0006807,GO:0008115,GO:0008150,GO:0008152,GO:0009056,GO:0009063,GO:0009066,GO:0009068,GO:0009987,GO:0016054,GO:0016491,GO:0016645,GO:0016647,GO:0019474,GO:0019477,GO:0019752,GO:0033514,GO:0035383,GO:0042579,GO:0043226,GO:0043227,GO:…
NVE10890	FEN1-like	NVE10890|FEN1-like	-	GO:0000003,GO:0000084,GO:0000278,GO:0000287,GO:0000722,GO:0000723,GO:0000737,GO:0001654,GO:0001703,GO:0002009,GO:0003006,GO:0003008,GO:0003674,GO:0003676,GO:0003677,GO:0003684,GO:0003690,GO:0003824,GO:0004518,GO:0004519,GO:0004520,GO:0004521,GO:0004523,GO:0004527,GO:0004529,GO:0004536,GO:0004540,GO:0005488,GO:0005515,GO:0005575,GO:0005622,GO:0005623,GO:0005634,GO:0005654,GO:0005730,GO:0005737,GO:…
NVE10891	BRS3-like1	NVE10891|BRS3-like1	-	NA
NVE10892	NVE10892	NVE10892|NVE10892	-	NA
NVE10893	NVE10893	NVE10893|NVE10893	-	NA
NVE10894	NVE10894	NVE10894|NVE10894	-	NA
NVE10895	SEGN-like2	NVE10895|SEGN-like2	-	GO:0005575,GO:0005622,GO:0005623,GO:0005737,GO:0044424,GO:0044464
NVE10896	CALB2-like	NVE10896|CALB2-like	-	GO:0001654,GO:0001655,GO:0001656,GO:0001657,GO:0001822,GO:0003008,GO:0003338,GO:0003407,GO:0003674,GO:0005488,GO:0005509,GO:0005575,GO:0005622,GO:0005623,GO:0005634,GO:0005737,GO:0005829,GO:0005911,GO:0005921,GO:0006066,GO:0006629,GO:0006766,GO:0006775,GO:0006810,GO:0006811,GO:0006812,GO:0006816,GO:0006873,GO:0006874,GO:0006875,GO:0007275,GO:0007423,GO:0007600,GO:0007610,GO:0007611,GO:0007626,GO:…
NVE10897	SEGN-like1	NVE10897|SEGN-like1	-	GO:0003674,GO:0005488,GO:0005509,GO:0005575,GO:0005576,GO:0005622,GO:0005623,GO:0005737,GO:0012505,GO:0012506,GO:0016020,GO:0016023,GO:0030133,GO:0030658,GO:0030659,GO:0031090,GO:0031410,GO:0031982,GO:0031988,GO:0043167,GO:0043169,GO:0043226,GO:0043227,GO:0043229,GO:0043231,GO:0044422,GO:0044424,GO:0044433,GO:0044444,GO:0044446,GO:0044464,GO:0046872
NVE10898	CAB32-like	NVE10898|CAB32-like	-	NA
NVE10899	SEGN-like3	NVE10899|SEGN-like3	-	GO:0003674,GO:0005488,GO:0005509,GO:0005575,GO:0005576,GO:0005622,GO:0005623,GO:0005737,GO:0012505,GO:0012506,GO:0016020,GO:0016023,GO:0030133,GO:0030658,GO:0030659,GO:0031090,GO:0031410,GO:0031982,GO:0031988,GO:0043167,GO:0043169,GO:0043226,GO:0043227,GO:0043229,GO:0043231,GO:0044422,GO:0044424,GO:0044433,GO:0044444,GO:0044446,GO:0044464,GO:0046872
NVE10900	NVE10900	NVE10900|NVE10900	-	NA
NVE10901	MTBP-like	NVE10901|MTBP-like	-	GO:0007089,GO:0007346,GO:0008150,GO:0008285,GO:0010564,GO:0042127,GO:0048518,GO:0048519,GO:0048522,GO:0048523,GO:0050789,GO:0050794,GO:0051726,GO:0065007,GO:0090068,GO:1900087,GO:1901987,GO:1901989,GO:1901990,GO:1901992,GO:2000045
NVE10902	NDUV2-like	NVE10902|NDUV2-like	-	GO:0002119,GO:0002164,GO:0003674,GO:0003824,GO:0003954,GO:0005575,GO:0005622,GO:0005623,GO:0005737,GO:0005739,GO:0005740,GO:0005743,GO:0005746,GO:0005747,GO:0006091,GO:0006119,GO:0006120,GO:0006793,GO:0006796,GO:0007275,GO:0007399,GO:0007507,GO:0008137,GO:0008150,GO:0008152,GO:0009055,GO:0009790,GO:0009791,GO:0009792,GO:0009888,GO:0009987,GO:0014706,GO:0015980,GO:0016020,GO:0016310,GO:0016491,GO:…
NVE10903	NVE10903	NVE10903|NVE10903	-	NA
NVE10904	NVE10904	NVE10904|NVE10904	-	GO:0007089,GO:0007346,GO:0008150,GO:0008285,GO:0010564,GO:0042127,GO:0048518,GO:0048519,GO:0048522,GO:0048523,GO:0050789,GO:0050794,GO:0051726,GO:0065007,GO:0090068,GO:1900087,GO:1901987,GO:1901989,GO:1901990,GO:1901992,GO:2000045
NVE10905	NVE10905	NVE10905|NVE10905	-	NA
NVE11218	NVE11218	NVE11218|NVE11218	-	NA
NVE11219	PSMD7-like	NVE11219|PSMD7-like	-	GO:0000003,GO:0000022,GO:0000075,GO:0000077,GO:0000082,GO:0000084,GO:0000209,GO:0000226,GO:0000278,GO:0000502,GO:0002119,GO:0002164,GO:0002376,GO:0002474,GO:0002478,GO:0002479,GO:0003674,GO:0003824,GO:0004175,GO:0005488,GO:0005515,GO:0005575,GO:0005622,GO:0005623,GO:0005634,GO:0005654,GO:0005737,GO:0005829,GO:0005838,GO:0006139,GO:0006464,GO:0006508,GO:0006511,GO:0006521,GO:0006725,GO:0006807,GO:…
NVE11220	B3A2-like	NVE11220|B3A2-like	-	GO:0003674,GO:0005215,GO:0005452,GO:0005488,GO:0005515,GO:0005575,GO:0005622,GO:0005623,GO:0005737,GO:0005856,GO:0005886,GO:0005887,GO:0005938,GO:0006810,GO:0006811,GO:0006820,GO:0006821,GO:0006873,GO:0006885,GO:0008150,GO:0008152,GO:0008509,GO:0009987,GO:0015075,GO:0015103,GO:0015108,GO:0015291,GO:0015297,GO:0015301,GO:0015698,GO:0015701,GO:0015711,GO:0016020,GO:0016021,GO:0016323,GO:0016324,GO:…
NVE11221	LZTL1-like	NVE11221|LZTL1-like	-	GO:0003674,GO:0005488,GO:0005515,GO:0005575,GO:0005622,GO:0005623,GO:0005737,GO:0008104,GO:0008150,GO:0009987,GO:0033036,GO:0033365,GO:0034613,GO:0042802,GO:0044424,GO:0044464,GO:0044699,GO:0044763,GO:0045184,GO:0051179,GO:0051234,GO:0051641,GO:0070727,GO:0072594
NVE11222	SYT1-like1	NVE11222|SYT1-like1	-	GO:0001505,GO:0003001,GO:0003008,GO:0003674,GO:0005488,GO:0005509,GO:0005515,GO:0005543,GO:0005544,GO:0005575,GO:0005622,GO:0005623,GO:0005737,GO:0006810,GO:0006836,GO:0006887,GO:0006897,GO:0007154,GO:0007267,GO:0007268,GO:0007269,GO:0007317,GO:0007588,GO:0007610,GO:0007626,GO:0008021,GO:0008150,GO:0008289,GO:0008345,GO:0009987,GO:0010646,GO:0010939,GO:0010940,GO:0010941,GO:0010942,GO:0012506,GO:…
NVE11223	PAKM-like	NVE11223|PAKM-like	-	GO:0000166,GO:0000187,GO:0001654,GO:0001745,GO:0001751,GO:0001754,GO:0001882,GO:0001883,GO:0001932,GO:0001934,GO:0002376,GO:0002520,GO:0002521,GO:0002573,GO:0003674,GO:0003824,GO:0004672,GO:0004674,GO:0004702,GO:0004871,GO:0005057,GO:0005488,GO:0005515,GO:0005524,GO:0005575,GO:0005622,GO:0005623,GO:0005634,GO:0005737,GO:0005739,GO:0005794,GO:0005911,GO:0005912,GO:0005913,GO:0006355,GO:0006464,GO:…
NVE11224	CML20-like	NVE11224|CML20-like	-	NA
NVE11225	DMTA2-like2	NVE11225|DMTA2-like2	+	GO:0000003,GO:0003006,GO:0003674,GO:0003676,GO:0003677,GO:0005488,GO:0005575,GO:0005622,GO:0005623,GO:0005634,GO:0007548,GO:0008150,GO:0022414,GO:0032502,GO:0043226,GO:0043227,GO:0043229,GO:0043231,GO:0043565,GO:0044424,GO:0044464,GO:0097159,GO:1901363
NVE11226	R1AB-like1	NVE11226|R1AB-like1	-	NA
NVE11227	IN80C-like	NVE11227|IN80C-like	-	GO:0000228,GO:0000785,GO:0000790,GO:0005575,GO:0005622,GO:0005623,GO:0005634,GO:0005654,GO:0005694,GO:0005730,GO:0031011,GO:0031974,GO:0031981,GO:0032991,GO:0033202,GO:0034708,GO:0035097,GO:0043226,GO:0043227,GO:0043228,GO:0043229,GO:0043231,GO:0043232,GO:0043233,GO:0043234,GO:0044422,GO:0044424,GO:0044427,GO:0044428,GO:0044446,GO:0044451,GO:0044454,GO:0044464,GO:0044665,GO:0070013,GO:0070603,GO:…
NVE11228	CC148-like	NVE11228|CC148-like	-	NA
NVE11229	DONS-like	NVE11229|DONS-like	-	GO:0000003,GO:0002009,GO:0002119,GO:0002164,GO:0003006,GO:0005575,GO:0005622,GO:0005623,GO:0005634,GO:0005737,GO:0005739,GO:0006139,GO:0006259,GO:0006260,GO:0006261,GO:0006277,GO:0006725,GO:0006807,GO:0007049,GO:0007275,GO:0007276,GO:0007292,GO:0007304,GO:0007306,GO:0007307,GO:0007548,GO:0008150,GO:0008152,GO:0008283,GO:0009058,GO:0009059,GO:0009653,GO:0009790,GO:0009791,GO:0009792,GO:0009888,GO:…
NVE11230	CATL-like4	NVE11230|CATL-like4	-	GO:0000323,GO:0002165,GO:0003674,GO:0003824,GO:0004175,GO:0004197,GO:0005575,GO:0005622,GO:0005623,GO:0005737,GO:0005764,GO:0005773,GO:0007275,GO:0007431,GO:0007435,GO:0007552,GO:0007559,GO:0008150,GO:0008152,GO:0008219,GO:0008233,GO:0008234,GO:0009056,GO:0009057,GO:0009653,GO:0009790,GO:0009791,GO:0009792,GO:0009886,GO:0009888,GO:0009987,GO:0012501,GO:0016265,GO:0016271,GO:0016787,GO:0019538,GO:…
NVE11231	TENS1-like	NVE11231|TENS1-like	-	GO:0001667,GO:0003674,GO:0003779,GO:0005488,GO:0005515,GO:0005575,GO:0005622,GO:0005623,GO:0005856,GO:0005912,GO:0005924,GO:0005925,GO:0006928,GO:0007044,GO:0007275,GO:0008092,GO:0008150,GO:0008284,GO:0009987,GO:0010761,GO:0016043,GO:0016477,GO:0022607,GO:0030054,GO:0030055,GO:0030323,GO:0030324,GO:0032501,GO:0032502,GO:0034329,GO:0034330,GO:0035295,GO:0040011,GO:0042127,GO:0043226,GO:0043228,GO:…
NVE11232	NVE11232	NVE11232|NVE11232	-	NA
NVE11233	NVE11233	NVE11233|NVE11233	-	NA
NVE11234	PMGT1-like2	NVE11234|PMGT1-like2	-	GO:0000139,GO:0003674,GO:0003824,GO:0005575,GO:0005622,GO:0005623,GO:0005737,GO:0005794,GO:0005975,GO:0006464,GO:0006486,GO:0006493,GO:0008150,GO:0008152,GO:0008194,GO:0008375,GO:0009058,GO:0009059,GO:0009100,GO:0009101,GO:0009987,GO:0012505,GO:0016020,GO:0016740,GO:0016757,GO:0016758,GO:0019538,GO:0031090,GO:0034645,GO:0036211,GO:0043170,GO:0043226,GO:0043227,GO:0043229,GO:0043231,GO:0043412,GO:…
NVE11235	PAB4L-like	NVE11235|PAB4L-like	-	GO:0000003,GO:0000184,GO:0000226,GO:0000375,GO:0000377,GO:0000381,GO:0000398,GO:0000578,GO:0000785,GO:0000956,GO:0001667,GO:0002009,GO:0003002,GO:0003006,GO:0003674,GO:0003676,GO:0003723,GO:0003729,GO:0003730,GO:0005488,GO:0005575,GO:0005622,GO:0005623,GO:0005634,GO:0005654,GO:0005681,GO:0005694,GO:0005700,GO:0005703,GO:0005737,GO:0006139,GO:0006396,GO:0006397,GO:0006401,GO:0006402,GO:0006403,GO:…
NVE11236	NVE11236	NVE11236|NVE11236	-	NA
NVE11237	NVE11237	NVE11237|NVE11237	-	NA
NVE11238	NVE11238	NVE11238|NVE11238	-	NA
NVE11239	NVE11239	NVE11239|NVE11239	-	NA
NVE11240	AL2SB-like	NVE11240|AL2SB-like	-	NA
NVE11241	NVE11241	NVE11241|NVE11241	-	NA
NVE11242	MGT5A-like1	NVE11242|MGT5A-like1	-	GO:0000139,GO:0003674,GO:0003824,GO:0005488,GO:0005515,GO:0005516,GO:0005575,GO:0005622,GO:0005623,GO:0005634,GO:0005737,GO:0005794,GO:0005795,GO:0005975,GO:0006464,GO:0006486,GO:0006487,GO:0007275,GO:0008150,GO:0008152,GO:0008194,GO:0008375,GO:0009058,GO:0009059,GO:0009100,GO:0009101,GO:0009790,GO:0009792,GO:0009987,GO:0012505,GO:0016020,GO:0016021,GO:0016740,GO:0016757,GO:0016758,GO:0018193,GO:…
NVE11243	VPS25-like	NVE11243|VPS25-like	-	GO:0000003,GO:0001894,GO:0002165,GO:0003006,GO:0005575,GO:0005622,GO:0005623,GO:0005634,GO:0005654,GO:0005737,GO:0005739,GO:0005768,GO:0005829,GO:0006810,GO:0007163,GO:0007275,GO:0007444,GO:0007483,GO:0007484,GO:0007485,GO:0007548,GO:0007552,GO:0007560,GO:0008150,GO:0008283,GO:0008285,GO:0008593,GO:0009653,GO:0009791,GO:0009886,GO:0009887,GO:0009966,GO:0009987,GO:0010008,GO:0010646,GO:0010669,GO:…
NVE11244	DLEC1-like	NVE11244|DLEC1-like	-	GO:0005575,GO:0005622,GO:0005623,GO:0005737,GO:0008150,GO:0008285,GO:0042127,GO:0044424,GO:0044464,GO:0048519,GO:0048523,GO:0050789,GO:0050794,GO:0065007
NVE11245	CP41B-like	NVE11245|CP41B-like	-	NA
NVE11246	KANL1-like	NVE11246|KANL1-like	-	NA
NVE11247	HIF1A-like	NVE11247|HIF1A-like	+	GO:0000003,GO:0000902,GO:0000904,GO:0000975,GO:0000981,GO:0000982,GO:0000988,GO:0000989,GO:0001067,GO:0001071,GO:0001076,GO:0001077,GO:0001085,GO:0001228,GO:0001501,GO:0001525,GO:0001558,GO:0001568,GO:0001654,GO:0001666,GO:0001667,GO:0001701,GO:0001755,GO:0001776,GO:0001782,GO:0001816,GO:0001817,GO:0001819,GO:0001837,GO:0001838,GO:0001841,GO:0001842,GO:0001890,GO:0001892,GO:0001894,GO:0001922,GO:…
NVE11248	NVE11248	NVE11248|NVE11248	-	NA
NVE11249	BI1-like	NVE11249|BI1-like	-	GO:0000003,GO:0002165,GO:0005575,GO:0005622,GO:0005623,GO:0005634,GO:0005737,GO:0005783,GO:0005789,GO:0005886,GO:0005887,GO:0006873,GO:0006874,GO:0006875,GO:0006915,GO:0006950,GO:0007154,GO:0007165,GO:0007275,GO:0007276,GO:0007283,GO:0007431,GO:0007435,GO:0007552,GO:0007559,GO:0008150,GO:0008219,GO:0009267,GO:0009605,GO:0009653,GO:0009791,GO:0009886,GO:0009888,GO:0009892,GO:0009894,GO:0009895,GO:…
NVE11250	MGT5A-like3	NVE11250|MGT5A-like3	-	GO:0000139,GO:0003674,GO:0003824,GO:0005575,GO:0005622,GO:0005623,GO:0005737,GO:0005794,GO:0005975,GO:0006464,GO:0006486,GO:0006487,GO:0008150,GO:0008152,GO:0008194,GO:0008375,GO:0009058,GO:0009059,GO:0009100,GO:0009101,GO:0009987,GO:0012505,GO:0016020,GO:0016021,GO:0016740,GO:0016757,GO:0016758,GO:0018193,GO:0018196,GO:0018279,GO:0019538,GO:0030144,GO:0031090,GO:0031224,GO:0034645,GO:0036211,GO:…
NVE11251	TTC19-like	NVE11251|TTC19-like	-	GO:0000003,GO:0000910,GO:0005575,GO:0005622,GO:0005623,GO:0005737,GO:0005739,GO:0005740,GO:0005743,GO:0005813,GO:0005815,GO:0005856,GO:0006461,GO:0006996,GO:0007005,GO:0007049,GO:0007275,GO:0007568,GO:0007610,GO:0007626,GO:0007630,GO:0007632,GO:0007634,GO:0008150,GO:0008340,GO:0008344,GO:0009314,GO:0009416,GO:0009628,GO:0009987,GO:0010259,GO:0015630,GO:0016020,GO:0016043,GO:0017004,GO:0017062,GO:…
NVE11252	NVE11252	NVE11252|NVE11252	+	NA
NVE11253	DIA1-like	NVE11253|DIA1-like	-	GO:0000139,GO:0005575,GO:0005576,GO:0005622,GO:0005623,GO:0005737,GO:0005794,GO:0005798,GO:0006810,GO:0006903,GO:0008150,GO:0009987,GO:0012505,GO:0012506,GO:0016020,GO:0016023,GO:0016192,GO:0030117,GO:0030120,GO:0030126,GO:0030135,GO:0030137,GO:0030659,GO:0030660,GO:0030662,GO:0030663,GO:0031090,GO:0031410,GO:0031982,GO:0031988,GO:0032991,GO:0043226,GO:0043227,GO:0043229,GO:0043231,GO:0043234,GO:…
NVE11254	NVE11254	NVE11254|NVE11254	-	NA
NVE11255	GTPBA-like	NVE11255|GTPBA-like	-	GO:0000003,GO:0000166,GO:0001882,GO:0001883,GO:0003674,GO:0005488,GO:0005525,GO:0005575,GO:0005622,GO:0005623,GO:0005634,GO:0005694,GO:0005730,GO:0005737,GO:0005739,GO:0008150,GO:0017076,GO:0019001,GO:0031974,GO:0031981,GO:0032549,GO:0032550,GO:0032553,GO:0032555,GO:0032561,GO:0035639,GO:0036094,GO:0043167,GO:0043168,GO:0043226,GO:0043227,GO:0043228,GO:0043229,GO:0043231,GO:0043232,GO:0043233,GO:…
NVE11256	DHX35-like	NVE11256|DHX35-like	-	GO:0000375,GO:0000377,GO:0000398,GO:0003674,GO:0003724,GO:0003824,GO:0004004,GO:0004386,GO:0005575,GO:0005622,GO:0005623,GO:0005634,GO:0005681,GO:0006139,GO:0006152,GO:0006163,GO:0006195,GO:0006200,GO:0006396,GO:0006397,GO:0006725,GO:0006753,GO:0006793,GO:0006796,GO:0006807,GO:0008026,GO:0008150,GO:0008152,GO:0008186,GO:0008380,GO:0009056,GO:0009116,GO:0009117,GO:0009119,GO:0009123,GO:0009125,GO:…
NVE11257	PDC6I-like1	NVE11257|PDC6I-like1	-	GO:0003674,GO:0004871,GO:0005102,GO:0005112,GO:0005488,GO:0005515,GO:0005575,GO:0005622,GO:0005623,GO:0005737,GO:0005768,GO:0005770,GO:0005771,GO:0005829,GO:0005886,GO:0006461,GO:0006810,GO:0006915,GO:0006996,GO:0007010,GO:0007015,GO:0007032,GO:0007154,GO:0007165,GO:0008022,GO:0008104,GO:0008150,GO:0008152,GO:0008154,GO:0008219,GO:0009056,GO:0009057,GO:0009894,GO:0009966,GO:0009967,GO:0009987,GO:…
NVE11258	SAAR2-like3	NVE11258|SAAR2-like3	-	NA
NVE11260	MIPO1-like	NVE11260|MIPO1-like	-	GO:0005575,GO:0005622,GO:0005623,GO:0005634,GO:0043226,GO:0043227,GO:0043229,GO:0043231,GO:0044424,GO:0044464
NVE11261	SVIL-like3	NVE11261|SVIL-like3	-	GO:0002102,GO:0003674,GO:0003779,GO:0005488,GO:0005515,GO:0005575,GO:0005622,GO:0005623,GO:0005634,GO:0005737,GO:0005856,GO:0005886,GO:0007275,GO:0007517,GO:0007519,GO:0008092,GO:0008150,GO:0009888,GO:0014706,GO:0015629,GO:0016020,GO:0030016,GO:0032501,GO:0032502,GO:0032991,GO:0042995,GO:0043034,GO:0043226,GO:0043227,GO:0043228,GO:0043229,GO:0043231,GO:0043232,GO:0043234,GO:0043292,GO:0044422,GO:…
NVE11262	TSN31-like2	NVE11262|TSN31-like2	-	GO:0005575,GO:0005623,GO:0005886,GO:0005887,GO:0008150,GO:0008284,GO:0016020,GO:0016021,GO:0031224,GO:0031226,GO:0042127,GO:0044425,GO:0044459,GO:0044464,GO:0048518,GO:0048522,GO:0050789,GO:0050794,GO:0065007,GO:0071944
NVE11263	CAN7-like	NVE11263|CAN7-like	-	GO:0005575,GO:0005622,GO:0005623,GO:0005634,GO:0008150,GO:0010876,GO:0019915,GO:0033036,GO:0043226,GO:0043227,GO:0043229,GO:0043231,GO:0044424,GO:0044464,GO:0051179
NVE11264	NVE11264	NVE11264|NVE11264	-	NA
NVE11265	CNBD2-like3	NVE11265|CNBD2-like3	-	NA
NVE11266	FNTB-like	NVE11266|FNTB-like	-	GO:0003674,GO:0003824,GO:0004311,GO:0004659,GO:0004660,GO:0004661,GO:0004663,GO:0005488,GO:0005515,GO:0005575,GO:0005622,GO:0005623,GO:0005737,GO:0005856,GO:0005875,GO:0005968,GO:0006464,GO:0006950,GO:0007275,GO:0008150,GO:0008152,GO:0008284,GO:0008285,GO:0008318,GO:0009611,GO:0009790,GO:0009792,GO:0009889,GO:0009891,GO:0009893,GO:0009987,GO:0010033,GO:0010035,GO:0010556,GO:0010557,GO:0010604,GO:…
NVE11267	TM245-like	NVE11267|TM245-like	-	GO:0003674,GO:0005488,GO:0005515,GO:0005575,GO:0016020,GO:0016021,GO:0031224,GO:0044425
NVE11268	NVE11268	NVE11268|NVE11268	-	NA
NVE11269	NVE11269	NVE11269|NVE11269	-	NA
NVE11270	FMN2-like	NVE11270|FMN2-like	-	GO:0000003,GO:0000226,GO:0000279,GO:0000578,GO:0000910,GO:0001666,GO:0003002,GO:0003006,GO:0003674,GO:0003779,GO:0005488,GO:0005515,GO:0005575,GO:0005622,GO:0005623,GO:0005634,GO:0005730,GO:0005737,GO:0005829,GO:0005856,GO:0005886,GO:0005938,GO:0006403,GO:0006810,GO:0006915,GO:0006928,GO:0006950,GO:0006974,GO:0006996,GO:0007010,GO:0007015,GO:0007017,GO:0007018,GO:0007028,GO:0007049,GO:0007059,GO:…
NVE11271	Y577-like	NVE11271|Y577-like	-	NA
NVE11272	TRI33-like1	NVE11272|TRI33-like1	-	GO:0005575,GO:0005622,GO:0005623,GO:0005634,GO:0005737,GO:0043226,GO:0043227,GO:0043229,GO:0043231,GO:0044424,GO:0044464
NVE11273	TRI33-like2	NVE11273|TRI33-like2	-	GO:0005575,GO:0005622,GO:0005623,GO:0005634,GO:0005737,GO:0043226,GO:0043227,GO:0043229,GO:0043231,GO:0044424,GO:0044464
NVE11274	TTLL1-like2	NVE11274|TTLL1-like2	-	GO:0000226,GO:0000902,GO:0001578,GO:0003341,GO:0003351,GO:0003674,GO:0003824,GO:0004835,GO:0005575,GO:0005622,GO:0005623,GO:0005856,GO:0006464,GO:0006928,GO:0006996,GO:0007010,GO:0007017,GO:0007018,GO:0008150,GO:0008152,GO:0009653,GO:0009987,GO:0010927,GO:0016043,GO:0016874,GO:0016879,GO:0016881,GO:0018095,GO:0018166,GO:0018193,GO:0018200,GO:0018212,GO:0018322,GO:0018410,GO:0019538,GO:0022607,GO:…
NVE11275	TRI56-like1	NVE11275|TRI56-like1	-	NA
NVE11276	PGAP1-like	NVE11276|PGAP1-like	-	GO:0003002,GO:0003008,GO:0003674,GO:0003824,GO:0004518,GO:0005575,GO:0005622,GO:0005623,GO:0005737,GO:0005783,GO:0005789,GO:0006139,GO:0006464,GO:0006497,GO:0006501,GO:0006505,GO:0006506,GO:0006629,GO:0006643,GO:0006644,GO:0006650,GO:0006661,GO:0006664,GO:0006725,GO:0006793,GO:0006796,GO:0006807,GO:0006810,GO:0007275,GO:0007389,GO:0007399,GO:0007417,GO:0007420,GO:0007600,GO:0007605,GO:0008150,GO:…
NVE11277	ADCY6-like	NVE11277|ADCY6-like	-	GO:0001932,GO:0001934,GO:0001973,GO:0003008,GO:0003674,GO:0003824,GO:0004016,GO:0005488,GO:0005515,GO:0005575,GO:0005622,GO:0005623,GO:0005737,GO:0005768,GO:0005886,GO:0005902,GO:0005929,GO:0006091,GO:0006112,GO:0006139,GO:0006140,GO:0006163,GO:0006164,GO:0006171,GO:0006725,GO:0006753,GO:0006793,GO:0006796,GO:0006807,GO:0006810,GO:0006833,GO:0007154,GO:0007165,GO:0007166,GO:0007167,GO:0007169,GO:…
NVE11278	ADCY5-like	NVE11278|ADCY5-like	-	GO:0001932,GO:0001934,GO:0001973,GO:0003008,GO:0003674,GO:0003824,GO:0004016,GO:0005488,GO:0005515,GO:0005575,GO:0005622,GO:0005623,GO:0005737,GO:0005768,GO:0005886,GO:0005902,GO:0005929,GO:0006091,GO:0006112,GO:0006139,GO:0006140,GO:0006163,GO:0006164,GO:0006171,GO:0006725,GO:0006753,GO:0006793,GO:0006796,GO:0006807,GO:0006810,GO:0006833,GO:0007154,GO:0007165,GO:0007166,GO:0007167,GO:0007169,GO:…
NVE11279	NACA-like	NVE11279|NACA-like	-	GO:0000003,GO:0002119,GO:0002164,GO:0003006,GO:0003674,GO:0005488,GO:0005515,GO:0005575,GO:0005622,GO:0005623,GO:0005634,GO:0005737,GO:0005854,GO:0006928,GO:0007049,GO:0007059,GO:0007126,GO:0007275,GO:0007276,GO:0007292,GO:0007317,GO:0007399,GO:0007548,GO:0007568,GO:0008150,GO:0008340,GO:0009653,GO:0009790,GO:0009791,GO:0009792,GO:0009987,GO:0010171,GO:0010259,GO:0010876,GO:0016477,GO:0018996,GO:…
NVE11280	Y2570-like	NVE11280|Y2570-like	-	GO:0005575,GO:0005622,GO:0005623,GO:0005737,GO:0005739,GO:0043226,GO:0043227,GO:0043229,GO:0043231,GO:0044424,GO:0044444,GO:0044464
NVE11281	NVE11281	NVE11281|NVE11281	-	NA
NVE11282	SVEP1-like1	NVE11282|SVEP1-like1	-	NA
NVE11283	NFX1-like	NVE11283|NFX1-like	+	GO:0000122,GO:0000375,GO:0000377,GO:0000398,GO:0001071,GO:0003674,GO:0003676,GO:0003677,GO:0003697,GO:0003700,GO:0005488,GO:0005575,GO:0005622,GO:0005623,GO:0005634,GO:0005654,GO:0005737,GO:0005829,GO:0006139,GO:0006351,GO:0006353,GO:0006355,GO:0006357,GO:0006366,GO:0006369,GO:0006396,GO:0006397,GO:0006403,GO:0006405,GO:0006406,GO:0006725,GO:0006807,GO:0006810,GO:0006913,GO:0006950,GO:0006952,GO:…
NVE11284	DYH7-like1	NVE11284|DYH7-like1	-	GO:0001539,GO:0003008,GO:0003674,GO:0003774,GO:0003777,GO:0003824,GO:0005575,GO:0005622,GO:0005623,GO:0005737,GO:0005856,GO:0005858,GO:0005875,GO:0005929,GO:0005930,GO:0006139,GO:0006152,GO:0006163,GO:0006195,GO:0006200,GO:0006725,GO:0006753,GO:0006793,GO:0006796,GO:0006807,GO:0006928,GO:0007017,GO:0007018,GO:0007600,GO:0007605,GO:0008150,GO:0008152,GO:0009056,GO:0009116,GO:0009117,GO:0009119,GO:…
NVE11285	DYH7-like5	NVE11285|DYH7-like5	-	GO:0001539,GO:0003008,GO:0003674,GO:0003774,GO:0003777,GO:0003824,GO:0005575,GO:0005622,GO:0005623,GO:0005737,GO:0005856,GO:0005858,GO:0005875,GO:0005929,GO:0005930,GO:0006139,GO:0006152,GO:0006163,GO:0006195,GO:0006200,GO:0006725,GO:0006753,GO:0006793,GO:0006796,GO:0006807,GO:0006928,GO:0007017,GO:0007018,GO:0007600,GO:0007605,GO:0008150,GO:0008152,GO:0009056,GO:0009116,GO:0009117,GO:0009119,GO:…
NVE11286	DOX2-like	NVE11286|DOX2-like	-	NA
NVE11287	NVE11287	NVE11287|NVE11287	-	NA
NVE11288	TMM26-like1	NVE11288|TMM26-like1	-	NA
NVE11289	NvNKx2.2B	NVE11289|NvNKx2.2B	+	GO:0000122,GO:0000902,GO:0000904,GO:0000975,GO:0000981,GO:0000988,GO:0000989,GO:0001067,GO:0001071,GO:0001159,GO:0001708,GO:0001709,GO:0002064,GO:0002065,GO:0002066,GO:0002067,GO:0002068,GO:0003002,GO:0003309,GO:0003310,GO:0003312,GO:0003323,GO:0003326,GO:0003327,GO:0003329,GO:0003674,GO:0003676,GO:0003677,GO:0003682,GO:0003700,GO:0003712,GO:0003713,GO:0005488,GO:0005515,GO:0005575,GO:0005622,GO:…
NVE11290	3BP5H-like	NVE11290|3BP5H-like	-	GO:0000003,GO:0003674,GO:0005488,GO:0005515,GO:0006915,GO:0008150,GO:0008219,GO:0009987,GO:0012501,GO:0016265,GO:0017124,GO:0019904,GO:0044699,GO:0044763
NVE11291	CASR-like6	NVE11291|CASR-like6	-	NA
NVE11292	NVE11292	NVE11292|NVE11292	-	NA
NVE11293	FXL20-like1	NVE11293|FXL20-like1	-	GO:0003674,GO:0003824,GO:0004842,GO:0005575,GO:0005622,GO:0005623,GO:0005737,GO:0006461,GO:0006464,GO:0006508,GO:0006511,GO:0006513,GO:0006996,GO:0007010,GO:0008150,GO:0008152,GO:0009056,GO:0009057,GO:0009653,GO:0009987,GO:0010927,GO:0016020,GO:0016043,GO:0016567,GO:0016874,GO:0016879,GO:0016881,GO:0019538,GO:0019787,GO:0019941,GO:0022607,GO:0030029,GO:0030036,GO:0030154,GO:0030163,GO:0030239,GO:…
NVE11294	MEP1B-like2	NVE11294|MEP1B-like2	-	GO:0000003,GO:0001775,GO:0003674,GO:0003824,GO:0004175,GO:0004222,GO:0005575,GO:0005622,GO:0005623,GO:0005737,GO:0005886,GO:0006508,GO:0006810,GO:0006897,GO:0006909,GO:0007155,GO:0007275,GO:0007338,GO:0007343,GO:0008150,GO:0008152,GO:0008233,GO:0008237,GO:0009566,GO:0009893,GO:0009987,GO:0010468,GO:0010604,GO:0010954,GO:0016020,GO:0016021,GO:0016023,GO:0016192,GO:0016787,GO:0017090,GO:0019222,GO:…
NVE11295	Nvao51	NVE11295|Nvao51	-	GO:0000139,GO:0003674,GO:0003824,GO:0005575,GO:0005622,GO:0005623,GO:0005737,GO:0005794,GO:0005975,GO:0006464,GO:0006486,GO:0006493,GO:0008150,GO:0008152,GO:0008194,GO:0008375,GO:0009058,GO:0009059,GO:0009100,GO:0009101,GO:0009987,GO:0012505,GO:0016020,GO:0016740,GO:0016757,GO:0016758,GO:0019538,GO:0031090,GO:0034645,GO:0036211,GO:0043170,GO:0043226,GO:0043227,GO:0043229,GO:0043231,GO:0043412,GO:…
NVE11296	NVE11296	NVE11296|NVE11296	-	NA
NVE11297	NVE11297	NVE11297|NVE11297	-	NA
NVE11298	NARR-like	NVE11298|NARR-like	-	NA
NVE11299	ARMC4-like1	NVE11299|ARMC4-like1	-	NA
NVE11300	NVE11300	NVE11300|NVE11300	-	NA
NVE11301	TAAR1-like2	NVE11301|TAAR1-like2	-	NA
NVE11302	NVE11302	NVE11302|NVE11302	+	NA
NVE11303	MGT5A-like4	NVE11303|MGT5A-like4	-	GO:0000139,GO:0003674,GO:0003824,GO:0005488,GO:0005515,GO:0005516,GO:0005575,GO:0005622,GO:0005623,GO:0005634,GO:0005737,GO:0005794,GO:0005795,GO:0005975,GO:0006464,GO:0006486,GO:0006487,GO:0007275,GO:0008150,GO:0008152,GO:0008194,GO:0008375,GO:0009058,GO:0009059,GO:0009100,GO:0009101,GO:0009790,GO:0009792,GO:0009987,GO:0012505,GO:0016020,GO:0016021,GO:0016740,GO:0016757,GO:0016758,GO:0018193,GO:…
NVE11304	ANR50-like1	NVE11304|ANR50-like1	-	GO:0000003,GO:0000768,GO:0001655,GO:0001667,GO:0001701,GO:0003006,GO:0003008,GO:0003674,GO:0005488,GO:0005515,GO:0005575,GO:0005622,GO:0005623,GO:0005737,GO:0005856,GO:0005912,GO:0006928,GO:0006949,GO:0007275,GO:0007276,GO:0007292,GO:0007297,GO:0007298,GO:0007517,GO:0007519,GO:0007520,GO:0007610,GO:0007611,GO:0007612,GO:0007632,GO:0008150,GO:0008306,GO:0008542,GO:0009314,GO:0009416,GO:0009628,GO:…
NVE11305	TBC24-like1	NVE11305|TBC24-like1	-	NA
NVE11306	LA-like	NVE11306|LA-like	-	GO:0000003,GO:0000049,GO:0002119,GO:0002164,GO:0003006,GO:0003674,GO:0003676,GO:0003723,GO:0003729,GO:0005488,GO:0005575,GO:0005622,GO:0005623,GO:0005634,GO:0006139,GO:0006396,GO:0006399,GO:0006400,GO:0006725,GO:0006807,GO:0006810,GO:0006897,GO:0006898,GO:0007275,GO:0007548,GO:0007610,GO:0008033,GO:0008097,GO:0008098,GO:0008150,GO:0008152,GO:0008334,GO:0008406,GO:0009451,GO:0009790,GO:0009791,GO:…
NVE11307	NVE11307	NVE11307|NVE11307	-	NA
NVE11308	BAI3-like1	NVE11308|BAI3-like1	-	NA
NVE11309	MMP9-like3	NVE11309|MMP9-like3	-	NA
NVE11310	ESPB1-like	NVE11310|ESPB1-like	-	GO:0005575,GO:0005576
NVE11311	NVE11311	NVE11311|NVE11311	-	NA
NVE11312	NVE11312	NVE11312|NVE11312	-	NA
NVE11313	GP133-like14	NVE11313|GP133-like14	-	NA
NVE11314	LRC46-like2	NVE11314|LRC46-like2	-	NA
NVE11315	NVE11315	NVE11315|NVE11315	-	NA
NVE11316	NVE11316	NVE11316|NVE11316	-	NA
NVE11317	GP133-like15	NVE11317|GP133-like15	-	NA
NVE11318	NVE11318	NVE11318|NVE11318	-	NA
NVE11319	HLX-like	NVE11319|HLX-like	+	GO:0001071,GO:0001889,GO:0002682,GO:0002683,GO:0002684,GO:0002694,GO:0002695,GO:0002696,GO:0002697,GO:0002698,GO:0002699,GO:0002819,GO:0002822,GO:0002825,GO:0002828,GO:0003674,GO:0003676,GO:0003677,GO:0003700,GO:0005488,GO:0005575,GO:0005622,GO:0005623,GO:0005634,GO:0006355,GO:0007275,GO:0007399,GO:0007517,GO:0007519,GO:0008150,GO:0008284,GO:0009653,GO:0009790,GO:0009887,GO:0009888,GO:0009889,GO:…
NVE11320	NvPar3	NVE11320|NvPar3	-	NA
NVE11321	PARD3-like1	NVE11321|PARD3-like1	-	GO:0000003,GO:0000132,GO:0000226,GO:0000278,GO:0000578,GO:0000902,GO:0000904,GO:0000910,GO:0001654,GO:0001655,GO:0001667,GO:0001703,GO:0001709,GO:0001736,GO:0001738,GO:0001763,GO:0001822,GO:0002009,GO:0002011,GO:0002064,GO:0002119,GO:0002164,GO:0003002,GO:0003006,GO:0003382,GO:0003383,GO:0003674,GO:0004872,GO:0005080,GO:0005488,GO:0005515,GO:0005543,GO:0005546,GO:0005547,GO:0005575,GO:0005622,GO:…
NVE11322	SYG-like	NVE11322|SYG-like	-	GO:0000003,GO:0000902,GO:0000904,GO:0002119,GO:0002164,GO:0003674,GO:0003824,GO:0004812,GO:0004820,GO:0005488,GO:0005515,GO:0005575,GO:0005622,GO:0005623,GO:0005737,GO:0005739,GO:0005759,GO:0005829,GO:0006082,GO:0006139,GO:0006399,GO:0006412,GO:0006418,GO:0006426,GO:0006520,GO:0006725,GO:0006753,GO:0006793,GO:0006796,GO:0006807,GO:0006810,GO:0006897,GO:0006898,GO:0007275,GO:0007399,GO:0008150,GO:…
NVE11323	KCNH8-like	NVE11323|KCNH8-like	-	GO:0000981,GO:0001071,GO:0003008,GO:0003674,GO:0003700,GO:0003705,GO:0005215,GO:0005216,GO:0005244,GO:0005249,GO:0005261,GO:0005267,GO:0005575,GO:0005623,GO:0005886,GO:0005887,GO:0006139,GO:0006351,GO:0006355,GO:0006357,GO:0006366,GO:0006725,GO:0006807,GO:0006810,GO:0006811,GO:0006812,GO:0006813,GO:0007154,GO:0007267,GO:0007268,GO:0008076,GO:0008150,GO:0008152,GO:0008324,GO:0009058,GO:0009059,GO:…
NVE11324	DBF4A-like2	NVE11324|DBF4A-like2	-	GO:0005575,GO:0005622,GO:0005623,GO:0005634,GO:0016234,GO:0016235,GO:0043226,GO:0043227,GO:0043229,GO:0043231,GO:0044424,GO:0044464
NVE11325	NVE11325	NVE11325|NVE11325	-	NA
NVE11326	FBXL7-like5	NVE11326|FBXL7-like5	-	GO:0000086,GO:0000151,GO:0000278,GO:0000280,GO:0003674,GO:0003824,GO:0004842,GO:0005575,GO:0005622,GO:0005623,GO:0005813,GO:0005815,GO:0005856,GO:0006464,GO:0006508,GO:0006511,GO:0006996,GO:0007049,GO:0007067,GO:0008150,GO:0008152,GO:0008283,GO:0009056,GO:0009057,GO:0009987,GO:0010498,GO:0015630,GO:0016043,GO:0016567,GO:0016874,GO:0016879,GO:0016881,GO:0019005,GO:0019538,GO:0019787,GO:0019941,GO:…
NVE11327	TRNT1-like	NVE11327|TRNT1-like	-	GO:0000049,GO:0000166,GO:0001882,GO:0001883,GO:0002119,GO:0002164,GO:0003674,GO:0003676,GO:0003723,GO:0003824,GO:0004652,GO:0004810,GO:0005488,GO:0005524,GO:0005575,GO:0005622,GO:0005623,GO:0005737,GO:0005739,GO:0005813,GO:0005815,GO:0005856,GO:0006139,GO:0006396,GO:0006399,GO:0006605,GO:0006626,GO:0006725,GO:0006807,GO:0006810,GO:0006839,GO:0006886,GO:0006897,GO:0006898,GO:0006996,GO:0007005,GO:…
NVE11328	RALA-like	NVE11328|RALA-like	-	GO:0000003,GO:0000166,GO:0000910,GO:0001654,GO:0001664,GO:0001667,GO:0001700,GO:0001736,GO:0001738,GO:0001745,GO:0001751,GO:0001752,GO:0001754,GO:0001882,GO:0001883,GO:0001928,GO:0002009,GO:0002376,GO:0003006,GO:0003674,GO:0003824,GO:0003924,GO:0005102,GO:0005488,GO:0005515,GO:0005525,GO:0005575,GO:0005623,GO:0005886,GO:0006139,GO:0006152,GO:0006163,GO:0006184,GO:0006195,GO:0006725,GO:0006753,GO:…
NVE11329	NVE11329	NVE11329|NVE11329	-	NA
NVE11330	WDR24-like	NVE11330|WDR24-like	-	GO:0000268,GO:0003674,GO:0005048,GO:0005053,GO:0005488,GO:0006996,GO:0007031,GO:0008150,GO:0009987,GO:0016043,GO:0033218,GO:0042277,GO:0044699,GO:0044763,GO:0071840
NVE11331	MOCS1-like2	NVE11331|MOCS1-like2	-	NA
NVE11332	MOCS1-like1	NVE11332|MOCS1-like1	-	GO:0003674,GO:0005488,GO:0005575,GO:0005622,GO:0005623,GO:0005634,GO:0005737,GO:0005829,GO:0006732,GO:0006766,GO:0006767,GO:0006777,GO:0006793,GO:0006796,GO:0006807,GO:0007275,GO:0007568,GO:0008150,GO:0008152,GO:0008340,GO:0009058,GO:0009108,GO:0009987,GO:0010259,GO:0018130,GO:0019538,GO:0019637,GO:0019720,GO:0032324,GO:0032501,GO:0032502,GO:0040008,GO:0040009,GO:0040010,GO:0040011,GO:0043170,GO:…
NVE11333	CRNL1-like	NVE11333|CRNL1-like	-	GO:0000003,GO:0000226,GO:0000245,GO:0000375,GO:0000377,GO:0000381,GO:0000398,GO:0001508,GO:0001655,GO:0001742,GO:0002009,GO:0002119,GO:0002164,GO:0003008,GO:0003674,GO:0003676,GO:0003723,GO:0005488,GO:0005575,GO:0005622,GO:0005623,GO:0005634,GO:0005654,GO:0005681,GO:0005737,GO:0005813,GO:0005815,GO:0005819,GO:0005856,GO:0006139,GO:0006396,GO:0006397,GO:0006725,GO:0006807,GO:0006928,GO:0006996,GO:…
NVE11334	FBXL4-like	NVE11334|FBXL4-like	-	GO:0000151,GO:0005575,GO:0005622,GO:0005623,GO:0005634,GO:0005737,GO:0006508,GO:0006511,GO:0008150,GO:0008152,GO:0008277,GO:0009056,GO:0009057,GO:0009966,GO:0009987,GO:0010646,GO:0016059,GO:0019538,GO:0019941,GO:0022400,GO:0023051,GO:0030163,GO:0032101,GO:0032991,GO:0043170,GO:0043226,GO:0043227,GO:0043229,GO:0043231,GO:0043234,GO:0043632,GO:0044237,GO:0044238,GO:0044248,GO:0044257,GO:0044260,GO:…
NVE11335	GALT1-like1	NVE11335|GALT1-like1	-	GO:0000139,GO:0003674,GO:0003824,GO:0004653,GO:0005488,GO:0005575,GO:0005576,GO:0005622,GO:0005623,GO:0005737,GO:0005794,GO:0005795,GO:0005975,GO:0006464,GO:0006486,GO:0006493,GO:0008150,GO:0008152,GO:0008194,GO:0008376,GO:0009058,GO:0009059,GO:0009100,GO:0009101,GO:0009311,GO:0009312,GO:0009987,GO:0012505,GO:0016020,GO:0016051,GO:0016266,GO:0016740,GO:0016757,GO:0016758,GO:0018193,GO:0018209,GO:…
NVE11336	NVE11336	NVE11336|NVE11336	-	NA
NVE11337	GALT5-like	NVE11337|GALT5-like	-	NA
NVE11338	FTCD-like1	NVE11338|FTCD-like1	-	GO:0003674,GO:0003824,GO:0005488,GO:0005515,GO:0005575,GO:0005622,GO:0005623,GO:0005737,GO:0005794,GO:0005829,GO:0006082,GO:0006520,GO:0006547,GO:0006548,GO:0006575,GO:0006725,GO:0006732,GO:0006760,GO:0006807,GO:0006996,GO:0007010,GO:0008150,GO:0008152,GO:0009056,GO:0009063,GO:0009987,GO:0016043,GO:0016054,GO:0016740,GO:0016741,GO:0016742,GO:0016829,GO:0016840,GO:0016841,GO:0019215,GO:0019239,GO:…
NVE11339	Nvbetaintegrin1	NVE11339|Nvbetaintegrin1	-	GO:0000003,GO:0000082,GO:0000278,GO:0000902,GO:0000904,GO:0001525,GO:0001568,GO:0001667,GO:0001669,GO:0001700,GO:0001701,GO:0001703,GO:0001708,GO:0001726,GO:0001775,GO:0001894,GO:0001932,GO:0001934,GO:0001936,GO:0001938,GO:0001944,GO:0001968,GO:0002009,GO:0002011,GO:0002040,GO:0002042,GO:0002164,GO:0002165,GO:0002376,GO:0002474,GO:0002478,GO:0002479,GO:0002520,GO:0002521,GO:0002523,GO:0002576,GO:…
NVE11340	NVE11340	NVE11340|NVE11340	-	NA
NVE11341	NvSprouty3-like	NVE11341|NvSprouty3-like	-	NA
NVE11342	NVE11342	NVE11342|NVE11342	-	NA
NVE11343	S22AF-like1	NVE11343|S22AF-like1	-	GO:0000003,GO:0000166,GO:0001504,GO:0001505,GO:0003006,GO:0003008,GO:0003333,GO:0003674,GO:0005215,GO:0005329,GO:0005342,GO:0005488,GO:0005575,GO:0005622,GO:0005623,GO:0005737,GO:0005739,GO:0005777,GO:0005778,GO:0005886,GO:0005887,GO:0005903,GO:0006082,GO:0006577,GO:0006807,GO:0006810,GO:0006811,GO:0006812,GO:0006820,GO:0006836,GO:0006855,GO:0006865,GO:0006996,GO:0007005,GO:0007154,GO:0007267,GO:…
NVE11344	ELP-like1	NVE11344|ELP-like1	-	GO:0003008,GO:0005575,GO:0005576,GO:0007154,GO:0007275,GO:0007399,GO:0008037,GO:0008038,GO:0008150,GO:0009987,GO:0019226,GO:0022008,GO:0023052,GO:0030154,GO:0030182,GO:0032501,GO:0032502,GO:0035637,GO:0044699,GO:0044700,GO:0044707,GO:0044763,GO:0044767,GO:0048468,GO:0048666,GO:0048699,GO:0048731,GO:0048856,GO:0048869,GO:0050877
NVE11345	NvHoxB-Anthox6a	NVE11345|NvHoxB-Anthox6a	+	GO:0000122,GO:0000902,GO:0000904,GO:0001071,GO:0001501,GO:0001503,GO:0001649,GO:0001709,GO:0002076,GO:0003002,GO:0003674,GO:0003676,GO:0003677,GO:0003700,GO:0005488,GO:0005575,GO:0005622,GO:0005623,GO:0005634,GO:0006355,GO:0006357,GO:0006928,GO:0006935,GO:0007275,GO:0007350,GO:0007379,GO:0007380,GO:0007381,GO:0007382,GO:0007389,GO:0007399,GO:0007409,GO:0007411,GO:0007417,GO:0007420,GO:0007423,GO:…
NVE11346	FYV1-like1	NVE11346|FYV1-like1	-	GO:0000139,GO:0000285,GO:0001508,GO:0003008,GO:0003674,GO:0003824,GO:0005488,GO:0005543,GO:0005575,GO:0005622,GO:0005623,GO:0005737,GO:0005768,GO:0005769,GO:0005770,GO:0005794,GO:0005829,GO:0006629,GO:0006644,GO:0006650,GO:0006661,GO:0006793,GO:0006796,GO:0006810,GO:0007034,GO:0007041,GO:0007154,GO:0007165,GO:0007272,GO:0007275,GO:0007399,GO:0008104,GO:0008150,GO:0008152,GO:0008270,GO:0008289,GO:…
NVE11347	NVE11347	NVE11347|NVE11347	-	GO:0000139,GO:0000285,GO:0001508,GO:0003008,GO:0003674,GO:0003824,GO:0005488,GO:0005543,GO:0005575,GO:0005622,GO:0005623,GO:0005737,GO:0005768,GO:0005769,GO:0005770,GO:0005794,GO:0005829,GO:0006629,GO:0006644,GO:0006650,GO:0006661,GO:0006793,GO:0006796,GO:0006810,GO:0007034,GO:0007041,GO:0007154,GO:0007165,GO:0007272,GO:0007275,GO:0007399,GO:0008104,GO:0008150,GO:0008152,GO:0008270,GO:0008289,GO:…
NVE11348	NVE11348	NVE11348|NVE11348	-	NA
NVE11349	DLRB2-like1	NVE11349|DLRB2-like1	-	GO:0000003,GO:0000902,GO:0000904,GO:0003674,GO:0003774,GO:0003777,GO:0003824,GO:0005488,GO:0005515,GO:0005575,GO:0005622,GO:0005623,GO:0005694,GO:0005737,GO:0005813,GO:0005815,GO:0005819,GO:0005856,GO:0005858,GO:0005868,GO:0005874,GO:0005875,GO:0005876,GO:0005930,GO:0005938,GO:0006139,GO:0006152,GO:0006163,GO:0006195,GO:0006200,GO:0006725,GO:0006753,GO:0006793,GO:0006796,GO:0006807,GO:0006928,GO:…
NVE11350	MYO1D-like3	NVE11350|MYO1D-like3	-	GO:0000003,GO:0000146,GO:0002165,GO:0003006,GO:0003674,GO:0003774,GO:0003779,GO:0003824,GO:0005488,GO:0005515,GO:0005516,GO:0005575,GO:0005622,GO:0005623,GO:0005737,GO:0005783,GO:0005790,GO:0005856,GO:0005886,GO:0005938,GO:0006139,GO:0006152,GO:0006163,GO:0006195,GO:0006200,GO:0006725,GO:0006753,GO:0006793,GO:0006796,GO:0006807,GO:0007275,GO:0007368,GO:0007389,GO:0007444,GO:0007483,GO:0007484,GO:…
NVE11351	MYO1D-like1	NVE11351|MYO1D-like1	-	GO:0000003,GO:0000146,GO:0002165,GO:0003006,GO:0003674,GO:0003774,GO:0003779,GO:0003824,GO:0005488,GO:0005515,GO:0005516,GO:0005575,GO:0005622,GO:0005623,GO:0005737,GO:0005783,GO:0005790,GO:0005856,GO:0005886,GO:0005938,GO:0006139,GO:0006152,GO:0006163,GO:0006195,GO:0006200,GO:0006725,GO:0006753,GO:0006793,GO:0006796,GO:0006807,GO:0007275,GO:0007368,GO:0007389,GO:0007444,GO:0007483,GO:0007484,GO:…
NVE11352	NVE11352	NVE11352|NVE11352	-	NA
NVE11353	CWC25-like	NVE11353|CWC25-like	-	GO:0000226,GO:0000278,GO:0006996,GO:0007010,GO:0007017,GO:0007049,GO:0007051,GO:0007052,GO:0008150,GO:0009987,GO:0016043,GO:0022402,GO:0043933,GO:0044699,GO:0044763,GO:0071822,GO:0071840
NVE11354	INVS-like1	NVE11354|INVS-like1	-	GO:0001655,GO:0001822,GO:0001947,GO:0002009,GO:0003002,GO:0003007,GO:0003143,GO:0005575,GO:0005622,GO:0005623,GO:0005634,GO:0005737,GO:0005819,GO:0005856,GO:0005929,GO:0007275,GO:0007368,GO:0007369,GO:0007389,GO:0007507,GO:0008150,GO:0009653,GO:0009790,GO:0009791,GO:0009799,GO:0009855,GO:0009887,GO:0009888,GO:0009966,GO:0009968,GO:0010171,GO:0010646,GO:0010648,GO:0015630,GO:0016020,GO:0023051,GO:…
NVE11355	NVE11355	NVE11355|NVE11355	-	NA
NVE11356	METL6-like	NVE11356|METL6-like	-	NA
NVE11357	SUMO1-like	NVE11357|SUMO1-like	-	GO:0000003,GO:0000122,GO:0001703,GO:0001959,GO:0002119,GO:0002164,GO:0002376,GO:0002682,GO:0003006,GO:0003674,GO:0003824,GO:0005488,GO:0005515,GO:0005575,GO:0005622,GO:0005623,GO:0005634,GO:0005635,GO:0005643,GO:0005654,GO:0005737,GO:0006139,GO:0006259,GO:0006281,GO:0006355,GO:0006357,GO:0006464,GO:0006725,GO:0006807,GO:0006950,GO:0006952,GO:0006955,GO:0006974,GO:0006996,GO:0006997,GO:0007154,GO:…
NVE11358	MSL1-like	NVE11358|MSL1-like	-	GO:0000123,GO:0000803,GO:0000805,GO:0003674,GO:0003676,GO:0003677,GO:0003682,GO:0005488,GO:0005515,GO:0005575,GO:0005622,GO:0005623,GO:0005634,GO:0005654,GO:0005694,GO:0006325,GO:0006355,GO:0006464,GO:0006473,GO:0006475,GO:0006996,GO:0007549,GO:0008150,GO:0008152,GO:0009047,GO:0009889,GO:0009891,GO:0009893,GO:0009987,GO:0010468,GO:0010556,GO:0010557,GO:0010604,GO:0010628,GO:0016043,GO:0016456,GO:…
NVE11359	CCR8-like	NVE11359|CCR8-like	-	NA
NVE11360	ZPP-like1	NVE11360|ZPP-like1	-	NA
NVE11361	NVE11361	NVE11361|NVE11361	-	NA
NVE11362	CO6A4-like2	NVE11362|CO6A4-like2	-	NA
NVE11363	LPH-like	NVE11363|LPH-like	-	NA
NVE11364	WBS27-like1	NVE11364|WBS27-like1	-	NA
NVE11365	MK67I-like	NVE11365|MK67I-like	-	GO:0000003,GO:0000228,GO:0000793,GO:0000794,GO:0002119,GO:0002164,GO:0003674,GO:0003676,GO:0003723,GO:0003729,GO:0005488,GO:0005575,GO:0005622,GO:0005623,GO:0005634,GO:0005654,GO:0005694,GO:0005730,GO:0005737,GO:0006139,GO:0006351,GO:0006461,GO:0006725,GO:0006807,GO:0006810,GO:0006897,GO:0006898,GO:0006928,GO:0007275,GO:0007399,GO:0007610,GO:0008150,GO:0008152,GO:0009058,GO:0009059,GO:0009303,GO:…
NVE11366	KLHL4-like	NVE11366|KLHL4-like	-	NA
NVE11367	MDH1B-like	NVE11367|MDH1B-like	-	NA
NVE11368	MOGT1-like	NVE11368|MOGT1-like	-	GO:0003674,GO:0003824,GO:0003846,GO:0004144,GO:0005488,GO:0005515,GO:0005575,GO:0005622,GO:0005623,GO:0005737,GO:0005783,GO:0005789,GO:0005811,GO:0006629,GO:0006637,GO:0006638,GO:0006639,GO:0006641,GO:0006644,GO:0006650,GO:0006732,GO:0006793,GO:0006796,GO:0007275,GO:0008150,GO:0008152,GO:0008374,GO:0008610,GO:0008654,GO:0009058,GO:0009888,GO:0009987,GO:0010033,GO:0010876,GO:0012505,GO:0016020,GO:…
NVE11369	NVE11369	NVE11369|NVE11369	+	NA
NVE11370	AT7L3-like	NVE11370|AT7L3-like	-	GO:0000123,GO:0000124,GO:0000902,GO:0000904,GO:0000988,GO:0000989,GO:0003674,GO:0003712,GO:0003713,GO:0005488,GO:0005515,GO:0005575,GO:0005622,GO:0005623,GO:0005634,GO:0005654,GO:0006325,GO:0006355,GO:0006464,GO:0006928,GO:0006996,GO:0007154,GO:0007275,GO:0007399,GO:0007409,GO:0007412,GO:0008150,GO:0008152,GO:0008347,GO:0009653,GO:0009889,GO:0009891,GO:0009893,GO:0009987,GO:0010468,GO:0010556,GO:…
NVE11371	CU002-like	NVE11371|CU002-like	-	GO:0000902,GO:0002165,GO:0005575,GO:0005622,GO:0005623,GO:0005737,GO:0005886,GO:0006996,GO:0007010,GO:0007275,GO:0007431,GO:0007435,GO:0007552,GO:0007559,GO:0008150,GO:0008219,GO:0008360,GO:0009653,GO:0009791,GO:0009886,GO:0009888,GO:0009987,GO:0012501,GO:0016020,GO:0016043,GO:0016265,GO:0016271,GO:0022603,GO:0022604,GO:0022612,GO:0030030,GO:0032501,GO:0032502,GO:0032989,GO:0032990,GO:0035070,GO:…
NVE11372	SYT1-like2	NVE11372|SYT1-like2	-	GO:0001505,GO:0003001,GO:0003008,GO:0003674,GO:0005488,GO:0005543,GO:0005544,GO:0006810,GO:0006836,GO:0007154,GO:0007267,GO:0007268,GO:0007269,GO:0008150,GO:0008289,GO:0009987,GO:0016192,GO:0019226,GO:0023052,GO:0023061,GO:0032501,GO:0032940,GO:0035637,GO:0043167,GO:0043168,GO:0044699,GO:0044700,GO:0044707,GO:0044763,GO:0044765,GO:0046903,GO:0050877,GO:0051179,GO:0051234,GO:0051641,GO:0051649,GO:…
NVE11373	ARMC8-like	NVE11373|ARMC8-like	-	NA
NVE11374	TOLL-like	NVE11374|TOLL-like	-	GO:0000578,GO:0000910,GO:0002376,GO:0002520,GO:0002682,GO:0002697,GO:0002700,GO:0002759,GO:0002784,GO:0002786,GO:0002788,GO:0002805,GO:0002807,GO:0002808,GO:0002810,GO:0002831,GO:0002920,GO:0003002,GO:0003674,GO:0004871,GO:0004872,GO:0004888,GO:0005488,GO:0005515,GO:0005575,GO:0005622,GO:0005623,GO:0005737,GO:0005768,GO:0005769,GO:0005886,GO:0005887,GO:0006935,GO:0006950,GO:0006952,GO:0006955,GO:…
NVE11375	BANP-like	NVE11375|BANP-like	-	NA
NVE11696	NVE11696	NVE11696|NVE11696	-	GO:0001523,GO:0003674,GO:0003824,GO:0006629,GO:0006720,GO:0006721,GO:0008150,GO:0008152,GO:0008374,GO:0009987,GO:0010817,GO:0016101,GO:0016740,GO:0016746,GO:0016747,GO:0034754,GO:0042445,GO:0042572,GO:0044237,GO:0044238,GO:0044255,GO:0044710,GO:0047173,GO:0065007,GO:0065008,GO:0071704
NVE11697	ASML-like1	NVE11697|ASML-like1	-	GO:0003674,GO:0003824,GO:0005575,GO:0005622,GO:0005623,GO:0005737,GO:0005829,GO:0006412,GO:0006576,GO:0006586,GO:0006725,GO:0006807,GO:0008150,GO:0008152,GO:0008168,GO:0008171,GO:0008757,GO:0009058,GO:0009059,GO:0009308,GO:0009309,GO:0009987,GO:0010467,GO:0010817,GO:0016740,GO:0016741,GO:0017096,GO:0018130,GO:0019438,GO:0019538,GO:0030186,GO:0030187,GO:0032259,GO:0034641,GO:0034645,GO:0034754,GO:…
NVE11698	NVE11698	NVE11698|NVE11698	-	NA
NVE11699	NVE11699	NVE11699|NVE11699	-	NA
NVE11700	NVE11700	NVE11700|NVE11700	-	NA
NVE11701	TNR19-like	NVE11701|TNR19-like	-	NA
NVE11702	NVE11702	NVE11702|NVE11702	-	NA
NVE11703	FDXA1-like	NVE11703|FDXA1-like	-	NA
NVE11704	NNRD-like1	NVE11704|NNRD-like1	-	GO:0005575,GO:0005622,GO:0005623,GO:0005737,GO:0005739,GO:0043226,GO:0043227,GO:0043229,GO:0043231,GO:0044424,GO:0044444,GO:0044464
NVE11705	PCDC2-like1	NVE11705|PCDC2-like1	-	GO:0000003,GO:0001701,GO:0001890,GO:0001892,GO:0005575,GO:0005623,GO:0005886,GO:0005887,GO:0005911,GO:0005975,GO:0005976,GO:0005977,GO:0006073,GO:0006091,GO:0006112,GO:0007155,GO:0007156,GO:0007275,GO:0007276,GO:0007283,GO:0007399,GO:0008037,GO:0008038,GO:0008150,GO:0008152,GO:0009790,GO:0009792,GO:0009987,GO:0015980,GO:0016020,GO:0016021,GO:0016337,GO:0016339,GO:0019953,GO:0022008,GO:0022414,GO:…
NVE11706	NVE11706	NVE11706|NVE11706	-	NA
NVE11707	NVE11707	NVE11707|NVE11707	-	NA
NVE11708	WDR17-like	NVE11708|WDR17-like	-	NA
NVE11709	USOM5-like11	NVE11709|USOM5-like11	-	NA
NVE11710	NVE11710	NVE11710|NVE11710	-	NA
NVE11711	PWP2-like	NVE11711|PWP2-like	-	GO:0000028,GO:0002119,GO:0002164,GO:0003674,GO:0004871,GO:0005575,GO:0005622,GO:0005623,GO:0005634,GO:0005730,GO:0005737,GO:0006996,GO:0007154,GO:0007165,GO:0007275,GO:0007399,GO:0008150,GO:0009791,GO:0009987,GO:0016043,GO:0022008,GO:0022607,GO:0022613,GO:0022618,GO:0023052,GO:0030154,GO:0031974,GO:0031981,GO:0032501,GO:0032502,GO:0034622,GO:0040007,GO:0042254,GO:0042255,GO:0042274,GO:0043226,GO:…
NVE11712	PGK-like	NVE11712|PGK-like	-	GO:0000166,GO:0001666,GO:0001882,GO:0001883,GO:0003008,GO:0003674,GO:0003824,GO:0004618,GO:0005488,GO:0005524,GO:0005575,GO:0005622,GO:0005623,GO:0005694,GO:0005737,GO:0005829,GO:0005975,GO:0005996,GO:0006006,GO:0006007,GO:0006091,GO:0006094,GO:0006096,GO:0006793,GO:0006796,GO:0006950,GO:0007154,GO:0007267,GO:0007268,GO:0008150,GO:0008152,GO:0009056,GO:0009058,GO:0009628,GO:0009987,GO:0016051,GO:…
NVE11713	TRAP1-like	NVE11713|TRAP1-like	-	GO:0003674,GO:0003824,GO:0005102,GO:0005126,GO:0005164,GO:0005488,GO:0005515,GO:0005575,GO:0005622,GO:0005623,GO:0005737,GO:0005739,GO:0005811,GO:0006139,GO:0006152,GO:0006163,GO:0006195,GO:0006200,GO:0006725,GO:0006753,GO:0006793,GO:0006796,GO:0006807,GO:0006950,GO:0006979,GO:0006984,GO:0006986,GO:0007154,GO:0007165,GO:0008150,GO:0008152,GO:0009056,GO:0009116,GO:0009117,GO:0009119,GO:0009123,GO:…
NVE11714	RHG26-like	NVE11714|RHG26-like	-	NA
NVE11715	WDR19-like1	NVE11715|WDR19-like1	-	GO:0000902,GO:0001501,GO:0001654,GO:0001701,GO:0003002,GO:0003008,GO:0005575,GO:0005622,GO:0005623,GO:0005815,GO:0005856,GO:0005929,GO:0005930,GO:0005932,GO:0006810,GO:0006928,GO:0006935,GO:0006950,GO:0006974,GO:0006996,GO:0007017,GO:0007018,GO:0007154,GO:0007165,GO:0007166,GO:0007224,GO:0007275,GO:0007389,GO:0007399,GO:0007423,GO:0007610,GO:0007635,GO:0008104,GO:0008150,GO:0009605,GO:0009653,GO:…
NVE11716	WDR19-like2	NVE11716|WDR19-like2	-	GO:0000902,GO:0001501,GO:0001654,GO:0001701,GO:0003002,GO:0003008,GO:0005575,GO:0005622,GO:0005623,GO:0005815,GO:0005856,GO:0005929,GO:0005930,GO:0005932,GO:0006810,GO:0006928,GO:0006935,GO:0006950,GO:0006974,GO:0006996,GO:0007017,GO:0007018,GO:0007154,GO:0007165,GO:0007166,GO:0007224,GO:0007275,GO:0007389,GO:0007399,GO:0007423,GO:0007610,GO:0007635,GO:0008104,GO:0008150,GO:0009605,GO:0009653,GO:…
NVE11717	SAR1B-like1	NVE11717|SAR1B-like1	-	GO:0000003,GO:0000139,GO:0000166,GO:0000902,GO:0001882,GO:0001883,GO:0002119,GO:0002164,GO:0002165,GO:0002168,GO:0002376,GO:0002474,GO:0002478,GO:0002495,GO:0002504,GO:0003002,GO:0003674,GO:0003824,GO:0003924,GO:0005488,GO:0005525,GO:0005575,GO:0005622,GO:0005623,GO:0005737,GO:0005783,GO:0005789,GO:0005794,GO:0005795,GO:0005811,GO:0005829,GO:0005975,GO:0006139,GO:0006152,GO:0006163,GO:0006184,GO:…
NVE11718	GSX1-like	NVE11718|GSX1-like	+	GO:0000122,GO:0001071,GO:0001708,GO:0001709,GO:0002087,GO:0003002,GO:0003008,GO:0003674,GO:0003676,GO:0003677,GO:0003700,GO:0005488,GO:0005515,GO:0005575,GO:0005622,GO:0005623,GO:0005634,GO:0006355,GO:0006357,GO:0007275,GO:0007389,GO:0007398,GO:0007399,GO:0007400,GO:0007417,GO:0007419,GO:0007420,GO:0008134,GO:0008150,GO:0009653,GO:0009887,GO:0009888,GO:0009889,GO:0009890,GO:0009892,GO:0009953,GO:…
NVE11719	CD027-like1	NVE11719|CD027-like1	-	GO:0003674,GO:0005488,GO:0005575,GO:0005622,GO:0005623,GO:0005634,GO:0008270,GO:0043167,GO:0043169,GO:0043226,GO:0043227,GO:0043229,GO:0043231,GO:0044424,GO:0044464,GO:0046872,GO:0046914,GO:0072572,GO:0097367
NVE11720	POMP-like1	NVE11720|POMP-like1	-	GO:0000022,GO:0000226,GO:0000278,GO:0000502,GO:0005575,GO:0005622,GO:0005623,GO:0005634,GO:0005737,GO:0005829,GO:0006461,GO:0006508,GO:0006996,GO:0007010,GO:0007017,GO:0007049,GO:0007051,GO:0007052,GO:0008150,GO:0008152,GO:0008283,GO:0009893,GO:0009894,GO:0009896,GO:0009987,GO:0010604,GO:0016043,GO:0019222,GO:0019538,GO:0022402,GO:0022607,GO:0030162,GO:0031323,GO:0031325,GO:0031329,GO:0031331,GO:…
NVE11721	VATL-like2	NVE11721|VATL-like2	-	GO:0000003,GO:0000220,GO:0002119,GO:0002164,GO:0003006,GO:0005575,GO:0005622,GO:0005623,GO:0005737,GO:0005773,GO:0005774,GO:0006810,GO:0006811,GO:0006812,GO:0006818,GO:0006897,GO:0006898,GO:0007275,GO:0007548,GO:0008150,GO:0008219,GO:0009790,GO:0009791,GO:0009792,GO:0009987,GO:0010939,GO:0010940,GO:0010941,GO:0010942,GO:0015672,GO:0015992,GO:0016020,GO:0016021,GO:0016192,GO:0016265,GO:0016469,GO:…
NVE11722	CKP2L-like	NVE11722|CKP2L-like	-	GO:0005575,GO:0005622,GO:0005623,GO:0005813,GO:0005815,GO:0005856,GO:0015630,GO:0043226,GO:0043228,GO:0043229,GO:0043232,GO:0044422,GO:0044424,GO:0044430,GO:0044446,GO:0044464
NVE11723	NVE11723	NVE11723|NVE11723	-	NA
NVE11724	NVE11724	NVE11724|NVE11724	-	NA
NVE11727	NVE11727	NVE11727|NVE11727	-	NA
NVE11728	NVE11728	NVE11728|NVE11728	-	NA
NVE11729	NVE11729	NVE11729|NVE11729	-	NA
NVE11730	LRIG2-like	NVE11730|LRIG2-like	-	NA
NVE11731	NVE11731	NVE11731|NVE11731	-	NA
NVE11732	NVE11732	NVE11732|NVE11732	+	NA
NVE11733	NVE11733	NVE11733|NVE11733	-	NA
NVE11734	ZN608-like	NVE11734|ZN608-like	-	GO:0000122,GO:0000902,GO:0000904,GO:0000988,GO:0000989,GO:0001071,GO:0002165,GO:0003002,GO:0003674,GO:0003700,GO:0003712,GO:0003714,GO:0005575,GO:0005622,GO:0005623,GO:0005634,GO:0006355,GO:0006357,GO:0006928,GO:0006935,GO:0007154,GO:0007275,GO:0007389,GO:0007399,GO:0007409,GO:0007411,GO:0007412,GO:0007444,GO:0007447,GO:0007450,GO:0007472,GO:0007476,GO:0007552,GO:0007560,GO:0007610,GO:0007626,GO:…
NVE11735	GLRA3-like4	NVE11735|GLRA3-like4	-	GO:0005575,GO:0007154,GO:0007165,GO:0007166,GO:0007186,GO:0007214,GO:0007610,GO:0007626,GO:0008150,GO:0009987,GO:0016020,GO:0023052,GO:0031594,GO:0040012,GO:0043058,GO:0044456,GO:0044699,GO:0044700,GO:0044708,GO:0044763,GO:0045202,GO:0045211,GO:0050789,GO:0050794,GO:0050896,GO:0051716,GO:0065007,GO:0097060
NVE11736	NvnAChRaX	NVE11736|NvnAChRaX	-	GO:0005575,GO:0005623,GO:0005886,GO:0016020,GO:0044456,GO:0044464,GO:0045202,GO:0045211,GO:0071944,GO:0097060
NVE11737	NvnAChRaU	NVE11737|NvnAChRaU	-	GO:0000003,GO:0003008,GO:0003674,GO:0004889,GO:0005215,GO:0005216,GO:0005230,GO:0005231,GO:0005261,GO:0005488,GO:0005575,GO:0005623,GO:0005886,GO:0005887,GO:0005892,GO:0006810,GO:0006811,GO:0006812,GO:0007154,GO:0007267,GO:0007268,GO:0007610,GO:0007626,GO:0007630,GO:0007632,GO:0008150,GO:0008324,GO:0008344,GO:0009314,GO:0009416,GO:0009628,GO:0009987,GO:0015075,GO:0015267,GO:0015276,GO:0016020,GO:…
NVE11738	TXND8-like	NVE11738|TXND8-like	-	NA
NVE11739	NVE11739	NVE11739|NVE11739	-	NA
NVE11740	HMCN2-like29	NVE11740|HMCN2-like29	-	GO:0001654,GO:0001745,GO:0001751,GO:0001754,GO:0002165,GO:0003002,GO:0003674,GO:0004871,GO:0004872,GO:0004888,GO:0005488,GO:0005515,GO:0005539,GO:0005575,GO:0005623,GO:0007154,GO:0007155,GO:0007165,GO:0007166,GO:0007224,GO:0007275,GO:0007389,GO:0007399,GO:0007423,GO:0007444,GO:0007447,GO:0007472,GO:0007476,GO:0007552,GO:0007560,GO:0008150,GO:0008158,GO:0008201,GO:0008284,GO:0008589,GO:0009653,GO:…
NVE11741	RTXE-like4	NVE11741|RTXE-like4	-	NA
NVE11742	NVE11742	NVE11742|NVE11742	-	NA
NVE11743	NBAS-like	NVE11743|NBAS-like	-	NA
NVE11744	BTN1-like4	NVE11744|BTN1-like4	-	GO:0000046,GO:0000139,GO:0000323,GO:0001505,GO:0001508,GO:0001575,GO:0003008,GO:0003674,GO:0005488,GO:0005515,GO:0005575,GO:0005622,GO:0005623,GO:0005634,GO:0005737,GO:0005739,GO:0005764,GO:0005765,GO:0005768,GO:0005769,GO:0005770,GO:0005773,GO:0005774,GO:0005776,GO:0005783,GO:0005789,GO:0005794,GO:0005795,GO:0005802,GO:0005886,GO:0005901,GO:0006066,GO:0006082,GO:0006457,GO:0006520,GO:0006576,GO:…
NVE11745	BTN1-like2	NVE11745|BTN1-like2	-	GO:0000046,GO:0000139,GO:0000323,GO:0001505,GO:0001508,GO:0001575,GO:0003008,GO:0003674,GO:0005488,GO:0005515,GO:0005575,GO:0005622,GO:0005623,GO:0005634,GO:0005737,GO:0005739,GO:0005764,GO:0005765,GO:0005768,GO:0005769,GO:0005770,GO:0005773,GO:0005774,GO:0005776,GO:0005783,GO:0005789,GO:0005794,GO:0005795,GO:0005802,GO:0005886,GO:0005901,GO:0006066,GO:0006082,GO:0006457,GO:0006520,GO:0006576,GO:…
NVE11746	BTN1-like9	NVE11746|BTN1-like9	-	GO:0000046,GO:0000139,GO:0000323,GO:0001505,GO:0001508,GO:0001575,GO:0003008,GO:0003674,GO:0005488,GO:0005515,GO:0005575,GO:0005622,GO:0005623,GO:0005634,GO:0005737,GO:0005739,GO:0005764,GO:0005765,GO:0005768,GO:0005769,GO:0005770,GO:0005773,GO:0005774,GO:0005776,GO:0005783,GO:0005789,GO:0005794,GO:0005795,GO:0005802,GO:0005886,GO:0005901,GO:0006066,GO:0006082,GO:0006457,GO:0006520,GO:0006576,GO:…
NVE11747	NVE11747	NVE11747|NVE11747	-	NA
NVE11748	MCTP1-like	NVE11748|MCTP1-like	-	NA
NVE11749	LAMB1-like4	NVE11749|LAMB1-like4	-	NA
NVE11750	FKBP8-like2	NVE11750|FKBP8-like2	-	GO:0000413,GO:0001654,GO:0001708,GO:0003002,GO:0003674,GO:0003755,GO:0003824,GO:0005488,GO:0005527,GO:0005528,GO:0005575,GO:0005622,GO:0005623,GO:0005737,GO:0005739,GO:0005740,GO:0005783,GO:0005789,GO:0006464,GO:0007154,GO:0007165,GO:0007166,GO:0007224,GO:0007275,GO:0007389,GO:0007399,GO:0007423,GO:0008144,GO:0008150,GO:0008152,GO:0009790,GO:0009792,GO:0009953,GO:0009966,GO:0009967,GO:0009987,GO:…
NVE11751	DYHC-like2	NVE11751|DYHC-like2	-	NA
NVE11752	FKBP8-like1	NVE11752|FKBP8-like1	-	GO:0000413,GO:0003674,GO:0003755,GO:0003824,GO:0005488,GO:0005527,GO:0005528,GO:0005575,GO:0005622,GO:0005623,GO:0005737,GO:0005739,GO:0005740,GO:0005783,GO:0005789,GO:0006464,GO:0008144,GO:0008150,GO:0008152,GO:0009987,GO:0012505,GO:0016020,GO:0016021,GO:0016853,GO:0016859,GO:0018193,GO:0018208,GO:0019538,GO:0030176,GO:0031090,GO:0031224,GO:0031227,GO:0031300,GO:0031301,GO:0031967,GO:0031975,GO:…
NVE11753	VWA9-like	NVE11753|VWA9-like	-	GO:0005575,GO:0005622,GO:0005623,GO:0005737,GO:0044424,GO:0044464
NVE11754	AB17C-like	NVE11754|AB17C-like	-	GO:0005575,GO:0005576
NVE11755	NVE11755	NVE11755|NVE11755	-	NA
NVE11756	NVE11756	NVE11756|NVE11756	-	NA
NVE11757	MYO3A-like	NVE11757|MYO3A-like	-	NA
NVE11758	NAS15-like7	NVE11758|NAS15-like7	-	NA
NVE11759	LRP2-like4	NVE11759|LRP2-like4	-	NA
NVE11760	NVE11760	NVE11760|NVE11760	-	NA
NVE11761	SYFM-like	NVE11761|SYFM-like	-	GO:0000049,GO:0003674,GO:0003676,GO:0003723,GO:0003824,GO:0004812,GO:0004826,GO:0005488,GO:0005575,GO:0005622,GO:0005623,GO:0005737,GO:0005739,GO:0005759,GO:0006082,GO:0006139,GO:0006396,GO:0006399,GO:0006412,GO:0006418,GO:0006432,GO:0006520,GO:0006725,GO:0006807,GO:0008033,GO:0008150,GO:0008152,GO:0009058,GO:0009059,GO:0009987,GO:0010467,GO:0016070,GO:0016874,GO:0016875,GO:0016876,GO:0019538,GO:…
NVE11762	GLD2-like2	NVE11762|GLD2-like2	-	GO:0000003,GO:0000212,GO:0000226,GO:0000278,GO:0000741,GO:0000956,GO:0001556,GO:0001775,GO:0002009,GO:0002682,GO:0002697,GO:0002700,GO:0002759,GO:0002784,GO:0002805,GO:0002831,GO:0002920,GO:0003006,GO:0003008,GO:0003674,GO:0003824,GO:0004652,GO:0005488,GO:0005515,GO:0005575,GO:0005622,GO:0005623,GO:0005634,GO:0005654,GO:0005737,GO:0006139,GO:0006378,GO:0006396,GO:0006397,GO:0006401,GO:0006402,GO:…
NVE11763	GLD2-like1	NVE11763|GLD2-like1	-	GO:0003008,GO:0003674,GO:0003824,GO:0004652,GO:0005575,GO:0005622,GO:0005623,GO:0005634,GO:0005654,GO:0005737,GO:0007610,GO:0007611,GO:0007613,GO:0007616,GO:0008150,GO:0008152,GO:0016740,GO:0016772,GO:0016779,GO:0031974,GO:0031981,GO:0032501,GO:0042995,GO:0043005,GO:0043226,GO:0043227,GO:0043229,GO:0043231,GO:0043233,GO:0044422,GO:0044424,GO:0044428,GO:0044446,GO:0044464,GO:0044699,GO:0044707,GO:…
NVE11764	5HT2B-like	NVE11764|5HT2B-like	-	NA
NVE11765	NVE11765	NVE11765|NVE11765	-	NA
NVE11766	NVE11766	NVE11766|NVE11766	-	NA
NVE11767	NVE11767	NVE11767|NVE11767	-	NA
NVE11768	NVE11768	NVE11768|NVE11768	-	NA
NVE11769	ICEK-like	NVE11769|ICEK-like	-	NA
NVE11770	PTN7-like1	NVE11770|PTN7-like1	-	GO:0000902,GO:0000904,GO:0001654,GO:0001932,GO:0002009,GO:0002682,GO:0002694,GO:0003674,GO:0003824,GO:0004721,GO:0004725,GO:0004871,GO:0004872,GO:0004888,GO:0005001,GO:0005488,GO:0005515,GO:0005575,GO:0005622,GO:0005623,GO:0005634,GO:0005737,GO:0005856,GO:0005886,GO:0005887,GO:0006464,GO:0006468,GO:0006470,GO:0006793,GO:0006796,GO:0006928,GO:0006935,GO:0007154,GO:0007165,GO:0007166,GO:0007167,GO:…
NVE11771	EXSA-like2	NVE11771|EXSA-like2	-	NA
NVE11772	NVE11772	NVE11772|NVE11772	-	NA
NVE11773	NVE11773	NVE11773|NVE11773	-	NA
NVE11774	LOX5-like1	NVE11774|LOX5-like1	-	NA
NVE11775	NVE11775	NVE11775|NVE11775	-	NA
NVE11776	SHB-like	NVE11776|SHB-like	-	GO:0001568,GO:0001775,GO:0001944,GO:0001948,GO:0002376,GO:0002520,GO:0003674,GO:0005070,GO:0005488,GO:0005515,GO:0005575,GO:0005622,GO:0005623,GO:0005737,GO:0005886,GO:0007154,GO:0007165,GO:0007275,GO:0008150,GO:0008283,GO:0009653,GO:0009966,GO:0009967,GO:0009987,GO:0010646,GO:0010647,GO:0016020,GO:0023051,GO:0023052,GO:0023056,GO:0030097,GO:0030674,GO:0032501,GO:0032502,GO:0032943,GO:0035591,GO:…
NVE11777	K1161-like	NVE11777|K1161-like	-	GO:0003674,GO:0003824,GO:0004553,GO:0004558,GO:0005575,GO:0005622,GO:0005623,GO:0005634,GO:0005635,GO:0005737,GO:0005783,GO:0007275,GO:0007517,GO:0007519,GO:0008150,GO:0008152,GO:0009888,GO:0009966,GO:0009967,GO:0009987,GO:0010627,GO:0010646,GO:0010647,GO:0010740,GO:0012505,GO:0014706,GO:0015926,GO:0016020,GO:0016787,GO:0016798,GO:0017177,GO:0023051,GO:0023056,GO:0030154,GO:0031090,GO:0031965,GO:…
NVE11778	SUGP1-like2	NVE11778|SUGP1-like2	-	GO:0000375,GO:0000377,GO:0000398,GO:0005575,GO:0005622,GO:0005623,GO:0005634,GO:0005654,GO:0006139,GO:0006396,GO:0006397,GO:0006725,GO:0006807,GO:0008150,GO:0008152,GO:0008380,GO:0009987,GO:0010467,GO:0016070,GO:0016071,GO:0031974,GO:0031981,GO:0034641,GO:0043170,GO:0043226,GO:0043227,GO:0043229,GO:0043231,GO:0043233,GO:0044237,GO:0044238,GO:0044260,GO:0044422,GO:0044424,GO:0044428,GO:0044446,GO:…
NVE11779	PTN9-like1	NVE11779|PTN9-like1	-	GO:0003674,GO:0003824,GO:0004721,GO:0004725,GO:0004726,GO:0005575,GO:0005622,GO:0005623,GO:0005737,GO:0006464,GO:0006470,GO:0006793,GO:0006796,GO:0006810,GO:0006897,GO:0006909,GO:0007275,GO:0007399,GO:0008150,GO:0008152,GO:0009987,GO:0016192,GO:0016311,GO:0016787,GO:0016788,GO:0016791,GO:0019538,GO:0022008,GO:0030154,GO:0032501,GO:0032502,GO:0035335,GO:0036211,GO:0042578,GO:0043170,GO:0043412,GO:…
NVE11780	PTN9-like2	NVE11780|PTN9-like2	-	GO:0003674,GO:0003824,GO:0004721,GO:0004725,GO:0004726,GO:0005575,GO:0005622,GO:0005623,GO:0005737,GO:0006464,GO:0006470,GO:0006793,GO:0006796,GO:0006810,GO:0006897,GO:0006909,GO:0007275,GO:0007399,GO:0008150,GO:0008152,GO:0009987,GO:0016192,GO:0016311,GO:0016787,GO:0016788,GO:0016791,GO:0019538,GO:0022008,GO:0030154,GO:0032501,GO:0032502,GO:0035335,GO:0036211,GO:0042578,GO:0043170,GO:0043412,GO:…
NVE11781	MK06-like	NVE11781|MK06-like	-	GO:0000165,GO:0003674,GO:0003824,GO:0004672,GO:0004674,GO:0004702,GO:0004707,GO:0004871,GO:0005057,GO:0005488,GO:0005515,GO:0005575,GO:0005622,GO:0005623,GO:0005634,GO:0005737,GO:0006464,GO:0006468,GO:0006793,GO:0006796,GO:0007154,GO:0007165,GO:0007243,GO:0008150,GO:0008152,GO:0009987,GO:0016301,GO:0016310,GO:0016740,GO:0016772,GO:0016773,GO:0019538,GO:0019899,GO:0019900,GO:0019901,GO:0023014,GO:…
NVE11782	NVE11782	NVE11782|NVE11782	-	NA
NVE11783	NVE11783	NVE11783|NVE11783	-	NA
NVE11784	NVE11784	NVE11784|NVE11784	-	NA
NVE11785	SPA5L-like	NVE11785|SPA5L-like	-	GO:0005575,GO:0005622,GO:0005623,GO:0005737,GO:0044424,GO:0044464
NVE11786	NVE11786	NVE11786|NVE11786	-	NA
NVE11787	ADA10-like1	NVE11787|ADA10-like1	-	GO:0003674,GO:0003824,GO:0004175,GO:0004222,GO:0005575,GO:0006508,GO:0006509,GO:0008150,GO:0008152,GO:0008233,GO:0008237,GO:0008593,GO:0009966,GO:0010646,GO:0016020,GO:0016021,GO:0016787,GO:0019538,GO:0023051,GO:0031224,GO:0033619,GO:0043170,GO:0044238,GO:0044425,GO:0048583,GO:0050789,GO:0050794,GO:0065007,GO:0070011,GO:0071704
NVE11788	GRL1A-like	NVE11788|GRL1A-like	-	NA
NVE11789	NVE11789	NVE11789|NVE11789	-	NA
NVE11790	CA043-like	NVE11790|CA043-like	-	GO:0005575,GO:0016020
NVE11791	XPA-like2	NVE11791|XPA-like2	-	GO:0000003,GO:0000718,GO:0002119,GO:0002164,GO:0003674,GO:0003676,GO:0003677,GO:0003684,GO:0005488,GO:0005575,GO:0005622,GO:0005623,GO:0005634,GO:0005654,GO:0006139,GO:0006259,GO:0006281,GO:0006289,GO:0006308,GO:0006725,GO:0006807,GO:0006915,GO:0006950,GO:0006974,GO:0006979,GO:0007154,GO:0007165,GO:0007275,GO:0007568,GO:0008150,GO:0008152,GO:0008219,GO:0008340,GO:0008630,GO:0009056,GO:0009057,GO:…
NVE11792	COAC-like	NVE11792|COAC-like	-	GO:0000003,GO:0002119,GO:0002164,GO:0003674,GO:0003824,GO:0004633,GO:0005575,GO:0005622,GO:0005623,GO:0005737,GO:0005829,GO:0006082,GO:0006139,GO:0006163,GO:0006164,GO:0006520,GO:0006575,GO:0006725,GO:0006732,GO:0006753,GO:0006766,GO:0006767,GO:0006793,GO:0006796,GO:0006807,GO:0006810,GO:0006897,GO:0006898,GO:0007275,GO:0008150,GO:0008152,GO:0009058,GO:0009108,GO:0009116,GO:0009117,GO:0009119,GO:…
NVE11793	TF2B-like1	NVE11793|TF2B-like1	-	NA
NVE11794	NVE11794	NVE11794|NVE11794	-	NA
NVE11795	NVE11795	NVE11795|NVE11795	-	NA
NVE11796	VP33B-like1	NVE11796|VP33B-like1	-	NA
NVE11797	VP33B-like2	NVE11797|VP33B-like2	-	GO:0000003,GO:0000323,GO:0001889,GO:0003006,GO:0005575,GO:0005622,GO:0005623,GO:0005737,GO:0005764,GO:0005765,GO:0005768,GO:0005770,GO:0005773,GO:0005774,GO:0006810,GO:0006944,GO:0006996,GO:0007275,GO:0007276,GO:0007283,GO:0007530,GO:0008104,GO:0008150,GO:0009987,GO:0010008,GO:0015031,GO:0016020,GO:0016023,GO:0016043,GO:0016044,GO:0016050,GO:0016192,GO:0018992,GO:0019953,GO:0022414,GO:0030141,GO:…
NVE11798	CC124-like1	NVE11798|CC124-like1	+	NA
NVE11799	NPYR-like1	NVE11799|NPYR-like1	-	GO:0003674,GO:0004871,GO:0004872,GO:0004888,GO:0004930,GO:0005575,GO:0005623,GO:0005886,GO:0007154,GO:0007165,GO:0007166,GO:0007186,GO:0008150,GO:0009987,GO:0016020,GO:0016021,GO:0023052,GO:0031224,GO:0038023,GO:0044425,GO:0044464,GO:0044699,GO:0044700,GO:0044763,GO:0050789,GO:0050794,GO:0050896,GO:0051716,GO:0060089,GO:0065007,GO:0071944
NVE11800	NVE11800	NVE11800|NVE11800	-	NA
NVE11801	NVE11801	NVE11801|NVE11801	-	NA
NVE11802	RBM8A-like1	NVE11802|RBM8A-like1	-	GO:0000003,GO:0000226,GO:0000375,GO:0000377,GO:0000398,GO:0000578,GO:0001703,GO:0001709,GO:0002009,GO:0002119,GO:0002164,GO:0003002,GO:0003006,GO:0003674,GO:0003676,GO:0003723,GO:0003729,GO:0005488,GO:0005515,GO:0005575,GO:0005622,GO:0005623,GO:0005634,GO:0005654,GO:0005681,GO:0005737,GO:0006139,GO:0006396,GO:0006397,GO:0006403,GO:0006405,GO:0006406,GO:0006725,GO:0006807,GO:0006810,GO:0006897,GO:…
NVE11803	S1PR1-like	NVE11803|S1PR1-like	-	NA
NVE11804	DRD5L-like3	NVE11804|DRD5L-like3	-	GO:0002029,GO:0002031,GO:0003008,GO:0003012,GO:0003674,GO:0004871,GO:0004872,GO:0004888,GO:0004930,GO:0004993,GO:0005488,GO:0005575,GO:0005622,GO:0005623,GO:0005737,GO:0005886,GO:0005887,GO:0006140,GO:0006810,GO:0006897,GO:0006898,GO:0006936,GO:0006939,GO:0007154,GO:0007165,GO:0007166,GO:0007186,GO:0007187,GO:0007205,GO:0007210,GO:0007267,GO:0007268,GO:0007610,GO:0007631,GO:0008144,GO:0008150,GO:…
NVE11805	C2D2A-like1	NVE11805|C2D2A-like1	-	GO:0000902,GO:0005575,GO:0005622,GO:0005623,GO:0005737,GO:0005815,GO:0005856,GO:0005929,GO:0005932,GO:0006996,GO:0007154,GO:0007165,GO:0007166,GO:0007224,GO:0007275,GO:0007399,GO:0008150,GO:0009653,GO:0009987,GO:0010927,GO:0015630,GO:0016043,GO:0022008,GO:0022607,GO:0023052,GO:0030030,GO:0030031,GO:0030154,GO:0030182,GO:0031513,GO:0031514,GO:0032501,GO:0032502,GO:0032989,GO:0032990,GO:0032991,GO:…
NVE11806	NVE11806	NVE11806|NVE11806	-	NA
NVE11807	RS15-like	NVE11807|RS15-like	-	GO:0000003,GO:0000022,GO:0000028,GO:0000054,GO:0000056,GO:0000184,GO:0000226,GO:0000228,GO:0000278,GO:0000956,GO:0002119,GO:0002164,GO:0003674,GO:0003676,GO:0003677,GO:0003723,GO:0003735,GO:0005198,GO:0005488,GO:0005575,GO:0005622,GO:0005623,GO:0005634,GO:0005654,GO:0005694,GO:0005730,GO:0005737,GO:0005829,GO:0005840,GO:0006139,GO:0006364,GO:0006396,GO:0006401,GO:0006402,GO:0006412,GO:0006413,GO:…
NVE11808	NPYR-like7	NVE11808|NPYR-like7	-	GO:0003674,GO:0004871,GO:0004872,GO:0004888,GO:0004930,GO:0005575,GO:0005623,GO:0005886,GO:0007154,GO:0007165,GO:0007166,GO:0007186,GO:0008150,GO:0009987,GO:0016020,GO:0016021,GO:0023052,GO:0031224,GO:0038023,GO:0044425,GO:0044464,GO:0044699,GO:0044700,GO:0044763,GO:0050789,GO:0050794,GO:0050896,GO:0051716,GO:0060089,GO:0065007,GO:0071944
NVE11809	CCKAR-like1	NVE11809|CCKAR-like1	-	GO:0003674,GO:0004871,GO:0004872,GO:0004888,GO:0004930,GO:0005575,GO:0005623,GO:0005886,GO:0007154,GO:0007165,GO:0007166,GO:0007186,GO:0008150,GO:0009987,GO:0016020,GO:0016021,GO:0023052,GO:0031224,GO:0038023,GO:0044425,GO:0044464,GO:0044699,GO:0044700,GO:0044763,GO:0050789,GO:0050794,GO:0050896,GO:0051716,GO:0060089,GO:0065007,GO:0071944
NVE11810	UBL7-like	NVE11810|UBL7-like	-	NA
NVE11811	GLYR1-like	NVE11811|GLYR1-like	-	NA
NVE11812	SMN1-like	NVE11812|SMN1-like	-	GO:0000003,GO:0000226,GO:0000245,GO:0000375,GO:0000377,GO:0000387,GO:0000398,GO:0000902,GO:0000904,GO:0002119,GO:0002164,GO:0003006,GO:0003008,GO:0003674,GO:0005488,GO:0005515,GO:0005575,GO:0005622,GO:0005623,GO:0005634,GO:0005654,GO:0005730,GO:0005737,GO:0005829,GO:0006139,GO:0006396,GO:0006397,GO:0006461,GO:0006725,GO:0006807,GO:0006996,GO:0007010,GO:0007017,GO:0007019,GO:0007049,GO:0007154,GO:…
NVE11813	LRC49-like1	NVE11813|LRC49-like1	-	GO:0005575,GO:0005622,GO:0005623,GO:0005856,GO:0007154,GO:0007267,GO:0008150,GO:0009987,GO:0023052,GO:0030154,GO:0032502,GO:0043226,GO:0043228,GO:0043229,GO:0043232,GO:0044424,GO:0044464,GO:0044699,GO:0044700,GO:0044763,GO:0045165,GO:0045168,GO:0046331,GO:0048869
NVE11814	SMN-like	NVE11814|SMN-like	-	GO:0000003,GO:0000226,GO:0000245,GO:0000375,GO:0000377,GO:0000387,GO:0000398,GO:0000902,GO:0000904,GO:0002119,GO:0002164,GO:0003006,GO:0003008,GO:0003674,GO:0005488,GO:0005515,GO:0005575,GO:0005622,GO:0005623,GO:0005634,GO:0005654,GO:0005730,GO:0005737,GO:0005829,GO:0006139,GO:0006396,GO:0006397,GO:0006461,GO:0006725,GO:0006807,GO:0006996,GO:0007010,GO:0007017,GO:0007019,GO:0007049,GO:0007154,GO:…
NVE11815	NVE11815	NVE11815|NVE11815	-	NA
NVE11816	LRC49-like2	NVE11816|LRC49-like2	-	GO:0005575,GO:0005622,GO:0005623,GO:0005856,GO:0007154,GO:0007267,GO:0008150,GO:0009987,GO:0023052,GO:0030154,GO:0032502,GO:0043226,GO:0043228,GO:0043229,GO:0043232,GO:0044424,GO:0044464,GO:0044699,GO:0044700,GO:0044763,GO:0045165,GO:0045168,GO:0046331,GO:0048869
NVE11817	NVE11817	NVE11817|NVE11817	-	NA
NVE11818	DNT1-like	NVE11818|DNT1-like	-	NA
NVE11819	CASR-like3	NVE11819|CASR-like3	-	GO:0000165,GO:0000287,GO:0001503,GO:0001666,GO:0001678,GO:0001763,GO:0002009,GO:0002791,GO:0002793,GO:0002931,GO:0003008,GO:0003013,GO:0003018,GO:0003674,GO:0003824,GO:0004435,GO:0004620,GO:0004629,GO:0004871,GO:0004872,GO:0004888,GO:0004930,GO:0005488,GO:0005509,GO:0005513,GO:0005575,GO:0005622,GO:0005623,GO:0005634,GO:0005737,GO:0005886,GO:0005887,GO:0006140,GO:0006810,GO:0006811,GO:0006812,GO:…
NVE11820	NVE11820	NVE11820|NVE11820	-	NA
NVE11821	PIGB-like	NVE11821|PIGB-like	-	GO:0000003,GO:0000030,GO:0002119,GO:0002164,GO:0003006,GO:0003674,GO:0003824,GO:0005575,GO:0005622,GO:0005623,GO:0005737,GO:0005783,GO:0005789,GO:0006464,GO:0006497,GO:0006501,GO:0006505,GO:0006506,GO:0006629,GO:0006643,GO:0006644,GO:0006650,GO:0006661,GO:0006664,GO:0006793,GO:0006796,GO:0006915,GO:0006928,GO:0007275,GO:0007548,GO:0007568,GO:0008150,GO:0008152,GO:0008219,GO:0008340,GO:0008406,GO:…
NVE11822	CKS1-like1	NVE11822|CKS1-like1	-	NA
NVE11823	RDH8-like1	NVE11823|RDH8-like1	-	GO:0001523,GO:0003008,GO:0003674,GO:0003824,GO:0004745,GO:0005575,GO:0005623,GO:0005886,GO:0005887,GO:0006629,GO:0006694,GO:0006720,GO:0006721,GO:0007600,GO:0007601,GO:0008150,GO:0008152,GO:0008202,GO:0008610,GO:0009058,GO:0009987,GO:0010817,GO:0016020,GO:0016021,GO:0016101,GO:0016491,GO:0016614,GO:0016616,GO:0031224,GO:0031226,GO:0032501,GO:0034754,GO:0042445,GO:0042572,GO:0044237,GO:0044238,GO:…
NVE11824	PPN-like3	NVE11824|PPN-like3	-	GO:0005575,GO:0005576,GO:0005578,GO:0005604,GO:0031012,GO:0044420,GO:0044421
NVE12077	NVE12077	NVE12077|NVE12077	-	NA
NVE12078	NVE12078	NVE12078|NVE12078	-	NA
NVE12079	RIAD1-like	NVE12079|RIAD1-like	-	NA
NVE12080	NVE12080	NVE12080|NVE12080	-	NA
NVE12081	RAS1-like1	NVE12081|RAS1-like1	-	NA
NVE12082	NVE12082	NVE12082|NVE12082	-	NA
NVE12083	VPS21-like	NVE12083|VPS21-like	-	NA
NVE12084	NPFF1-like2	NVE12084|NPFF1-like2	-	GO:0001653,GO:0003008,GO:0003012,GO:0003674,GO:0004871,GO:0004872,GO:0004888,GO:0004930,GO:0004966,GO:0005488,GO:0005575,GO:0005623,GO:0005886,GO:0005887,GO:0006066,GO:0006140,GO:0006629,GO:0006644,GO:0006650,GO:0006793,GO:0006796,GO:0006873,GO:0006874,GO:0006875,GO:0006936,GO:0007154,GO:0007165,GO:0007166,GO:0007186,GO:0007187,GO:0007188,GO:0007189,GO:0007193,GO:0007194,GO:0007204,GO:0007218,GO:…
NVE12085	AL1A1-like	NVE12085|AL1A1-like	-	GO:0003674,GO:0003824,GO:0004029,GO:0005575,GO:0005622,GO:0005623,GO:0005737,GO:0005739,GO:0005759,GO:0006082,GO:0006090,GO:0008150,GO:0008152,GO:0009987,GO:0016491,GO:0016620,GO:0016903,GO:0019752,GO:0031974,GO:0032787,GO:0043226,GO:0043227,GO:0043229,GO:0043231,GO:0043233,GO:0043436,GO:0044237,GO:0044281,GO:0044422,GO:0044424,GO:0044429,GO:0044444,GO:0044446,GO:0044464,GO:0044710,GO:0055114,GO:…
NVE12086	NVE12086	NVE12086|NVE12086	-	NA
NVE12087	LICD-like1	NVE12087|LICD-like1	-	NA
NVE12088	NVE12088	NVE12088|NVE12088	-	NA
NVE12089	FEM1B-like2	NVE12089|FEM1B-like2	-	GO:0000003,GO:0001655,GO:0001763,GO:0002009,GO:0002064,GO:0002070,GO:0003006,GO:0003674,GO:0003824,GO:0004842,GO:0005102,GO:0005123,GO:0005126,GO:0005488,GO:0005515,GO:0005575,GO:0005622,GO:0005623,GO:0005634,GO:0005737,GO:0006464,GO:0006917,GO:0007275,GO:0008150,GO:0008152,GO:0009653,GO:0009887,GO:0009888,GO:0009987,GO:0010941,GO:0010942,GO:0012502,GO:0016567,GO:0016874,GO:0016879,GO:0016881,GO:…
NVE12090	NVE12090	NVE12090|NVE12090	-	NA
NVE12091	NVE12091	NVE12091|NVE12091	-	NA
NVE12092	NVE12092	NVE12092|NVE12092	-	NA
NVE12093	NVE12093	NVE12093|NVE12093	-	NA
NVE12094	EF2-like1	NVE12094|EF2-like1	-	GO:0000003,GO:0000022,GO:0000226,GO:0000278,GO:0002119,GO:0002164,GO:0003006,GO:0003674,GO:0003676,GO:0003723,GO:0003746,GO:0003824,GO:0003924,GO:0005488,GO:0005575,GO:0005622,GO:0005623,GO:0005737,GO:0005811,GO:0005829,GO:0005844,GO:0005856,GO:0005875,GO:0006139,GO:0006152,GO:0006163,GO:0006184,GO:0006195,GO:0006412,GO:0006414,GO:0006725,GO:0006753,GO:0006793,GO:0006796,GO:0006807,GO:0006915,GO:…
NVE12095	NvWntA	NVE12095|NvWntA	-	GO:0000122,GO:0000902,GO:0000904,GO:0001664,GO:0003002,GO:0003674,GO:0005102,GO:0005109,GO:0005488,GO:0005515,GO:0005575,GO:0005576,GO:0005578,GO:0005615,GO:0005623,GO:0005886,GO:0006355,GO:0006357,GO:0007154,GO:0007165,GO:0007166,GO:0007275,GO:0007389,GO:0007399,GO:0007409,GO:0007424,GO:0007517,GO:0008150,GO:0009653,GO:0009798,GO:0009889,GO:0009890,GO:0009892,GO:0009952,GO:0009987,GO:0010468,GO:…
NVE12096	NVE12096	NVE12096|NVE12096	-	NA
NVE12097	TPGS2-like	NVE12097|TPGS2-like	-	GO:0005575,GO:0005622,GO:0005623,GO:0005856,GO:0043226,GO:0043228,GO:0043229,GO:0043232,GO:0044424,GO:0044464
NVE12098	NVE12098	NVE12098|NVE12098	-	NA
NVE12099	SPTCS-like1	NVE12099|SPTCS-like1	-	GO:0000902,GO:0000904,GO:0005575,GO:0005622,GO:0005623,GO:0005634,GO:0005730,GO:0005737,GO:0005829,GO:0005886,GO:0007275,GO:0007399,GO:0007409,GO:0008150,GO:0009653,GO:0009987,GO:0016020,GO:0016043,GO:0022008,GO:0030030,GO:0030154,GO:0030182,GO:0031175,GO:0031410,GO:0031974,GO:0031981,GO:0031982,GO:0032501,GO:0032502,GO:0032989,GO:0032990,GO:0043226,GO:0043227,GO:0043228,GO:0043229,GO:0043231,GO:…
NVE12100	SPTCS-like2	NVE12100|SPTCS-like2	-	GO:0000902,GO:0000904,GO:0005575,GO:0005622,GO:0005623,GO:0005634,GO:0005730,GO:0005737,GO:0005829,GO:0005886,GO:0007275,GO:0007399,GO:0007409,GO:0008150,GO:0009653,GO:0009987,GO:0016020,GO:0016043,GO:0022008,GO:0030030,GO:0030154,GO:0030182,GO:0031175,GO:0031410,GO:0031974,GO:0031981,GO:0031982,GO:0032501,GO:0032502,GO:0032989,GO:0032990,GO:0043226,GO:0043227,GO:0043228,GO:0043229,GO:0043231,GO:…
NVE12101	NVE12101	NVE12101|NVE12101	-	NA
NVE12102	NVE12102	NVE12102|NVE12102	-	NA
NVE12103	PKD1-like1	NVE12103|PKD1-like1	-	NA
NVE12104	MATN2-like2	NVE12104|MATN2-like2	-	GO:0000003,GO:0003674,GO:0005215,GO:0005216,GO:0005261,GO:0005262,GO:0005488,GO:0005515,GO:0005575,GO:0005622,GO:0005623,GO:0005929,GO:0006810,GO:0006811,GO:0006812,GO:0006816,GO:0007610,GO:0007617,GO:0007618,GO:0008150,GO:0008324,GO:0009581,GO:0009582,GO:0009605,GO:0009612,GO:0009628,GO:0009987,GO:0015075,GO:0015085,GO:0015267,GO:0016020,GO:0019098,GO:0019904,GO:0022414,GO:0022803,GO:0022838,GO:…
NVE12105	NVE12105	NVE12105|NVE12105	-	NA
NVE12106	AGUA-like2	NVE12106|AGUA-like2	-	NA
NVE12107	NVE12107	NVE12107|NVE12107	-	NA
NVE12108	AGUA-like3	NVE12108|AGUA-like3	-	NA
NVE12109	LYSM3-like	NVE12109|LYSM3-like	-	GO:0005575,GO:0016020
NVE12110	ZFY16-like	NVE12110|ZFY16-like	-	NA
NVE12111	ZCHC9-like1	NVE12111|ZCHC9-like1	-	GO:0000003,GO:0003006,GO:0006810,GO:0006897,GO:0006898,GO:0007275,GO:0007548,GO:0008150,GO:0010921,GO:0010923,GO:0016192,GO:0019220,GO:0019222,GO:0022414,GO:0031323,GO:0032501,GO:0032502,GO:0035303,GO:0040008,GO:0040009,GO:0040010,GO:0040011,GO:0040035,GO:0043086,GO:0044092,GO:0044699,GO:0044707,GO:0044767,GO:0045927,GO:0048513,GO:0048518,GO:0048608,GO:0048731,GO:0048806,GO:0048856,GO:0050789,GO:…
NVE12112	PK3C3-like1	NVE12112|PK3C3-like1	-	GO:0000003,GO:0000045,GO:0000910,GO:0001101,GO:0002119,GO:0002164,GO:0002376,GO:0003674,GO:0003824,GO:0004672,GO:0005575,GO:0005622,GO:0005623,GO:0005634,GO:0005635,GO:0005640,GO:0005737,GO:0005768,GO:0005770,GO:0005829,GO:0005942,GO:0006403,GO:0006464,GO:0006468,GO:0006629,GO:0006644,GO:0006650,GO:0006661,GO:0006793,GO:0006796,GO:0006810,GO:0006897,GO:0006909,GO:0006911,GO:0006914,GO:0006950,GO:…
NVE12113	PMF1-like	NVE12113|PMF1-like	-	NA
NVE12114	GPPL3-like	NVE12114|GPPL3-like	-	NA
NVE12115	S238B-like	NVE12115|S238B-like	-	GO:0002262,GO:0002376,GO:0002520,GO:0005575,GO:0005622,GO:0005623,GO:0005737,GO:0005739,GO:0005740,GO:0005743,GO:0006725,GO:0006778,GO:0006779,GO:0006783,GO:0006807,GO:0007275,GO:0008150,GO:0008152,GO:0009058,GO:0009987,GO:0016020,GO:0018130,GO:0019438,GO:0019538,GO:0019866,GO:0020027,GO:0030097,GO:0030099,GO:0030154,GO:0030218,GO:0031090,GO:0031966,GO:0031967,GO:0031975,GO:0032501,GO:0032502,GO:…
NVE12116	IR3IP-like	NVE12116|IR3IP-like	-	GO:0005575,GO:0005622,GO:0005623,GO:0005737,GO:0005783,GO:0005789,GO:0005794,GO:0007275,GO:0007399,GO:0008150,GO:0009987,GO:0010941,GO:0012505,GO:0016020,GO:0022008,GO:0030154,GO:0031090,GO:0032501,GO:0032502,GO:0042175,GO:0042981,GO:0043067,GO:0043226,GO:0043227,GO:0043229,GO:0043231,GO:0044422,GO:0044424,GO:0044425,GO:0044432,GO:0044444,GO:0044446,GO:0044464,GO:0044699,GO:0044707,GO:0044763,GO:…
NVE12117	SNPC3-like	NVE12117|SNPC3-like	-	NA
NVE12118	BTBD2-like1	NVE12118|BTBD2-like1	-	GO:0000932,GO:0005575,GO:0005622,GO:0005623,GO:0005737,GO:0008150,GO:0030529,GO:0032991,GO:0035770,GO:0040011,GO:0043226,GO:0043228,GO:0043229,GO:0043232,GO:0043234,GO:0043393,GO:0044424,GO:0044444,GO:0044464,GO:0051098,GO:0065007,GO:0065009
NVE12119	HOME2-like	NVE12119|HOME2-like	-	GO:0001894,GO:0003008,GO:0003009,GO:0003012,GO:0003674,GO:0003779,GO:0005102,GO:0005198,GO:0005488,GO:0005515,GO:0005575,GO:0005622,GO:0005623,GO:0005737,GO:0005783,GO:0005856,GO:0005886,GO:0005887,GO:0006936,GO:0006941,GO:0006950,GO:0007154,GO:0007165,GO:0007166,GO:0007186,GO:0007200,GO:0007206,GO:0007215,GO:0007216,GO:0007267,GO:0007268,GO:0007275,GO:0007517,GO:0007519,GO:0007610,GO:0007622,GO:…
NVE12120	GOLP3-like	NVE12120|GOLP3-like	-	GO:0000139,GO:0005575,GO:0005622,GO:0005623,GO:0005634,GO:0005635,GO:0005737,GO:0005739,GO:0005740,GO:0005758,GO:0005768,GO:0005794,GO:0005795,GO:0005802,GO:0005829,GO:0005886,GO:0007275,GO:0007568,GO:0008150,GO:0008283,GO:0008340,GO:0009653,GO:0009790,GO:0009792,GO:0009966,GO:0009967,GO:0010171,GO:0010259,GO:0010646,GO:0010647,GO:0010821,GO:0012505,GO:0016020,GO:0023051,GO:0023056,GO:0031090,GO:…
NVE12121	IL16-like2	NVE12121|IL16-like2	-	GO:0001508,GO:0003008,GO:0005575,GO:0005622,GO:0005623,GO:0005737,GO:0005856,GO:0005886,GO:0005911,GO:0005923,GO:0007154,GO:0007155,GO:0007165,GO:0007272,GO:0007275,GO:0007399,GO:0008150,GO:0008366,GO:0009987,GO:0012505,GO:0014069,GO:0016020,GO:0016324,GO:0016327,GO:0019226,GO:0019228,GO:0022610,GO:0023052,GO:0030054,GO:0030425,GO:0031410,GO:0031982,GO:0032501,GO:0032502,GO:0035556,GO:0035637,GO:…
NVE12122	RL17-like	NVE12122|RL17-like	+	GO:0000003,GO:0000022,GO:0000226,GO:0000278,GO:0002119,GO:0002164,GO:0003674,GO:0003735,GO:0005198,GO:0005575,GO:0005622,GO:0005623,GO:0005737,GO:0005829,GO:0005840,GO:0006412,GO:0006915,GO:0006996,GO:0007010,GO:0007017,GO:0007049,GO:0007051,GO:0007052,GO:0007098,GO:0007275,GO:0007399,GO:0007413,GO:0008037,GO:0008038,GO:0008150,GO:0008152,GO:0008219,GO:0009058,GO:0009059,GO:0009790,GO:0009791,GO:…
NVE12123	FKBP4-like2	NVE12123|FKBP4-like2	-	NA
NVE12124	NVE12124	NVE12124|NVE12124	-	NA
NVE12125	H1D-like1	NVE12125|H1D-like1	-	GO:0005575,GO:0005622,GO:0005623,GO:0005634,GO:0043226,GO:0043227,GO:0043229,GO:0043231,GO:0044424,GO:0044464
NVE12126	MP2K2-like	NVE12126|MP2K2-like	-	GO:0000003,GO:0000165,GO:0000166,GO:0000186,GO:0000187,GO:0000278,GO:0000280,GO:0000578,GO:0000902,GO:0000904,GO:0001568,GO:0001654,GO:0001667,GO:0001701,GO:0001703,GO:0001745,GO:0001751,GO:0001752,GO:0001754,GO:0001882,GO:0001883,GO:0001890,GO:0001892,GO:0001932,GO:0001934,GO:0001944,GO:0002009,GO:0002119,GO:0002164,GO:0002218,GO:0002221,GO:0002224,GO:0002253,GO:0002376,GO:0002682,GO:0002684,GO:…
NVE12127	ANR49-like4	NVE12127|ANR49-like4	-	GO:0003674,GO:0005488,GO:0005515,GO:0008150,GO:0010921,GO:0010923,GO:0019220,GO:0019222,GO:0019899,GO:0019902,GO:0031323,GO:0035303,GO:0043086,GO:0044092,GO:0050789,GO:0050790,GO:0050794,GO:0051174,GO:0051336,GO:0051346,GO:0065007,GO:0065009
NVE12128	NVE12128	NVE12128|NVE12128	-	NA
NVE12129	KLH20-like12	NVE12129|KLH20-like12	-	NA
NVE12130	ACTHR-like1	NVE12130|ACTHR-like1	-	NA
NVE12131	NPYR-like8	NVE12131|NPYR-like8	-	GO:0001653,GO:0003008,GO:0003674,GO:0004871,GO:0004872,GO:0004888,GO:0004930,GO:0005488,GO:0005575,GO:0005623,GO:0005886,GO:0005887,GO:0007154,GO:0007165,GO:0007166,GO:0007186,GO:0007218,GO:0007267,GO:0007268,GO:0008150,GO:0008188,GO:0008261,GO:0008528,GO:0009987,GO:0016020,GO:0016021,GO:0019226,GO:0023052,GO:0030594,GO:0031224,GO:0031226,GO:0032501,GO:0033218,GO:0035637,GO:0038023,GO:0042277,GO:…
NVE12132	NVE12132	NVE12132|NVE12132	-	NA
NVE12133	NVE12133	NVE12133|NVE12133	-	NA
NVE12134	SGS4-like1	NVE12134|SGS4-like1	-	NA
NVE12135	GKAP1-like	NVE12135|GKAP1-like	-	GO:0005575,GO:0005622,GO:0005623,GO:0005737,GO:0005794,GO:0007154,GO:0007165,GO:0007166,GO:0007186,GO:0007187,GO:0007199,GO:0008150,GO:0009987,GO:0023052,GO:0043226,GO:0043227,GO:0043229,GO:0043231,GO:0044424,GO:0044444,GO:0044464,GO:0044699,GO:0044700,GO:0044763,GO:0050789,GO:0050794,GO:0050896,GO:0051716,GO:0065007
NVE12136	DICER-like1	NVE12136|DICER-like1	-	GO:0000122,GO:0000226,GO:0000902,GO:0001508,GO:0001525,GO:0001568,GO:0001763,GO:0001932,GO:0001942,GO:0001944,GO:0002009,GO:0002064,GO:0002065,GO:0002066,GO:0002252,GO:0002376,GO:0002520,GO:0003008,GO:0003674,GO:0003676,GO:0003723,GO:0003725,GO:0003824,GO:0004518,GO:0004519,GO:0004521,GO:0004525,GO:0004540,GO:0005488,GO:0005575,GO:0005622,GO:0005623,GO:0005737,GO:0005793,GO:0005829,GO:0006139,GO:…
NVE12137	NVE12137	NVE12137|NVE12137	-	NA
NVE12138	UBIQP-like2	NVE12138|UBIQP-like2	-	GO:0005575,GO:0005622,GO:0005623,GO:0005856,GO:0005875,GO:0006810,GO:0006897,GO:0006909,GO:0008150,GO:0009987,GO:0015630,GO:0016192,GO:0032991,GO:0043226,GO:0043228,GO:0043229,GO:0043232,GO:0043234,GO:0044422,GO:0044424,GO:0044430,GO:0044446,GO:0044464,GO:0044699,GO:0044765,GO:0051179,GO:0051234
NVE12139	PX11B-like	NVE12139|PX11B-like	-	GO:0003674,GO:0005488,GO:0005515,GO:0005575,GO:0005622,GO:0005623,GO:0005737,GO:0005777,GO:0005778,GO:0005779,GO:0006629,GO:0006996,GO:0007031,GO:0007154,GO:0007165,GO:0008150,GO:0008152,GO:0009987,GO:0016020,GO:0016021,GO:0016043,GO:0016557,GO:0016559,GO:0023052,GO:0030154,GO:0031090,GO:0031224,GO:0031231,GO:0031300,GO:0031301,GO:0031903,GO:0032502,GO:0032535,GO:0032991,GO:0042579,GO:0042802,GO:…
NVE12140	WDR93-like	NVE12140|WDR93-like	-	NA
NVE12141	MYO7A-like5	NVE12141|MYO7A-like5	-	GO:0000146,GO:0000166,GO:0000323,GO:0000902,GO:0000904,GO:0001654,GO:0001750,GO:0001754,GO:0001845,GO:0001882,GO:0001883,GO:0001917,GO:0002064,GO:0002093,GO:0002164,GO:0002165,GO:0002168,GO:0003002,GO:0003008,GO:0003674,GO:0003774,GO:0003779,GO:0003824,GO:0005488,GO:0005515,GO:0005516,GO:0005524,GO:0005575,GO:0005622,GO:0005623,GO:0005737,GO:0005764,GO:0005765,GO:0005773,GO:0005774,GO:0005829,GO:…
NVE12142	NVE12142	NVE12142|NVE12142	-	NA
NVE12143	HMCN1-like7	NVE12143|HMCN1-like7	-	NA
NVE12144	NvnAChRaM	NVE12144|NvnAChRaM	-	GO:0003008,GO:0003674,GO:0004889,GO:0005102,GO:0005215,GO:0005216,GO:0005230,GO:0005231,GO:0005261,GO:0005488,GO:0005515,GO:0005575,GO:0005623,GO:0005886,GO:0005887,GO:0005892,GO:0006810,GO:0006811,GO:0006812,GO:0006873,GO:0006874,GO:0006875,GO:0007154,GO:0007204,GO:0007267,GO:0007268,GO:0007271,GO:0007275,GO:0007423,GO:0007600,GO:0007605,GO:0008150,GO:0008324,GO:0009581,GO:0009582,GO:0009605,GO:…
NVE12145	NvnAChRaE	NVE12145|NvnAChRaE	-	GO:0000003,GO:0000902,GO:0000904,GO:0001505,GO:0001508,GO:0001661,GO:0001666,GO:0001775,GO:0001932,GO:0001934,GO:0002376,GO:0002682,GO:0002684,GO:0002694,GO:0002696,GO:0003008,GO:0003012,GO:0003014,GO:0003674,GO:0004871,GO:0004872,GO:0004888,GO:0004889,GO:0005215,GO:0005216,GO:0005230,GO:0005231,GO:0005261,GO:0005488,GO:0005575,GO:0005622,GO:0005623,GO:0005856,GO:0005886,GO:0005887,GO:0005892,GO:…
NVE12146	ACH3-like	NVE12146|ACH3-like	-	GO:0000003,GO:0003008,GO:0003674,GO:0004889,GO:0005215,GO:0005216,GO:0005230,GO:0005231,GO:0005261,GO:0005488,GO:0005575,GO:0005623,GO:0005886,GO:0005887,GO:0005892,GO:0006810,GO:0006811,GO:0006812,GO:0007154,GO:0007267,GO:0007268,GO:0007610,GO:0007626,GO:0007630,GO:0007632,GO:0008150,GO:0008324,GO:0008344,GO:0009314,GO:0009416,GO:0009628,GO:0009987,GO:0015075,GO:0015267,GO:0015276,GO:0016020,GO:…
NVE12147	NVE12147	NVE12147|NVE12147	-	GO:0000003,GO:0000902,GO:0000904,GO:0001505,GO:0001508,GO:0001661,GO:0001666,GO:0001775,GO:0001932,GO:0001934,GO:0002376,GO:0002682,GO:0002684,GO:0002694,GO:0002696,GO:0003008,GO:0003012,GO:0003014,GO:0003674,GO:0004871,GO:0004872,GO:0004888,GO:0004889,GO:0005215,GO:0005216,GO:0005230,GO:0005231,GO:0005261,GO:0005488,GO:0005575,GO:0005622,GO:0005623,GO:0005856,GO:0005886,GO:0005887,GO:0005892,GO:…
NVE12148	NVE12148	NVE12148|NVE12148	-	NA
NVE12149	EIF3J-like	NVE12149|EIF3J-like	-	GO:0003674,GO:0003676,GO:0003723,GO:0003743,GO:0005488,GO:0005575,GO:0005622,GO:0005623,GO:0005737,GO:0005829,GO:0005852,GO:0006412,GO:0006413,GO:0007275,GO:0007399,GO:0008135,GO:0008150,GO:0008152,GO:0009058,GO:0009059,GO:0009987,GO:0010467,GO:0019538,GO:0022008,GO:0030154,GO:0032501,GO:0032502,GO:0032991,GO:0034645,GO:0043170,GO:0043234,GO:0044237,GO:0044238,GO:0044249,GO:0044260,GO:0044267,GO:…
NVE12150	SCN1-like1	NVE12150|SCN1-like1	-	GO:0003674,GO:0005215,GO:0005216,GO:0005244,GO:0005248,GO:0005261,GO:0005272,GO:0005575,GO:0005623,GO:0005886,GO:0006810,GO:0006811,GO:0006812,GO:0006814,GO:0007610,GO:0007635,GO:0008150,GO:0008324,GO:0009987,GO:0015075,GO:0015077,GO:0015081,GO:0015267,GO:0015672,GO:0016020,GO:0022803,GO:0022832,GO:0022836,GO:0022838,GO:0022839,GO:0022843,GO:0022857,GO:0022890,GO:0022891,GO:0022892,GO:0030001,GO:…
NVE12151	SCN60-like1	NVE12151|SCN60-like1	-	GO:0000902,GO:0000904,GO:0001508,GO:0001518,GO:0003008,GO:0003012,GO:0003674,GO:0005215,GO:0005216,GO:0005244,GO:0005248,GO:0005261,GO:0005272,GO:0005575,GO:0005622,GO:0005623,GO:0005737,GO:0005886,GO:0005887,GO:0005911,GO:0006810,GO:0006811,GO:0006812,GO:0006814,GO:0006915,GO:0006928,GO:0006935,GO:0006936,GO:0006950,GO:0006970,GO:0007154,GO:0007165,GO:0007272,GO:0007275,GO:0007399,GO:0007409,GO:…
NVE12152	SCN1-like2	NVE12152|SCN1-like2	-	GO:0003674,GO:0005215,GO:0005216,GO:0005244,GO:0005248,GO:0005261,GO:0005272,GO:0005575,GO:0005623,GO:0005886,GO:0006810,GO:0006811,GO:0006812,GO:0006814,GO:0007610,GO:0007635,GO:0008150,GO:0008324,GO:0009987,GO:0015075,GO:0015077,GO:0015081,GO:0015267,GO:0015672,GO:0016020,GO:0022803,GO:0022832,GO:0022836,GO:0022838,GO:0022839,GO:0022843,GO:0022857,GO:0022890,GO:0022891,GO:0022892,GO:0030001,GO:…
NVE12153	MOC2B-like	NVE12153|MOC2B-like	-	GO:0000123,GO:0003674,GO:0003824,GO:0005575,GO:0005622,GO:0005623,GO:0005634,GO:0005654,GO:0005671,GO:0005694,GO:0005700,GO:0005737,GO:0005829,GO:0006325,GO:0006338,GO:0006464,GO:0006473,GO:0006475,GO:0006732,GO:0006766,GO:0006767,GO:0006777,GO:0006793,GO:0006796,GO:0006807,GO:0006996,GO:0008150,GO:0008152,GO:0009058,GO:0009108,GO:0009987,GO:0016043,GO:0016568,GO:0016569,GO:0016570,GO:0016573,GO:…
NVE12154	NVE12154	NVE12154|NVE12154	-	NA
NVE12155	GRM1A-like1	NVE12155|GRM1A-like1	-	GO:0005575,GO:0016020
NVE12156	LRC40-like1	NVE12156|LRC40-like1	-	NA
NVE12157	AF9-like	NVE12157|AF9-like	-	GO:0000428,GO:0001932,GO:0001933,GO:0003002,GO:0003674,GO:0003676,GO:0003677,GO:0005488,GO:0005575,GO:0005622,GO:0005623,GO:0005634,GO:0005654,GO:0005667,GO:0005669,GO:0005674,GO:0005730,GO:0005737,GO:0006139,GO:0006351,GO:0006352,GO:0006366,GO:0006367,GO:0006469,GO:0006725,GO:0006807,GO:0007275,GO:0007379,GO:0007389,GO:0008023,GO:0008150,GO:0008152,GO:0009058,GO:0009059,GO:0009892,GO:0009952,GO:…
NVE12158	NAC3-like	NVE12158|NAC3-like	-	NA
NVE12159	NVE12159	NVE12159|NVE12159	-	NA
NVE12160	FA58A-like	NVE12160|FA58A-like	-	NA
NVE12161	NVE12161	NVE12161|NVE12161	-	NA
NVE12162	RPP14-like	NVE12162|RPP14-like	-	GO:0003674,GO:0003676,GO:0003723,GO:0005488,GO:0005575,GO:0005622,GO:0005623,GO:0005634,GO:0043226,GO:0043227,GO:0043229,GO:0043231,GO:0044424,GO:0044464,GO:0097159,GO:1901363
NVE12163	LRC72-like	NVE12163|LRC72-like	-	NA
NVE12164	DPO5-like	NVE12164|DPO5-like	-	GO:0003674,GO:0003676,GO:0003677,GO:0005488,GO:0005515,GO:0005575,GO:0005622,GO:0005623,GO:0005634,GO:0005730,GO:0005737,GO:0006091,GO:0006355,GO:0006810,GO:0006913,GO:0006915,GO:0006950,GO:0007154,GO:0007165,GO:0008134,GO:0008150,GO:0008152,GO:0008219,GO:0008270,GO:0009267,GO:0009605,GO:0009889,GO:0009890,GO:0009892,GO:0009987,GO:0009991,GO:0010468,GO:0010556,GO:0010558,GO:0010564,GO:0010605,GO:…
NVE12165	STML2-like	NVE12165|STML2-like	-	GO:0000003,GO:0002119,GO:0002164,GO:0003674,GO:0005102,GO:0005488,GO:0005515,GO:0005575,GO:0005622,GO:0005623,GO:0005737,GO:0005739,GO:0005740,GO:0005743,GO:0005758,GO:0005856,GO:0005886,GO:0007275,GO:0008150,GO:0009790,GO:0009791,GO:0009792,GO:0016020,GO:0019866,GO:0031090,GO:0031966,GO:0031967,GO:0031970,GO:0031974,GO:0031975,GO:0032501,GO:0032502,GO:0040007,GO:0043226,GO:0043227,GO:0043228,GO:…
NVE12166	GP161-like2	NVE12166|GP161-like2	-	NA
NVE12167	NVE12167	NVE12167|NVE12167	-	NA
NVE12168	CX065-like5	NVE12168|CX065-like5	-	NA
NVE12169	AGGF1-like1	NVE12169|AGGF1-like1	-	GO:0000375,GO:0000377,GO:0000398,GO:0001568,GO:0001570,GO:0001936,GO:0001938,GO:0001944,GO:0005575,GO:0005576,GO:0005622,GO:0005623,GO:0005634,GO:0005681,GO:0005737,GO:0006139,GO:0006396,GO:0006397,GO:0006725,GO:0006807,GO:0007155,GO:0007275,GO:0008150,GO:0008152,GO:0008284,GO:0008380,GO:0009653,GO:0009987,GO:0010467,GO:0016070,GO:0016071,GO:0022603,GO:0022610,GO:0030154,GO:0030529,GO:0032501,GO:…
NVE12170	CO061-like	NVE12170|CO061-like	-	GO:0005575,GO:0005576
NVE12171	XYL2-like	NVE12171|XYL2-like	-	NA
NVE12172	LARP6-like	NVE12172|LARP6-like	-	GO:0001756,GO:0003002,GO:0005575,GO:0005622,GO:0005623,GO:0005634,GO:0005737,GO:0005794,GO:0007275,GO:0007389,GO:0008150,GO:0009653,GO:0009790,GO:0009792,GO:0009952,GO:0032501,GO:0032502,GO:0035282,GO:0043009,GO:0043226,GO:0043227,GO:0043229,GO:0043231,GO:0044424,GO:0044444,GO:0044464,GO:0044699,GO:0044707,GO:0044767,GO:0048646,GO:0048856,GO:0061053
NVE12173	HERC1-like3	NVE12173|HERC1-like3	-	NA
NVE12174	ARI3C-like	NVE12174|ARI3C-like	+	GO:0000003,GO:0000122,GO:0000902,GO:0000904,GO:0000975,GO:0000976,GO:0001067,GO:0001071,GO:0003002,GO:0003674,GO:0003676,GO:0003677,GO:0003682,GO:0003700,GO:0005488,GO:0005515,GO:0005575,GO:0005622,GO:0005623,GO:0005634,GO:0005737,GO:0006355,GO:0006357,GO:0006928,GO:0006935,GO:0007275,GO:0007276,GO:0007292,GO:0007389,GO:0007399,GO:0007409,GO:0007411,GO:0007431,GO:0007435,GO:0007517,GO:0007610,GO:…
NVE12175	NVE12175	NVE12175|NVE12175	-	NA
NVE12176	CP341-like1	NVE12176|CP341-like1	-	GO:0000003,GO:0001676,GO:0003674,GO:0003824,GO:0004796,GO:0005575,GO:0005622,GO:0005623,GO:0005737,GO:0005783,GO:0005789,GO:0006082,GO:0006629,GO:0006631,GO:0006690,GO:0006805,GO:0006873,GO:0007275,GO:0007568,GO:0008150,GO:0008152,GO:0008340,GO:0009410,GO:0009790,GO:0009792,GO:0009987,GO:0010259,GO:0012505,GO:0016020,GO:0016491,GO:0016853,GO:0016860,GO:0019229,GO:0019369,GO:0019373,GO:0019725,GO:…
NVE12177	HINT1-like	NVE12177|HINT1-like	-	NA
NVE12178	PPBT-like1	NVE12178|PPBT-like1	-	NA
NVE12179	NVE12179	NVE12179|NVE12179	-	NA
NVE12180	NVE12180	NVE12180|NVE12180	-	NA
NVE12181	NVE12181	NVE12181|NVE12181	-	NA
NVE12182	NVE12182	NVE12182|NVE12182	-	NA
NVE12183	GR101-like3	NVE12183|GR101-like3	-	NA
NVE12184	NVE12184	NVE12184|NVE12184	-	NA
NVE12185	NVE12185	NVE12185|NVE12185	-	NA
NVE12186	WASP-like1	NVE12186|WASP-like1	-	GO:0000139,GO:0005575,GO:0005622,GO:0005623,GO:0005634,GO:0005737,GO:0005794,GO:0005856,GO:0005938,GO:0006810,GO:0006900,GO:0006928,GO:0006996,GO:0007009,GO:0007010,GO:0007015,GO:0007049,GO:0008064,GO:0008104,GO:0008150,GO:0009607,GO:0009617,GO:0009987,GO:0010324,GO:0010638,GO:0012505,GO:0015629,GO:0016020,GO:0016023,GO:0016043,GO:0016044,GO:0016050,GO:0016192,GO:0022402,GO:0030027,GO:0030029,GO:…
NVE12187	NVE12187	NVE12187|NVE12187	-	NA
NVE12188	NVE12188	NVE12188|NVE12188	-	NA
NVE12189	NVE12189	NVE12189|NVE12189	-	NA
NVE12190	NVE12190	NVE12190|NVE12190	-	NA
NVE12191	MLRP1-like3	NVE12191|MLRP1-like3	-	NA
NVE12192	GR101-like10	NVE12192|GR101-like10	-	NA
NVE12193	GPR98-like1	NVE12193|GPR98-like1	-	GO:0001894,GO:0001895,GO:0003008,GO:0003674,GO:0004871,GO:0004872,GO:0004888,GO:0004930,GO:0005488,GO:0005509,GO:0005575,GO:0005622,GO:0005623,GO:0005737,GO:0005886,GO:0007154,GO:0007155,GO:0007165,GO:0007166,GO:0007186,GO:0007275,GO:0007399,GO:0007600,GO:0007605,GO:0008150,GO:0009986,GO:0009987,GO:0016020,GO:0016021,GO:0016337,GO:0022610,GO:0023052,GO:0031224,GO:0032501,GO:0032502,GO:0038023,GO:…
NVE12194	GPR98-like5	NVE12194|GPR98-like5	-	NA
NVE12467	CAD23-like	NVE12467|CAD23-like	-	NA
NVE12468	NVE12468	NVE12468|NVE12468	-	NA
NVE12469	NVE12469	NVE12469|NVE12469	-	NA
NVE12470	SDF2-like	NVE12470|SDF2-like	-	GO:0000030,GO:0003674,GO:0003824,GO:0004169,GO:0005575,GO:0005576,GO:0005615,GO:0005622,GO:0005623,GO:0005737,GO:0005783,GO:0005788,GO:0005975,GO:0006464,GO:0006486,GO:0008150,GO:0008152,GO:0009058,GO:0009059,GO:0009100,GO:0009101,GO:0009987,GO:0016740,GO:0016757,GO:0016758,GO:0019538,GO:0031974,GO:0034645,GO:0036211,GO:0043170,GO:0043226,GO:0043227,GO:0043229,GO:0043231,GO:0043233,GO:0043412,GO:…
NVE12471	CCD43-like2	NVE12471|CCD43-like2	-	NA
NVE12472	TMM60-like	NVE12472|TMM60-like	-	GO:0005575,GO:0016020
NVE12473	IMPTB-like	NVE12473|IMPTB-like	-	GO:0001932,GO:0001933,GO:0006417,GO:0006446,GO:0008150,GO:0009889,GO:0009892,GO:0010468,GO:0010556,GO:0010563,GO:0010605,GO:0010608,GO:0019220,GO:0019222,GO:0031323,GO:0031324,GO:0031326,GO:0031399,GO:0031400,GO:0032268,GO:0032269,GO:0042325,GO:0042326,GO:0045936,GO:0048519,GO:0048523,GO:0050789,GO:0050794,GO:0051174,GO:0051246,GO:0051248,GO:0060255,GO:0065007,GO:0080090,GO:2000112
NVE12474	NVE12474	NVE12474|NVE12474	-	GO:0005575,GO:0005622,GO:0005623,GO:0005737,GO:0012506,GO:0016020,GO:0016023,GO:0030659,GO:0031090,GO:0031410,GO:0031982,GO:0031988,GO:0043226,GO:0043227,GO:0043229,GO:0043231,GO:0044422,GO:0044424,GO:0044433,GO:0044444,GO:0044446,GO:0044464
NVE12475	NVE12475	NVE12475|NVE12475	-	GO:0005575,GO:0005622,GO:0005623,GO:0005737,GO:0012506,GO:0016020,GO:0016023,GO:0030659,GO:0031090,GO:0031410,GO:0031982,GO:0031988,GO:0043226,GO:0043227,GO:0043229,GO:0043231,GO:0044422,GO:0044424,GO:0044433,GO:0044444,GO:0044446,GO:0044464
NVE12476	SNX19-like	NVE12476|SNX19-like	-	GO:0005575,GO:0005622,GO:0005623,GO:0005737,GO:0012506,GO:0016020,GO:0016023,GO:0030659,GO:0031090,GO:0031410,GO:0031982,GO:0031988,GO:0043226,GO:0043227,GO:0043229,GO:0043231,GO:0044422,GO:0044424,GO:0044433,GO:0044444,GO:0044446,GO:0044464
NVE12477	NVE12477	NVE12477|NVE12477	-	GO:0005575,GO:0005622,GO:0005623,GO:0005737,GO:0012506,GO:0016020,GO:0016023,GO:0030659,GO:0031090,GO:0031410,GO:0031982,GO:0031988,GO:0043226,GO:0043227,GO:0043229,GO:0043231,GO:0044422,GO:0044424,GO:0044433,GO:0044444,GO:0044446,GO:0044464
NVE12478	FBCDA-like1	NVE12478|FBCDA-like1	-	NA
NVE12479	FBCD1-like3	NVE12479|FBCD1-like3	-	GO:0007275,GO:0008150,GO:0009790,GO:0009792,GO:0032501,GO:0032502,GO:0044699,GO:0044707,GO:0044767,GO:0048856
NVE12480	NVE12480	NVE12480|NVE12480	-	NA
NVE12481	FBCD1-like1	NVE12481|FBCD1-like1	-	GO:0007275,GO:0008150,GO:0009790,GO:0009792,GO:0032501,GO:0032502,GO:0044699,GO:0044707,GO:0044767,GO:0048856
NVE12482	TENR-like1	NVE12482|TENR-like1	-	NA
NVE12483	FCN1-like1	NVE12483|FCN1-like1	-	GO:0007275,GO:0008150,GO:0009790,GO:0009792,GO:0032501,GO:0032502,GO:0044699,GO:0044707,GO:0044767,GO:0048856
NVE12484	NVE12484	NVE12484|NVE12484	-	NA
NVE12485	NAS13-like1	NVE12485|NAS13-like1	-	GO:0003674,GO:0003824,GO:0004175,GO:0004222,GO:0005575,GO:0005576,GO:0005615,GO:0005623,GO:0005886,GO:0005887,GO:0006508,GO:0007586,GO:0008150,GO:0008152,GO:0008233,GO:0008237,GO:0016020,GO:0016021,GO:0016787,GO:0017090,GO:0019538,GO:0022603,GO:0031224,GO:0031226,GO:0032501,GO:0032991,GO:0043170,GO:0043234,GO:0044238,GO:0044421,GO:0044425,GO:0044459,GO:0044464,GO:0044699,GO:0044707,GO:0045765,GO:…
NVE12486	FBP1-like18	NVE12486|FBP1-like18	-	GO:0005575,GO:0016020
NVE12487	NVE12487	NVE12487|NVE12487	-	NA
NVE12488	NOTC1-like2	NVE12488|NOTC1-like2	-	NA
NVE12489	NvIRF1-2a	NVE12489|NvIRF1-2a	+	GO:0000003,GO:0000228,GO:0000785,GO:0000790,GO:0000975,GO:0000976,GO:0000977,GO:0000978,GO:0000987,GO:0001012,GO:0001067,GO:0001071,GO:0001159,GO:0001775,GO:0001817,GO:0001819,GO:0001932,GO:0001933,GO:0002252,GO:0002376,GO:0002520,GO:0002521,GO:0002682,GO:0002683,GO:0002684,GO:0002694,GO:0002695,GO:0002696,GO:0002697,GO:0002698,GO:0002699,GO:0002819,GO:0002822,GO:0002825,GO:0002828,GO:0003674,GO:…
NVE12490	NvIRF1-2b	NVE12490|NvIRF1-2b	-	NA
NVE12491	F208A-like2	NVE12491|F208A-like2	-	NA
NVE12492	USO1-like1	NVE12492|USO1-like1	-	GO:0000139,GO:0003674,GO:0005215,GO:0005488,GO:0005515,GO:0005575,GO:0005622,GO:0005623,GO:0005737,GO:0005783,GO:0005794,GO:0005795,GO:0005829,GO:0006810,GO:0006886,GO:0006887,GO:0006891,GO:0006897,GO:0006898,GO:0006904,GO:0006928,GO:0006944,GO:0006996,GO:0007030,GO:0008104,GO:0008150,GO:0008565,GO:0009987,GO:0010876,GO:0012505,GO:0015031,GO:0016020,GO:0016043,GO:0016044,GO:0016192,GO:0016477,GO:…
NVE12493	MZB1-like	NVE12493|MZB1-like	-	GO:0002637,GO:0002640,GO:0002642,GO:0002682,GO:0002694,GO:0002697,GO:0002700,GO:0005575,GO:0005576,GO:0005622,GO:0005623,GO:0005737,GO:0005783,GO:0005788,GO:0006461,GO:0008150,GO:0008284,GO:0009889,GO:0009891,GO:0009893,GO:0010556,GO:0010557,GO:0010604,GO:0010827,GO:0010829,GO:0016043,GO:0019222,GO:0022607,GO:0030888,GO:0031974,GO:0032879,GO:0032944,GO:0032991,GO:0033622,GO:0034663,GO:0042127,GO:…
NVE12494	CCD60-like	NVE12494|CCD60-like	-	NA
NVE12495	HEX-like1	NVE12495|HEX-like1	-	NA
NVE12496	NVE12496	NVE12496|NVE12496	-	NA
NVE12497	NVE12497	NVE12497|NVE12497	-	NA
NVE12498	MFGM-like48	NVE12498|MFGM-like48	-	GO:0001669,GO:0001786,GO:0002080,GO:0003674,GO:0005102,GO:0005178,GO:0005488,GO:0005515,GO:0005543,GO:0005575,GO:0005576,GO:0005615,GO:0005622,GO:0005623,GO:0005737,GO:0005886,GO:0006810,GO:0006897,GO:0006909,GO:0006910,GO:0006911,GO:0007155,GO:0008037,GO:0008150,GO:0008284,GO:0008289,GO:0008429,GO:0009719,GO:0009725,GO:0009897,GO:0009986,GO:0009987,GO:0010033,GO:0010324,GO:0010810,GO:0010811,GO:…
NVE12499	FA5-like24	NVE12499|FA5-like24	-	GO:0001775,GO:0002576,GO:0003008,GO:0003013,GO:0005575,GO:0005576,GO:0005615,GO:0005622,GO:0005623,GO:0005737,GO:0005886,GO:0006810,GO:0006887,GO:0006950,GO:0007596,GO:0007599,GO:0008015,GO:0008150,GO:0009607,GO:0009611,GO:0009617,GO:0009987,GO:0016020,GO:0016023,GO:0016192,GO:0030141,GO:0030168,GO:0031091,GO:0031093,GO:0031410,GO:0031974,GO:0031982,GO:0031983,GO:0031988,GO:0032501,GO:0032940,GO:…
NVE12500	ACSL1-like1	NVE12500|ACSL1-like1	-	GO:0001666,GO:0001676,GO:0001932,GO:0001934,GO:0003674,GO:0003824,GO:0003987,GO:0004467,GO:0005488,GO:0005515,GO:0005575,GO:0005622,GO:0005623,GO:0005634,GO:0005737,GO:0005739,GO:0005740,GO:0005741,GO:0005743,GO:0005777,GO:0005778,GO:0005783,GO:0005789,GO:0005886,GO:0006082,GO:0006629,GO:0006631,GO:0006637,GO:0006638,GO:0006639,GO:0006641,GO:0006644,GO:0006732,GO:0006793,GO:0006796,GO:0006805,GO:…
NVE12501	ACSL1-like2	NVE12501|ACSL1-like2	-	GO:0001666,GO:0001676,GO:0001932,GO:0001934,GO:0003674,GO:0003824,GO:0003987,GO:0004467,GO:0005488,GO:0005515,GO:0005575,GO:0005622,GO:0005623,GO:0005634,GO:0005737,GO:0005739,GO:0005740,GO:0005741,GO:0005743,GO:0005777,GO:0005778,GO:0005783,GO:0005789,GO:0005886,GO:0006082,GO:0006629,GO:0006631,GO:0006637,GO:0006638,GO:0006639,GO:0006641,GO:0006644,GO:0006732,GO:0006793,GO:0006796,GO:0006805,GO:…
NVE12502	GP133-like2	NVE12502|GP133-like2	-	GO:0003674,GO:0004871,GO:0004872,GO:0004888,GO:0004930,GO:0005575,GO:0005623,GO:0005886,GO:0007154,GO:0007165,GO:0007166,GO:0007186,GO:0008150,GO:0009987,GO:0016020,GO:0016021,GO:0023052,GO:0031224,GO:0038023,GO:0044425,GO:0044464,GO:0044699,GO:0044700,GO:0044763,GO:0050789,GO:0050794,GO:0050896,GO:0051716,GO:0060089,GO:0065007,GO:0071944
NVE12503	NVE12503	NVE12503|NVE12503	-	NA
NVE12504	MPV17-like	NVE12504|MPV17-like	-	GO:0000002,GO:0000302,GO:0001655,GO:0001822,GO:0005575,GO:0005622,GO:0005623,GO:0005737,GO:0005739,GO:0005740,GO:0005743,GO:0005777,GO:0006950,GO:0006979,GO:0006996,GO:0007005,GO:0007275,GO:0007423,GO:0008150,GO:0008152,GO:0009987,GO:0016020,GO:0016043,GO:0019222,GO:0019866,GO:0030198,GO:0031090,GO:0031323,GO:0031966,GO:0031967,GO:0031975,GO:0032501,GO:0032502,GO:0032835,GO:0032836,GO:0033554,GO:…
NVE12505	ADA-like	NVE12505|ADA-like	-	GO:0000302,GO:0000323,GO:0001666,GO:0001701,GO:0001775,GO:0001821,GO:0001824,GO:0001825,GO:0001829,GO:0001882,GO:0001883,GO:0001889,GO:0001890,GO:0002027,GO:0002252,GO:0002263,GO:0002285,GO:0002312,GO:0002313,GO:0002314,GO:0002335,GO:0002366,GO:0002376,GO:0002520,GO:0002521,GO:0002634,GO:0002636,GO:0002682,GO:0002683,GO:0002684,GO:0002685,GO:0002686,GO:0002694,GO:0002696,GO:0002819,GO:0002821,GO:…
NVE12506	NVE12506	NVE12506|NVE12506	-	NA
NVE12507	CJ011-like1	NVE12507|CJ011-like1	-	NA
NVE12508	CJ011-like2	NVE12508|CJ011-like2	-	NA
NVE12509	DYDC1-like	NVE12509|DYDC1-like	-	NA
NVE12510	TTC28-like52	NVE12510|TTC28-like52	-	NA
NVE12511	TTC28-like63	NVE12511|TTC28-like63	-	NA
NVE12512	TTC28-like3	NVE12512|TTC28-like3	-	NA
NVE12513	TTC28-like66	NVE12513|TTC28-like66	-	NA
NVE12514	NVE12514	NVE12514|NVE12514	-	NA
NVE12515	NVE12515	NVE12515|NVE12515	-	NA
NVE12516	NVE12516	NVE12516|NVE12516	-	NA
NVE12517	NvWnt8b	NVE12517|NvWnt8b	-	GO:0000003,GO:0000122,GO:0000902,GO:0000904,GO:0001654,GO:0001664,GO:0001667,GO:0001703,GO:0001704,GO:0001707,GO:0001710,GO:0001743,GO:0001756,GO:0001837,GO:0003002,GO:0003306,GO:0003674,GO:0005102,GO:0005109,GO:0005488,GO:0005515,GO:0005575,GO:0005576,GO:0005578,GO:0005615,GO:0005623,GO:0005886,GO:0006355,GO:0006357,GO:0006928,GO:0006950,GO:0006952,GO:0007154,GO:0007165,GO:0007166,GO:0007267,GO:…
NVE12518	S17A5-like1	NVE12518|S17A5-like1	-	GO:0000323,GO:0003674,GO:0005215,GO:0005216,GO:0005244,GO:0005253,GO:0005342,GO:0005351,GO:0005402,GO:0005436,GO:0005575,GO:0005622,GO:0005623,GO:0005737,GO:0005764,GO:0005765,GO:0005773,GO:0005774,GO:0005783,GO:0005789,GO:0005886,GO:0005887,GO:0005903,GO:0006082,GO:0006725,GO:0006793,GO:0006796,GO:0006807,GO:0006810,GO:0006811,GO:0006812,GO:0006814,GO:0006817,GO:0006818,GO:0006820,GO:0006855,GO:…
NVE12519	H2AY-like	NVE12519|H2AY-like	-	GO:0000228,GO:0000785,GO:0000786,GO:0000793,GO:0000803,GO:0000805,GO:0000975,GO:0001067,GO:0001740,GO:0003674,GO:0003676,GO:0003677,GO:0003682,GO:0005488,GO:0005575,GO:0005622,GO:0005623,GO:0005634,GO:0005694,GO:0005813,GO:0005815,GO:0005856,GO:0006139,GO:0006259,GO:0006323,GO:0006325,GO:0006333,GO:0006334,GO:0006725,GO:0006807,GO:0006996,GO:0007549,GO:0008150,GO:0008152,GO:0009987,GO:0010468,GO:…
NVE12520	DMTF1-like1	NVE12520|DMTF1-like1	+	GO:0003674,GO:0003676,GO:0003677,GO:0003682,GO:0005488,GO:0005575,GO:0005622,GO:0005623,GO:0005634,GO:0005654,GO:0005730,GO:0006139,GO:0006325,GO:0006338,GO:0006351,GO:0006352,GO:0006353,GO:0006360,GO:0006361,GO:0006363,GO:0006725,GO:0006807,GO:0006996,GO:0008150,GO:0008152,GO:0009058,GO:0009059,GO:0009987,GO:0010467,GO:0016043,GO:0016070,GO:0016568,GO:0018130,GO:0019438,GO:0031974,GO:0031981,GO:…
NVE12521	NVE12521	NVE12521|NVE12521	-	NA
NVE12522	IRS2B-like	NVE12522|IRS2B-like	-	GO:0002053,GO:0002682,GO:0002684,GO:0002694,GO:0002696,GO:0002791,GO:0002792,GO:0002793,GO:0002902,GO:0002903,GO:0003674,GO:0004871,GO:0005068,GO:0005070,GO:0005080,GO:0005102,GO:0005158,GO:0005159,GO:0005488,GO:0005515,GO:0005575,GO:0005622,GO:0005623,GO:0005634,GO:0005737,GO:0005829,GO:0005886,GO:0005887,GO:0005899,GO:0005901,GO:0005975,GO:0005979,GO:0005996,GO:0006006,GO:0006109,GO:0006461,GO:…
NVE12524	DDX54-like	NVE12524|DDX54-like	-	GO:0000988,GO:0000989,GO:0003674,GO:0003712,GO:0003714,GO:0003724,GO:0003824,GO:0004004,GO:0004386,GO:0005102,GO:0005488,GO:0005515,GO:0005575,GO:0005622,GO:0005623,GO:0005634,GO:0005730,GO:0006139,GO:0006152,GO:0006163,GO:0006195,GO:0006200,GO:0006396,GO:0006725,GO:0006753,GO:0006793,GO:0006796,GO:0006807,GO:0007154,GO:0007165,GO:0007275,GO:0007399,GO:0008026,GO:0008150,GO:0008152,GO:0008186,GO:…
NVE12525	NVE12525	NVE12525|NVE12525	-	NA
NVE12526	NDUV1-like1	NVE12526|NDUV1-like1	-	GO:0000003,GO:0002119,GO:0002164,GO:0003006,GO:0003008,GO:0003674,GO:0003824,GO:0003954,GO:0005575,GO:0005622,GO:0005623,GO:0005737,GO:0005739,GO:0005740,GO:0005743,GO:0005746,GO:0005747,GO:0006091,GO:0006119,GO:0006120,GO:0006461,GO:0006793,GO:0006796,GO:0006928,GO:0006996,GO:0007005,GO:0007275,GO:0007548,GO:0007568,GO:0007588,GO:0007610,GO:0007631,GO:0008137,GO:0008150,GO:0008152,GO:0008340,GO:…
NVE12527	NDUV1-like3	NVE12527|NDUV1-like3	-	GO:0000003,GO:0002119,GO:0002164,GO:0003006,GO:0003008,GO:0003674,GO:0003824,GO:0003954,GO:0005575,GO:0005622,GO:0005623,GO:0005737,GO:0005739,GO:0005740,GO:0005743,GO:0005746,GO:0005747,GO:0006091,GO:0006119,GO:0006120,GO:0006461,GO:0006793,GO:0006796,GO:0006928,GO:0006996,GO:0007005,GO:0007275,GO:0007548,GO:0007568,GO:0007588,GO:0007610,GO:0007631,GO:0008137,GO:0008150,GO:0008152,GO:0008340,GO:…
NVE12528	NVE12528	NVE12528|NVE12528	-	NA
NVE12529	NVE12529	NVE12529|NVE12529	-	NA
NVE12530	NVE12530	NVE12530|NVE12530	-	NA
NVE12531	NVE12531	NVE12531|NVE12531	-	NA
NVE12532	NVE12532	NVE12532|NVE12532	-	NA
NVE12533	CN093-like2	NVE12533|CN093-like2	-	GO:0005575,GO:0005576
NVE12534	NVE12534	NVE12534|NVE12534	-	NA
NVE12535	NPY1R-like3	NVE12535|NPY1R-like3	-	NA
NVE12536	NVE12536	NVE12536|NVE12536	+	NA
NVE12537	FBCD1-like2	NVE12537|FBCD1-like2	-	NA
NVE12538	TMCC1-like2	NVE12538|TMCC1-like2	-	NA
NVE12539	TMCC1-like1	NVE12539|TMCC1-like1	-	GO:0007275,GO:0007399,GO:0007417,GO:0007420,GO:0008150,GO:0032501,GO:0032502,GO:0044699,GO:0044707,GO:0044767,GO:0048513,GO:0048731,GO:0048856
NVE12540	NVE12540	NVE12540|NVE12540	-	NA
NVE12541	RN181-like1	NVE12541|RN181-like1	-	NA
NVE12542	AOSL-like2	NVE12542|AOSL-like2	-	GO:0000003,GO:0001558,GO:0001655,GO:0001676,GO:0002526,GO:0002532,GO:0002538,GO:0002540,GO:0003006,GO:0003008,GO:0003254,GO:0003674,GO:0003824,GO:0004051,GO:0004052,GO:0005488,GO:0005506,GO:0005575,GO:0005622,GO:0005623,GO:0005634,GO:0005635,GO:0005641,GO:0005737,GO:0005829,GO:0005886,GO:0006082,GO:0006629,GO:0006631,GO:0006633,GO:0006636,GO:0006690,GO:0006691,GO:0006801,GO:0006915,GO:0006917,GO:…
NVE12543	NVE12543	NVE12543|NVE12543	-	NA
NVE12544	NMD3B-like3	NVE12544|NMD3B-like3	-	GO:0003008,GO:0003674,GO:0004871,GO:0004872,GO:0004888,GO:0004970,GO:0005215,GO:0005216,GO:0005230,GO:0005575,GO:0005623,GO:0005886,GO:0006810,GO:0006811,GO:0007154,GO:0007165,GO:0007166,GO:0007215,GO:0007267,GO:0007268,GO:0008066,GO:0008150,GO:0009987,GO:0010646,GO:0015075,GO:0015267,GO:0015276,GO:0015277,GO:0016020,GO:0019226,GO:0022803,GO:0022834,GO:0022836,GO:0022838,GO:0022839,GO:0022857,GO:…
NVE12545	NVE12545	NVE12545|NVE12545	-	NA
NVE12546	NVE12546	NVE12546|NVE12546	-	NA
NVE12547	NAS13-like5	NVE12547|NAS13-like5	-	GO:0003674,GO:0003824,GO:0004175,GO:0004222,GO:0005575,GO:0005576,GO:0005615,GO:0005623,GO:0005886,GO:0005887,GO:0006508,GO:0007586,GO:0008150,GO:0008152,GO:0008233,GO:0008237,GO:0016020,GO:0016021,GO:0016787,GO:0017090,GO:0019538,GO:0022603,GO:0031224,GO:0031226,GO:0032501,GO:0032991,GO:0043170,GO:0043234,GO:0044238,GO:0044421,GO:0044425,GO:0044459,GO:0044464,GO:0044699,GO:0044707,GO:0045765,GO:…
NVE12548	TTC28-like4	NVE12548|TTC28-like4	-	NA
NVE12549	NVE12549	NVE12549|NVE12549	-	NA
NVE12550	FXL20-like2	NVE12550|FXL20-like2	-	NA
NVE12551	JNK-like	NVE12551|JNK-like	-	GO:0000003,GO:0000165,GO:0000166,GO:0000187,GO:0000302,GO:0000902,GO:0000904,GO:0001503,GO:0001667,GO:0001700,GO:0001736,GO:0001738,GO:0001817,GO:0001819,GO:0001836,GO:0001882,GO:0001883,GO:0001932,GO:0001933,GO:0001934,GO:0002009,GO:0002011,GO:0002165,GO:0002218,GO:0002221,GO:0002224,GO:0002237,GO:0002253,GO:0002376,GO:0002682,GO:0002684,GO:0002755,GO:0002756,GO:0002757,GO:0002758,GO:0002764,GO:…
NVE12552	ZN729-like	NVE12552|ZN729-like	+	NA
NVE12553	NVE12553	NVE12553|NVE12553	-	NA
NVE12554	NVE12554	NVE12554|NVE12554	-	NA
NVE12555	SHPRH-like1	NVE12555|SHPRH-like1	-	GO:0005575,GO:0005622,GO:0005623,GO:0005634,GO:0006950,GO:0006974,GO:0007275,GO:0007399,GO:0008150,GO:0009987,GO:0022008,GO:0030154,GO:0032501,GO:0032502,GO:0033554,GO:0043226,GO:0043227,GO:0043229,GO:0043231,GO:0044424,GO:0044464,GO:0044699,GO:0044707,GO:0044763,GO:0048731,GO:0048856,GO:0048869,GO:0050896,GO:0051716
NVE12556	SHPRH-like3	NVE12556|SHPRH-like3	-	GO:0005575,GO:0005622,GO:0005623,GO:0005634,GO:0006950,GO:0006974,GO:0007275,GO:0007399,GO:0008150,GO:0009987,GO:0022008,GO:0030154,GO:0032501,GO:0032502,GO:0033554,GO:0043226,GO:0043227,GO:0043229,GO:0043231,GO:0044424,GO:0044464,GO:0044699,GO:0044707,GO:0044763,GO:0048731,GO:0048856,GO:0048869,GO:0050896,GO:0051716
NVE12557	SF01-like1	NVE12557|SF01-like1	-	GO:0000003,GO:0000245,GO:0000375,GO:0000377,GO:0000389,GO:0000398,GO:0000988,GO:0000989,GO:0001654,GO:0002009,GO:0002118,GO:0002119,GO:0002121,GO:0002164,GO:0002165,GO:0003006,GO:0003674,GO:0003676,GO:0003712,GO:0003714,GO:0003723,GO:0005488,GO:0005575,GO:0005622,GO:0005623,GO:0005634,GO:0005681,GO:0005737,GO:0005840,GO:0006139,GO:0006376,GO:0006396,GO:0006397,GO:0006725,GO:0006807,GO:0006810,GO:…
NVE12558	ANK2-like7	NVE12558|ANK2-like7	-	NA
NVE12559	ANK3-like1	NVE12559|ANK3-like1	-	GO:0000003,GO:0003006,GO:0003674,GO:0004871,GO:0005575,GO:0005622,GO:0005623,GO:0005737,GO:0006139,GO:0006259,GO:0006281,GO:0006298,GO:0006304,GO:0006305,GO:0006306,GO:0006725,GO:0006807,GO:0006950,GO:0006974,GO:0007049,GO:0007126,GO:0007140,GO:0007154,GO:0007165,GO:0007267,GO:0007276,GO:0007281,GO:0007283,GO:0008150,GO:0008152,GO:0009987,GO:0010468,GO:0016070,GO:0019222,GO:0019953,GO:0022402,GO:…
NVE12560	NVE12560	NVE12560|NVE12560	-	NA
NVE12561	ANK2-like2	NVE12561|ANK2-like2	-	NA
NVE12562	NVE12562	NVE12562|NVE12562	-	NA
[truncated: 23,735 more rows]

## Sheet: DataS2
NVE	gene	logFC	logCPM	PValue	FDR	muscle1	muscle2	non.muscle1	non.muscle2
NVE10000	CBPC1-like1	-3.28856	4.12253	1.09677e-12	1.27737e-10	933	1274	183	169
NVE10031	NVE10031	-2.07	5.81487	6.72877e-08	1.51117e-06	2202	4464	854	1812
NVE10075	KARG-like1	-3.04949	8.9019	3.58252e-14	6.69613e-12	19448	43951	4690	7451
NVE10082	AATC-like	-1.96319	7.32995	2.0565e-07	3.85315e-06	7617	10221	2723	5247
NVE10086	KINH-like1	-2.43261	5.13416	4.00206e-09	1.42045e-07	1764	2363	564	673
NVE10089	IDH3B-like	-2.25685	2.86266	3.70665e-08	9.31769e-07	283	603	108	194
NVE10093	BNI3L-like	-1.87753	5.0147	1.6565e-06	2.24256e-05	1505	2039	667	929
NVE10097	RIMB1-like2	-1.87977	3.73608	7.06659e-06	7.48206e-05	667	764	287	360
NVE10101	EIF3M-like	-1.58925	4.87299	2.26444e-05	0.00019723	1103	2095	638	1107
NVE10102	TM117-like1	-2.72567	4.37715	1.92086e-10	1.08058e-08	708	2047	245	401
NVE10120	SCLT1-like	-2.02891	2.5932	2.13486e-06	2.73973e-05	215	506	114	161
NVE10164	DCAF6-like1	-3.47378	-0.304451	1.47784e-08	4.36888e-07	36	72	5	11
NVE10200	XPP1-like2	-1.7185	4.40966	4.90788e-06	5.46088e-05	931	1365	411	790
NVE10216	HECD2-like1	-1.60257	3.82961	2.43973e-05	0.000209972	543	1007	294	558
NVE10232	RT33-like	-2.37074	2.04193	2.09852e-08	5.82485e-07	185	309	56	105
NVE10244	YPD1-like	-2.24837	3.4287	3.60716e-08	9.14153e-07	407	912	143	321
NVE10247	KAT3-like	-1.70854	3.89007	1.09935e-05	0.000107873	615	1005	329	478
NVE10291	NDUA1-like	-2.53396	4.29168	2.49853e-08	6.73354e-07	1104	1151	316	318
NVE10306	ACSM4-like	-2.42836	0.702342	1.15285e-06	1.66582e-05	90	97	22	39
NVE10317	NVE10317	-2.21996	4.21002	8.37179e-08	1.82516e-06	1011	1044	301	467
NVE10318	RNH2B-like2	-3.20099	-1.8386	6.02107e-05	0.000451036	13	21	2	4
NVE10326	NVE10326	-2.74088	1.58176	1.76549e-09	7.07936e-08	127	254	28	69
NVE10330	RRP1B-like	-2.13706	0.925718	6.80897e-06	7.23738e-05	68	161	30	54
NVE10334	BCDO1-like2	-1.78167	4.32354	3.54957e-05	0.000287823	964	1169	494	496
NVE10342	DHSDA-like	-2.06718	5.81099	3.85183e-07	6.56909e-06	2723	3573	1105	1336
NVE10349	ICLN-like	-2.24493	0.718924	3.04976e-06	3.69109e-05	77	115	19	53
NVE1035	NVE1035	-1.65296	5.83616	9.2207e-06	9.32409e-05	2371	3804	1124	2237
NVE10350	NVE10350	-2.26312	0.794875	2.50305e-06	3.13078e-05	66	145	23	50
NVE10351	ANGL7-like2	-1.66161	5.09546	1.17969e-05	0.000114441	1465	2206	756	1170
NVE10352	POTE1-like2	-2.04164	1.96261	1.79952e-06	2.40112e-05	146	316	58	130
NVE10353	NVE10353	-1.62925	5.78637	1.47771e-05	0.000138379	2055	4036	1159	2076
NVE10360	OAF-like	-2.08033	0.385035	9.60158e-05	0.000667474	39	120	23	35
NVE10370	SMG9-like	-2.59381	2.69549	5.3492e-09	1.81787e-07	366	387	87	128
NVE10372	SPX2-like2	-1.63155	2.19271	7.78091e-05	0.000558149	171	331	102	160
NVE10380	TITIN-like9	-2.18165	5.44644	3.48974e-08	8.90767e-07	2262	2626	676	1215
NVE10381	NVE10381	-3.4521	-1.28468	1.33578e-06	1.87974e-05	19	34	2	6
NVE10382	HMCN1-like5	-3.23748	-1.13099	2.74082e-06	3.38804e-05	24	33	4	6
NVE10387	GCP2-like4	-2.23868	2.91988	3.27056e-08	8.47895e-07	310	600	103	223
NVE10388	GCP2-like2	-2.1312	0.751012	9.14527e-06	9.26838e-05	61	141	26	49
NVE10392	GCP2-like6	-1.93291	1.5688	0.000108498	0.000738084	136	193	73	59
NVE10402	TNF10-like	-2.80891	2.68932	5.28256e-11	3.59043e-09	270	559	75	114
NVE10407	RBX2-like	-1.923	1.45519	9.71327e-05	0.000673018	106	209	66	58
NVE10425	K0907-like	-2.20712	1.11599	1.6995e-05	0.000156307	102	148	45	39
NVE10483	TF2H5-like	-3.01542	1.92238	1.31807e-10	7.87344e-09	189	289	45	49
NVE10487	NVE10487	-3.86621	-2.15215	7.49516e-05	0.000540328	14	13	1	2
NVE10490	ODP2-like	-2.66392	5.58476	5.47968e-12	5.09067e-10	2190	3768	561	1010
NVE10496	NVE10496	-3.2703	5.21571	1.70767e-12	1.89372e-10	1533	3468	390	370
NVE10507	FXL15-like3	-2.62025	0.192086	9.49675e-06	9.56984e-05	31	120	13	25
NVE10561	AQP5-like1	-2.56597	5.31543	3.50498e-10	1.81328e-08	1608	3414	570	745
NVE10562	RSU1-like	-2.10494	6.78132	3.82773e-07	6.5376e-06	5125	7429	2208	2394
NVE10564	KCNK3-like3	-3.25745	-0.421865	2.10494e-06	2.70583e-05	33	64	10	5
NVE10570	PSMD3-like	-1.70642	5.47535	8.24769e-06	8.5072e-05	1657	3330	783	1821
NVE10577	P5CR-like	-2.52988	7.58826	1.67609e-08	4.86194e-07	5583	20039	2254	4729
NVE106	UBP5-like	-1.59011	4.76432	5.07148e-05	0.000389986	1092	1830	447	1297
NVE10620	PSF2-like	-2.36767	0.0421946	4.00146e-05	0.000319469	29	102	13	27
NVE10623	RMP-like	-2.8432	1.3033	7.76926e-08	1.71398e-06	110	203	37	28
NVE10631	ADF3-like	-3.84907	4.28342	4.13699e-18	7.99025e-15	908	1745	133	151
NVE10643	RM03-like	-2.10291	1.79332	7.68078e-06	8.0188e-05	141	266	73	71
NVE10646	LDHD-like	-2.04354	3.53017	2.84748e-07	5.07661e-06	496	836	213	312
NVE10651	PRS23-like2	-3.26654	1.03453	6.36493e-11	4.27594e-09	88	185	15	32
NVE10672	NVE10672	-1.92289	2.6298	1.84548e-06	2.44975e-05	252	455	113	195
NVE10689	NVE10689	-1.88116	0.605382	8.57453e-05	0.000605336	59	114	22	59
NVE10705	MOT14-like2	-3.92339	2.77846	1.45626e-15	4.56104e-13	303	646	48	46
NVE10717	NT5D1-like	-2.62067	1.06829	4.67009e-07	7.73686e-06	65	211	25	45
NVE1073	CS060-like	-2.24309	0.658848	7.35763e-06	7.74422e-05	56	137	26	38
NVE1074	NDUA7-like	-2.40934	2.14964	1.36146e-08	4.09798e-07	209	320	64	102
NVE10747	DTWD1-like	-2.80712	-0.00300721	1.03141e-05	0.000102289	25	110	11	18
NVE1075	ATG10-like	-2.38173	1.45641	1.73921e-07	3.3369e-06	120	212	29	83
NVE10804	TTC5-like1	-1.63276	3.64346	2.0648e-05	0.00018267	502	853	245	500
NVE10849	D39U1-like	-2.14561	2.46916	3.19057e-07	5.61592e-06	204	466	86	160
NVE1085	TRPV5-like2	-1.77755	4.59471	2.57327e-06	3.20995e-05	1068	1567	484	812
NVE10852	NDUS6-like	-2.4215	4.29639	3.19875e-10	1.67732e-08	904	1457	249	507
NVE10863	CCDB1-like	-2.15721	2.74949	3.16772e-07	5.58739e-06	289	500	125	155
NVE10864	AKTIP-like1	-2.65545	2.69924	1.09243e-08	3.39855e-07	275	543	100	95
NVE10880	CAH14-like	-3.50921	-2.44632	0.000154742	0.00099348	6	16	0	3
NVE10886	LENG1-like	-1.65613	3.12953	0.000109079	0.000740731	316	659	224	245
NVE1089	NVE1089	-3.24744	3.59907	1.17062e-11	9.68983e-10	467	1181	129	124
NVE10890	FEN1-like	-1.78617	0.667017	0.000134008	0.000877554	73	98	29	57
NVE10896	CALB2-like	-1.71757	4.17673	9.18113e-05	0.000642291	993	829	406	568
NVE10897	SEGN-like1	-1.55923	2.08035	0.000138292	0.000901854	174	274	81	184
NVE1090	XPF-like1	-2.71155	1.07331	4.72962e-08	1.1383e-06	101	158	30	33
NVE10902	NDUV2-like	-2.47856	4.57778	3.4144e-10	1.77833e-08	1144	1717	345	499
NVE10903	NVE10903	-2.43252	1.94381	9.33852e-08	1.99116e-06	132	358	53	90
NVE1091	NVE1091	-4.18865	2.21206	1.06528e-11	8.94565e-10	335	234	30	22
NVE10929	RM38-like1	-1.88052	1.67035	2.03094e-05	0.000180142	108	265	55	110
NVE10931	PYGB-like	-1.55705	5.00136	4.31933e-05	0.000340739	1194	2286	598	1439
NVE10952	NVE10952	-2.20035	4.43451	8.02778e-08	1.7586e-06	1158	1250	364	536
NVE10953	MHCKB-like	-2.47858	4.57008	2.10751e-09	8.21437e-08	1340	1374	317	545
NVE10963	RM53-like	-2.71826	3.88082	1.99969e-10	1.11411e-08	517	1424	171	292
NVE10964	CLK2-like	-1.69682	8.12294	9.93626e-06	9.91359e-05	9658	22022	5072	11214
NVE10967	NADE-like1	-3.12405	1.47098	3.43348e-11	2.51034e-09	141	211	27	40
NVE10983	MTMR9-like3	-1.80991	0.731035	0.000124323	0.000823737	66	119	34	52
NVE10985	UQCC2-like	-2.89432	2.51315	1.00966e-10	6.37627e-09	264	460	71	82
NVE11000	NVE11000	-2.5396	0.673933	5.12406e-07	8.33405e-06	71	124	25	28
NVE11002	ASB3-like1	-2.64458	-0.211599	1.16252e-05	0.000113019	28	83	12	15
NVE11014	ECHB-like1	-1.86999	3.19586	7.98667e-06	8.2822e-05	304	778	145	347
NVE11019	AAMP-like1	-1.86062	1.09583	0.000125045	0.000827814	67	185	31	85
NVE11026	PELI2-like	-1.87318	2.43081	2.7733e-05	0.000234501	159	489	94	187
NVE11039	TREA-like	-2.59241	0.898578	1.73128e-06	2.32344e-05	76	159	11	60
NVE11064	F206A-like	-1.96562	0.819568	7.92177e-05	0.000567025	55	156	33	51
NVE11070	NVE11070	-1.6445	3.39223	2.15493e-05	0.000189042	428	709	208	411
NVE11072	NVE11072	-2.53821	8.69549	2.92862e-06	3.57057e-05	22297	26135	7885	4362
NVE11116	FBX36-like1	-1.91216	2.7498	8.9124e-06	9.06729e-05	246	538	145	174
NVE11126	NVE11126	-2.15119	5.25698	1.82291e-05	0.000165037	1955	2328	870	582
NVE11127	NVE11127	-1.96922	2.51914	9.69712e-05	0.000672301	324	279	133	120
NVE11131	NVE11131	-1.83415	4.64761	2.91433e-05	0.000243846	1160	1569	622	564
NVE11138	NVE11138	-2.07836	2.62585	2.16016e-05	0.000189286	244	484	142	108
NVE11147	G6PD-like2	-2.31151	6.29871	4.4011e-08	1.07147e-06	2516	7527	1021	2247
NVE11148	NVE11148	-2.01972	3.14721	2.20693e-06	2.81198e-05	394	614	186	205
NVE11150	NVE11150	-3.01918	2.41784	4.21157e-08	1.03402e-06	352	269	69	58
NVE11166	NVE11166	-3.70375	7.82721	7.9142e-18	1.20913e-14	11572	18457	1675	1959
NVE11168	ORCT-like1	-3.69234	1.22548	3.026e-13	4.14992e-11	119	191	17	22
NVE11169	ORCT-like12	-3.7853	-2.17702	0.000116254	0.000778731	7	21	1	2
NVE1117	KLH20-like3	-1.96807	2.25505	6.08295e-06	6.56964e-05	156	417	83	150
NVE11194	NVE11194	-2.51475	3.43225	1.48969e-09	6.11087e-08	485	835	160	208
NVE11196	GCP3-like1	-1.821	1.14099	8.70709e-05	0.00061376	74	181	43	72
NVE11202	NVE11202	-3.60156	-0.413264	1.97634e-08	5.53209e-07	30	72	6	7
NVE11204	GLYG2-like	-1.77534	5.63853	2.79792e-06	3.45116e-05	1905	3722	888	1885
NVE11208	ETFB-like1	-1.68983	6.41612	1.22728e-05	0.000118322	4086	4857	1756	3076
NVE11218	NVE11218	-1.62159	5.81335	1.98563e-05	0.000177004	2160	3993	1014	2447
NVE11227	IN80C-like	-2.38447	-0.445888	9.33264e-05	0.000651318	22	70	7	22
NVE11231	TENS1-like	-2.41793	8.46508	1.18902e-09	5.04722e-08	16137	26372	5568	7105
NVE11243	VPS25-like	-2.40534	3.73586	2.23122e-08	6.1344e-07	694	850	221	254
NVE11251	TTC19-like	-2.16955	3.61742	4.56741e-07	7.59285e-06	513	940	241	253
NVE11261	SVIL-like3	-1.57319	7.82229	2.60825e-05	0.000222329	9270	14862	5230	8132
NVE11270	FMN2-like	-2.19119	1.77481	3.27214e-06	3.93148e-05	165	227	68	68
NVE11276	PGAP1-like	-2.31207	2.60083	1.96285e-08	5.50098e-07	253	481	86	159
NVE11297	NVE11297	-1.73572	2.97083	4.44007e-05	0.000348131	249	660	172	248
NVE11325	NVE11325	-2.64768	3.00328	4.67105e-10	2.27918e-08	322	699	106	150
NVE11330	WDR24-like	-1.8683	3.07847	8.6153e-06	8.81576e-05	273	728	160	272
NVE11341	NvSprouty3-like	-3.68015	0.542966	3.39413e-10	1.77175e-08	89	96	12	12
NVE11360	ZPP-like1	-1.98401	4.50579	8.17827e-07	1.24867e-05	1028	1531	469	566
NVE11363	LPH-like	-1.66179	3.40902	2.41975e-05	0.000208486	392	789	195	437
NVE11364	WBS27-like1	-2.18633	2.99241	1.16721e-07	2.39403e-06	290	682	118	230
NVE11400	DNJC2-like1	-2.04888	2.15773	1.35501e-06	1.90058e-05	172	355	63	154
NVE11407	L2EFL-like	-1.98107	6.50364	6.07933e-07	9.63016e-06	4231	5904	1829	2348
NVE11410	STYXB-like	-2.10743	0.829007	3.13458e-05	0.000259929	56	161	31	47
NVE11411	FKBP3-like	-1.94525	4.13878	2.0792e-06	2.68616e-05	929	956	330	526
NVE11428	DDX47-like	-2.85332	4.27904	1.72656e-10	9.92964e-09	677	1920	241	293
NVE11429	HEAT9-like	-2.16223	3.72846	6.03752e-08	1.38409e-06	588	958	234	325
NVE11430	CALM-like6	-3.79041	10.3689	5.76238e-17	3.70986e-14	62000	117336	9823	9638
NVE11437	NVE11437	-1.88061	0.58789	7.06005e-05	0.000514724	61	108	28	48
NVE1144	GGT1-like1	-2.6602	2.24765	2.59247e-05	0.000221473	82	591	39	129
NVE11440	FAAH-like1	-1.88474	3.60061	2.27219e-06	2.88404e-05	587	731	201	437
NVE11445	TM56B-like1	-2.72051	1.54859	2.97049e-07	5.2716e-06	80	317	33	59
NVE11449	UTP11-like	-3.68053	4.27791	1.10002e-15	3.65047e-13	1093	1401	154	156
NVE11452	MINA-like	-1.66673	3.70293	3.04934e-05	0.000253945	633	718	267	482
NVE11453	DTA-like	-2.40918	2.98456	4.27869e-09	1.49123e-07	353	603	119	173
NVE11463	AAKB2-like	-2.70256	4.06588	3.89701e-11	2.77911e-09	657	1501	204	321
NVE11464	RDH7-like4	-3.51904	-1.75731	4.94657e-05	0.00038152	17	19	3	2
NVE11486	TXLNA-like	-1.7883	3.76695	7.96457e-06	8.27038e-05	506	1043	299	403
NVE11488	NVE11488	-2.3516	4.58675	1.93663e-09	7.64654e-08	1129	1714	372	544
NVE1149	ACHA7-like9	-3.46195	5.20513	9.89899e-15	2.41504e-12	1281	3914	261	478
NVE11492	GSTT1-like2	-2.02053	0.635041	4.26564e-05	0.000337422	59	122	31	39
NVE11507	C8AP2-like	-2.28531	0.979356	6.90427e-06	7.32399e-05	84	151	38	36
NVE11510	RTJK-like3	-4.18971	4.46791	9.39046e-18	1.20913e-14	1415	1401	124	132
NVE11537	NVE11537	-2.29092	4.76068	6.05536e-09	2.01645e-07	1252	1941	445	616
NVE11548	RM41-like1	-2.69884	2.95758	1.71985e-09	6.94444e-08	305	694	109	124
NVE11577	THA1-like	-1.92319	1.63594	1.28868e-05	0.000122812	116	245	45	118
NVE11580	ADPRH-like2	-1.94546	0.661888	3.74524e-05	0.000301505	70	107	29	48
NVE11583	GRM4-like3	-3.82039	8.83733	2.73144e-19	1.05511e-15	20271	42649	2968	3961
NVE11594	NVE11594	-2.25451	-0.691188	0.000119753	0.000797331	24	49	9	16
NVE11611	NVE11611	-2.27425	7.37356	9.75124e-09	3.09172e-07	8262	10823	2770	3756
NVE11636	NVE11636	-2.76475	0.88096	4.08108e-07	6.88408e-06	77	157	29	22
NVE11639	DFFA-like	-2.07095	1.23923	6.59679e-05	0.000486923	84	198	53	45
NVE11640	COX6A-like	-2.73903	5.7211	6.29556e-12	5.67751e-10	2608	3864	653	942
NVE11641	NVE11641	-3.46754	4.00963	8.96115e-16	3.14686e-13	633	1587	118	200
NVE11655	EXOSX-like	-1.61366	2.77799	5.01869e-05	0.000386696	255	498	135	278
NVE11678	S2546-like	-2.08365	4.64997	3.81347e-08	9.55511e-07	1093	1813	405	751
NVE11683	NUD17-like	-2.20926	0.972357	8.82073e-06	8.99024e-05	93	133	38	40
NVE11687	LRC61-like	-1.69521	1.96451	6.17824e-05	0.000460872	177	238	86	129
NVE11710	NVE11710	-2.63287	2.08812	2.77831e-08	7.37604e-07	232	270	64	68
NVE11712	PGK-like	-1.88398	8.05548	6.04875e-07	9.58904e-06	10344	20214	4450	9539
NVE11720	POMP-like1	-1.59137	3.63449	4.92993e-05	0.000380363	510	817	294	424
NVE11738	TXND8-like	-2.46704	3.2326	2.47413e-09	9.4314e-08	367	811	128	214
NVE11742	NVE11742	-3.1943	0.0428924	3.07074e-06	3.7126e-05	23	123	8	16
NVE11753	VWA9-like	-3.04147	0.941642	4.57528e-08	1.1046e-06	57	208	17	33
NVE1176	RPAC2-like	-2.72926	1.33968	5.14456e-08	1.21297e-06	134	171	37	37
NVE11784	NVE11784	-1.87119	1.49489	8.18519e-05	0.000582114	84	252	55	87
NVE11790	CA043-like	-1.75033	3.85628	6.98765e-06	7.40863e-05	565	1054	312	461
NVE11792	COAC-like	-3.84089	-1.74499	4.62265e-05	0.000360011	8	32	2	2
NVE11808	NPYR-like7	-1.98889	4.91652	4.61088e-06	5.16513e-05	1281	2180	686	629
NVE11826	TBG1-like	-2.02173	1.8322	9.90455e-06	9.89473e-05	115	316	66	98
NVE1186	LMF2-like1	-2.31773	0.767472	3.26356e-05	0.000268132	90	104	35	26
NVE11880	MA2C1-like	-1.81004	3.28197	1.1801e-05	0.000114441	367	740	217	274
NVE11881	NVE11881	-3.42766	-1.36797	1.25628e-05	0.000120467	13	38	4	3
NVE11920	RFWD2-like1	-1.9988	0.751195	3.51695e-05	0.000285708	57	143	26	56
NVE11921	RFWD2-like2	-1.96368	1.49356	9.91377e-06	9.89967e-05	111	214	54	80
NVE11924	QOR-like1	-2.11815	2.37771	4.60075e-06	5.15627e-05	258	326	108	106
NVE11926	CUTA-like2	-2.87779	4.93881	6.10799e-09	2.02815e-07	1857	1740	424	364
NVE11960	XRCC3-like	-1.96423	0.226503	7.98933e-05	0.000571332	48	85	18	40
NVE11961	BRE-like	-2.27338	2.10286	3.31013e-07	5.79675e-06	147	389	65	110
NVE11963	PRP31-like	-1.80966	2.41407	1.0459e-05	0.000103328	193	418	97	190
NVE11967	CNTN6-like1	-2.006	3.85283	2.72195e-07	4.87909e-06	573	1114	218	498
NVE11972	CRIPT-like	-2.7965	2.33217	1.86708e-10	1.05687e-08	206	443	60	88
NVE1199	ZN600-like	-1.96823	0.568661	8.16964e-05	0.000581356	53	120	30	39
NVE12011	UNC5B-like2	-2.51615	1.2961	8.37886e-08	1.82516e-06	93	217	32	55
NVE1202	DTNA-like1	-4.0175	5.4139	1.47323e-19	8.53626e-16	1768	4237	243	327
NVE12028	CCDC6-like2	-2.0952	4.62065	3.91923e-07	6.64978e-06	1042	1829	495	543
NVE1203	DTNA-like3	-3.33325	3.28139	4.34543e-12	4.26755e-10	319	1049	62	159
NVE12038	NVE12038	-3.71236	6.98963	1.20861e-12	1.39363e-10	6048	11048	1115	746
NVE12039	PABP4-like	-1.7172	12.6805	3.50473e-06	4.14223e-05	268096	453890	116610	264181
NVE1204	DTNB-like	-3.30375	4.9806	1.69328e-14	3.76949e-12	1230	3078	280	391
NVE12062	PRP6-like2	-1.88378	1.34032	2.93118e-05	0.000244902	90	204	42	90
NVE12064	NVE12064	-2.03675	0.62844	3.58435e-05	0.000289879	79	91	28	43
NVE12085	AL1A1-like	-2.44229	5.00574	3.15809e-10	1.65975e-08	1581	2222	433	762
NVE12089	FEM1B-like2	-3.32186	7.06666	5.12414e-15	1.29089e-12	6230	11423	1264	1470
NVE12106	AGUA-like2	-2.81419	4.26723	5.08561e-10	2.44036e-08	1094	1196	261	268
NVE1211	NVE1211	-3.47743	6.22086	5.03569e-15	1.28255e-12	3794	5925	669	683
NVE1212	RU2B-like	-1.65976	4.35318	3.83661e-05	0.000308005	940	1211	499	613
NVE12129	KLH20-like12	-3.34023	6.04595	4.07648e-13	5.29321e-11	2863	5987	666	623
NVE12135	GKAP1-like	-2.12155	0.729623	1.46516e-05	0.000137315	68	126	31	40
NVE12150	SCN1-like1	-3.04555	3.13322	1.07826e-12	1.26217e-10	418	704	94	124
NVE12151	SCN60-like1	-2.83426	1.20265	5.11055e-09	1.74187e-07	113	173	29	36
NVE12152	SCN1-like2	-3.13676	2.91624	3.93957e-12	3.95271e-10	409	533	81	93
NVE12161	NVE12161	-2.00483	7.75771	9.99939e-07	1.47983e-05	10385	13696	4503	5151
NVE12173	HERC1-like3	-1.68544	4.95676	9.07422e-06	9.20811e-05	1282	2101	688	1031
NVE12177	HINT1-like	-2.40716	2.59491	5.18493e-08	1.21877e-06	308	397	99	118
NVE12207	PERQ2-like1	-1.53818	5.29809	4.73864e-05	0.000367808	1603	2564	934	1424
NVE12216	TRPA1-like19	-1.78801	4.42252	4.5289e-06	5.11283e-05	864	1535	331	896
NVE12229	RS11-like1	-2.25034	4.18186	2.21978e-08	6.11019e-07	796	1356	316	402
NVE12234	MTX1-like1	-2.47578	3.68005	3.51748e-08	8.94892e-07	716	753	206	231
NVE12237	NDUB7-like1	-3.12066	1.92381	1.22207e-10	7.47334e-09	196	283	44	43
NVE12243	NVE12243	-2.20368	3.01392	6.85418e-08	1.53487e-06	310	669	127	216
[truncated: 3,336 more rows]

## Sheet: DataS3
NVE	gene	p_val	avg_log2FC	pct.1	pct.2	p_val_adj	cluster	go.annotation
[truncated: 502 more rows]

[truncated: 7 more sheets: DataS4, DataS5, DataS6, DataS7, DataS8, DataS9, DataS10]
