# Supplementary material for: Muscle cell-type diversification is driven by bHLH transcription factor expansion and extensive effector gene duplications
Source: Nat Commun. 2023 Mar 29;14:1747. doi: 10.1038/s41467-023-37220-6 (PMC10060217; doi:10.1038/s41467-023-37220-6)
Supplement: Supplementary file 5 — Supplementary Data 2 [file 41467_2023_37220_MOESM5_ESM.xlsx]

## Sheet: ImportR
Speed	Group
15.7064	Body.Parastalsis
17.8299	Body.Parastalsis
19.4021	Body.Parastalsis
33.9064	Body.Parastalsis
27.1482	Body.Parastalsis
38.5868	Body.Parastalsis
46.379	Body.Parastalsis
28.5314	Body.Parastalsis
31.4159	Body.Parastalsis
29.7252	Body.Parastalsis
28.5742	Body.Parastalsis
32.8308	Body.Parastalsis
45.2199	Body.Parastalsis
28.5314	Body.Parastalsis
23.2456	Body.Parastalsis
26.1799	Body.Parastalsis
28.5385	Body.Parastalsis
35.7357	Body.Parastalsis
26.8017	Body.Parastalsis
33.3199	Body.Parastalsis
24.9899	Body.Parastalsis
30.0059	Body.Parastalsis
38.0166	Body.Parastalsis
28.5695	Body.Parastalsis
30.3449	Body.Parastalsis
33.9149	Body.Parastalsis
17.8393	Body.Parastalsis
35.7715	Body.Parastalsis
33.898	Body.Parastalsis
46.3751	Body.Parastalsis
38.1435	Body.Parastalsis
18.564	Body.Parastalsis
24.9899	Body.Parastalsis
18.7448	Body.Parastalsis
32.8242	Body.Parastalsis
30.3525	Body.Parastalsis
21.4157	Body.Parastalsis
12.9912	Body.Parastalsis
17.1291	Body.Parastalsis
28.5257	Body.Parastalsis
32.0658	Body.Parastalsis
26.5199	Body.Parastalsis
17.85	Body.Parastalsis
35.6999	Body.Parastalsis
16.075	Body.Parastalsis
26.7917	Body.Parastalsis
27.2692	Body.Parastalsis
25.9518	Body.Parastalsis
46.5379	Body.Parastalsis
47.9969	Body.Parastalsis
52.9378	Body.Parastalsis
1254.55	Body.Retraction
1209.09	Body.Retraction
409.091	Body.Retraction
863.636	Body.Retraction
1000	Body.Retraction
527.273	Body.Retraction
800	Body.Retraction
1036.36	Body.Retraction
1400	Body.Retraction
1554.55	Body.Retraction
472.727	Body.Retraction
1109.09	Body.Retraction
781.818	Body.Retraction
709.091	Body.Retraction
1190.91	Body.Retraction
1072.73	Body.Retraction
727.273	Body.Retraction
209.091	Tentacle.Retraction
536.364	Tentacle.Retraction
1063.64	Tentacle.Retraction
890.909	Tentacle.Retraction
618.182	Tentacle.Retraction
554.545	Tentacle.Retraction
363.636	Tentacle.Retraction
718.182	Tentacle.Retraction
481.818	Tentacle.Retraction
690.909	Tentacle.Retraction
690.909	Tentacle.Retraction
602.871	Tentacle.Retraction
900	Tentacle.Retraction
1145.45	Tentacle.Retraction
972.727	Tentacle.Retraction
690.909	Tentacle.Retraction
1336.36	Tentacle.Retraction
1154.55	Tentacle.Retraction
518.182	Tentacle.Retraction
1290.91	Tentacle.Retraction
690.909	Tentacle.Retraction
427.273	Tentacle.Retraction
827.273	Tentacle.Retraction

## Sheet: ttest
t-Test: Two-Sample Assuming Equal Variances				t-Test: Two-Sample Assuming Equal Variances				t-Test: Two-Sample Assuming Equal Variances
	Body.Retraction	Tentacle.Retraction			Body.Parastalsis	Tentacle.Retraction			Body.Parastalsis	Body.Retraction
Mean	948.128	756.725		Mean	29.7394	756.725		Mean	29.7394	948.128
Variance	106320	88324.4		Variance	83.9702	88324.4		Variance	83.9702	106320
Observations	17	18		Observations	51	18		Observations	51	17
Pooled Variance	97049.5			Pooled Variance	22473.3			Pooled Variance	25838.1
Hypothesized Mean Difference	0			Hypothesized Mean Difference	0			Hypothesized Mean Difference	0
df	33			df	67			df	66
t Stat	1.81668			t Stat	-17.6884			t Stat	-20.401
P(T<=t) one-tail	0.0391791			P(T<=t) one-tail	3.03667e-27			P(T<=t) one-tail	1.65536e-30
t Critical one-tail	1.69236			t Critical one-tail	1.66792			t Critical one-tail	1.66827
P(T<=t) two-tail	0.0783583			P(T<=t) two-tail	6.07333e-27			P(T<=t) two-tail	3.31072e-30
t Critical two-tail	2.03452			t Critical two-tail	1.99601			t Critical two-tail	1.99656

## Sheet: Evaluation
Retraction		Tentacle		Slow
FIleNo	Speed (um/sec)	FIleNo	Speed (um/sec)	FileNo	Speed (um/sec)	Speed (um/sec)
1005_1	1254.55	007	209.091	1007	4.9995	15.7064
1006_1	1209.09	008	536.364		5.67543	17.8299
1007_1	409.091	009	1063.64		6.17589	19.4021
1008_1	863.636	010	890.909		10.7928	33.9064
1010_1	1000	011	618.182		8.64155	27.1482
1015_1	527.273	012	554.545		12.2826	38.5868
1019_1	800	014_left	363.636		14.7629	46.379
1020_1	1036.36	015	718.182		9.08183	28.5314
1023_1	1400	016	481.818		10	31.4159
1024_1	1554.55	018	690.909		9.46181	29.7252
1027_1	472.727	019	690.909		9.09546	28.5742
1030_1	1109.09	020	602.871		10.4504	32.8308
1032_1	781.818	021	900		14.3939	45.2199
1035	709.091	022	1145.45		9.08183	28.5314
1038	1190.91	023	972.727		7.39931	23.2456
1039	1072.73	024	690.909		8.33333	26.1799
1040	727.273	026	1336.36		9.0841	28.5385
		029	1154.55		11.375	35.7357
		031	518.182		8.53126	26.8017
		032	1290.91		10.6061	33.3199
		034	690.909		7.95455	24.9899
		036	427.273		9.55119	30.0059
		037	827.273		12.101	38.0166
					9.09394	28.5695
					9.65909	30.3449
					10.7955	33.9149
					5.67841	17.8393
				1006	11.3864	35.7715
					10.7901	33.898
					14.7617	46.3751
					12.1414	38.1435
					5.90909	18.564
					7.95455	24.9899
					5.96665	18.7448
				1005	10.4483	32.8242
					9.66151	30.3525
					6.81682	21.4157
				1003	4.13524	12.9912
					5.45236	17.1291
					9.08001	28.5257
					10.2069	32.0658
				1002	8.44156	26.5199
					5.68182	17.85
					11.3636	35.6999
					5.11683	16.075
				1001	8.52806	26.7917
					8.68005	27.2692
					8.26071	25.9518
				1	14.8135	46.5379
					15.2779	47.9969
					16.8506	52.9378
					7.95877	25.0032

## Sheet: MHCQuick
vid/animal	px	frame	time	px	frame	time	speed px/s	um/s				komplex ampl	spectrum	Frequence			fps	Scale
1005_1	748	18		342.987	26		506.266	460.242						10			10	Mag	px	um	um/px		msec
1005_1	748	18	1.67	610	19	1.77	1380	1254.55				3563.63636363636	3563.64	1.25				4	22	50	2.27273		0
	610	19	1.77	499	20	1.87	1110	1009.09				1510.0370581896-1047.69283658716i	1837.9	2.5				10	55	50	0.909091		100
	499	20	1.87	442	21	1.97	570	518.182				881.818181818181-954.545454545455i	1299.52	3.75									200
	442	21	1.97	426	22	2.07	160	145.455				417.235669083122-302.238291132613i	515.202	5									300
	426	22	2.07	394	23	2.17	320	290.909				854.545454545455	854.545	6.25									400
	394	23	2.17	378	24	2.27	160	145.455				417.235669083123+302.238291132614i	515.202	7.5									500
	378	24	2.27	362	25	2.37	160	145.455				881.818181818183+954.545454545455i	1299.52	8.75									600
	362	25	2.37	356	26	2.47	60	54.5455				1510.03705818961+1047.69283658716i	1837.9	10									700
	356	26	2.47	348	27	2.57	80	72.7273										Meanampl	meanF				800
	348	27	2.57	339	28	2.67	90	81.8182										8.54011e+13	0	1.3693e+14			900
1006_1	619	25		486	26		1330	1209.09				3118.18181818182	3118.18	1.25				1.74234e+14	1.25	3.10489e+14			1000
	486	26		402	27		840	763.636				1403.87642610175-768.158860755076i	1600.29	2.5				2.28156e+14	2.5	3.52717e+14			1100
	402	27		352	28		500	454.545				809.090909090909-745.454545454546i	1100.15	3.75				2.40703e+14	3.75	3.66872e+14			1200
	352	28		339	29		130	118.182				632.487210261883-131.795224391439i	646.073	5				1.72727e+14	5	2.87939e+14
	339	29		318	30		210	190.909				863.636363636364	863.636	6.25				2.55747e+14	6.25	3.73449e+14
	318	30		299	31		190	172.727				632.487210261883+131.79522439144i	646.073	7.5				2.42416e+14	7.5	3.59188e+14
	299	31		284	32		150	136.364				809.09090909091+745.454545454546i	1100.15	8.75				1.8047e+14	8.75	3.09721e+14
	284	32		276	33		80	72.7273				1403.87642610175+768.158860755075i	1600.29	10
	276	33		264	34		120	109.091
	264	34		255	35		90	81.8182
	255	35		248	36		70	63.6364
	248	36		244	37		40	36.3636									0	0
	244	37		237	38		70	63.6364									0.1	1.25
	237	38		230	39		70	63.6364									0.2	2.5
1007_1	634	6		600	7		340	309.091									0.3	3.75
	600	7		555	8		450	409.091				1872.72727272727	1872.73	1.25			0.4	5
	555	8		535	9		200	181.818				111.107503699527-336.552866183376i	354.419	2.5			0.5	6.25
	535	9		496	10		390	354.545				154.545454545455+81.8181818181818i	174.867	3.75			0.6	7.5
	496	10		466	11		300	272.727				252.528859936837+117.992588362079i	278.735	5			0.7	8.75
	466	11		441	12		250	227.273				363.636363636364	363.636	6.25
	441	12		424	13		170	154.545				252.528859936837-117.992588362079i	278.735	7.5
	424	13		410	14		140	127.273				154.545454545454-81.8181818181818i	174.867	8.75
	410	14		394	15		160	145.455				111.107503699527+336.552866183376i	354.419	10
	394	15		388	16		60	54.5455
	388	16		379	17		90	81.8182
	379	17		374	18		50	45.4545
	374	18		365	19		90	81.8182
1008_1	715	23		620	24		950	863.636				2672.72727272727	2672.73	1.25
	620	24		550	25		700	636.364				776.682080386767-751.079954787436i	1080.44	2.5
	550	25		514	26		360	327.273				700-481.818181818182i	849.793	3.75
	514	26		480	27		340	309.091				532.408828704141-187.443591151072i	564.442	5
	480	27		457	28		230	209.091				218.181818181818	218.182	6.25
	457	28		433	29		240	218.182				532.408828704142+187.443591151072i	564.442	7.5
	433	29		428	30		50	45.4545				700+481.818181818182i	849.793	8.75
	428	30		421	31		70	63.6364				776.682080386768+751.079954787436i	1080.44	10
	421	31		414	32		70	63.6364
1010_1	937	32	3.11	897	33	3.21	400	363.636
	897	33	3.21	787	34	3.31	1100	1000				3254.54545454545	3254.55	1.25
	787	34	3.31	704	35	3.41	830	754.545				839.861602825911-789.19257438221i	1152.47	2.5
	704	35	3.41	669	36	3.47	583.333	530.303				927.272727272727-472.727272727273i	1040.82	3.75
	669	36	3.47	625	37	3.57	440	400				505.592942628634-316.465301654937i	596.468	5
	625	37	3.57	589	38	3.67	360	327.273				200	200	6.25
	589	38	3.67	562	39	3.86	142.105	129.187				505.592942628635+316.465301654937i	596.468	7.5
	562	39	3.86	553	40	3.96	90	81.8182				927.272727272728+472.727272727273i	1040.82	8.75
	553	40	3.96	539	41	4.06	140	127.273				839.861602825912+789.19257438221i	1152.47	10
	539	41	4.06	530	42	4.16	90	81.8182
	530	42	4.16	522	43	4.26	80	72.7273
	522	43	4.26	514	44	4.36	80	72.7273
	514	44	4.36	512	45	4.46	20	18.1818
1015_1	730	44		681	45		490	445.455
	681	45		659	46		220	200
	659	46		601	47		580	527.273				1881.81818181818	1881.82	1.25
	601	47		560	48		410	372.727				413.502557947623-407.909615318989i	580.84	2.5
	560	48		531	49		290	263.636				354.545454545454-236.363636363636i	426.111	3.75
	531	49		509	50		220	200				259.224714779649-80.6368880462618i	271.477	5
	509	50		488	51		210	190.909				281.818181818182	281.818	6.25
	488	51		472	52		160	145.455				259.224714779649+80.6368880462618i	271.477	7.5
	472	52		461	53		110	100				354.545454545455+236.363636363636i	426.111	8.75
	461	53		452	54		90	81.8182				413.502557947624+407.909615318989i	580.84	10
	452	54		441	55		110	100
1019_1	672	43	4.26	584	44	4.36	880	800
	584	44	4.36	502	45	4.46	820	745.455				2036.36363636364	2036.36	1.25
	502	45	4.46	449	46	4.56	530	481.818				644.540863060106-451.536795984656i	786.968	2.5
	449	46	4.56	439	47	4.66	100	90.9091				781.818181818182-254.545454545455i	822.212	3.75
	439	47	4.66	407	48	4.76	320	290.909				464.550046030802-396.991341439201i	611.072	5
	407	48	4.76	386	49	4.91	140	127.273				145.454545454545	145.455	6.25
	386	49	4.91	373	50	5.01	130	118.182				464.550046030803+396.991341439201i	611.072	7.5
	373	50	5.01	366	51	5.11	70	63.6364				781.818181818182+254.545454545455i	822.212	8.75
	366	51	5.11	360	52	5.21	60	54.5455				644.540863060107+451.536795984656i	786.968	10
	360	52	5.21	355	53	5.31	50	45.4545
	355	53	5.31	350	54	5.41	50	45.4545
1020_1	486	36		433	37		530	481.818
	433	37		319	38		1140	1036.36				2300	2300	1.25
	319	38		292	39		270	245.455				882.92109403236-501.481371853657i	1015.4	2.5
	292	39		250	40		420	381.818				709.090909090909-27.2727272727273i	709.615	3.75
	250	40		226	41		240	218.182				844.351633240367+25.7913554190703i	844.745	5
	226	41		207	42		190	172.727				1118.18181818182	1118.18	6.25
	207	42		200	43		70	63.6364				844.351633240367-25.7913554190704i	844.745	7.5
	200	43		187	44		130	118.182				709.090909090909+27.2727272727273i	709.615	8.75
	187	44		180	45		70	63.6364				882.921094032361+501.481371853657i	1015.4	10
	180	45		170	46		100	90.9091
1023_1	690	27		611	28		790	718.182
	611	28		457	29		1540	1400				3581.81818181818	3581.82	1.25
	457	29		348	30		1090	990.909				1670.36468518343-969.183391411513i	1931.17	2.5
	348	30		315	31		330	300				1254.54545454545-636.363636363636i	1406.71	3.75
	315	31		279	32		360	327.273				693.27167845293-496.45611868424i	852.698	5
	279	32		255	33		240	218.182				381.818181818182	381.818	6.25
	255	33		241	34		140	127.273				693.271678452931+496.45611868424i	852.698	7.5
	241	34		234	35		70	63.6364				1254.54545454546+636.363636363636i	1406.71	8.75
	234	35		217	36		170	154.545				1670.36468518343+969.183391411512i	1931.17	10
	217	36		209	37		80	72.7273
	209	37		205	38		40	36.3636
	205	38		196	39		90	81.8182
	196	39		188	40		80	72.7273
1024_1	581	17		487	18		940	854.545
	487	18		316	19		1710	1554.55				3009.09090909091	3009.09	1.25
	316	19		286	20		300	272.727				790.909090909091+145.454545454546i	804.173	2.5
	286	20		202	21		840	763.636				1627.27272727273	1627.27	3.75
	202	21		156	22		460	418.182				790.909090909091-145.454545454546i	804.173	5
	156	22		138	23		180	163.636
	138	23		126	24		120	109.091
	126	24		108	25		180	163.636
1027_1	478	19		426	20		520	472.727				2072.72727272727	2072.73	1.25
	426	20		383	21		430	390.909				345.454545454545-751.536795984656i	827.131	2.5
	383	21		335	22		480	436.364				54.5454545454545-36.3636363636364i	65.5555	3.75
	335	22		294	23		410	372.727				345.454545454545-96.9913414392014i	358.812	5
	294	23		280	24		140	127.273				218.181818181818	218.182	6.25
	280	24		270	25		100	90.9091				345.454545454546+96.9913414392011i	358.812	7.5
	270	25		258	26		120	109.091				54.5454545454545+36.3636363636364i	65.5555	8.75
	258	26		250	27		80	72.7273				345.454545454546+751.536795984656i	827.131	10
	250	27		246	28		40	36.3636
	246	28		241	29		50	45.4545
	241	29		235	30		60	54.5455
	235	30		227	31		80	72.7273
	227	31		223	32		40	36.3636
1030_1	805	45	4.37	683	46	4.47	1220	1109.09				3700	3700	1.25
	683	46	4.47	587	47	4.57	960	872.727				1069,98622554395-1264,7717425548i	1.07744e+14	2.5
	587	47	4.57	507	48	4.67	800	727.273				572,727272727272-745,454545454546i	9.40063e+14	3.75
	507	48	4.67	473	49	4.77	340	309.091				530,013774456045-46,5899243729802i	7.05675e+14	5
	473	49	4.77	439	50	4.87	340	309.091				827,272727272727	827272727272727	6.25
	439	50	4.87	415	51	4.97	240	218.182				530,013774456045+46,5899243729804i	7.05675e+14	7.5
	415	51	4.97	402	52	5.16	68.4211	62.201				572,727272727273+745,454545454546i	9.40063e+14	8.75
	402	52	5.16	398	53	5.26	40	36.3636				1069,98622554396+1264,7717425548i	1.07744e+14	10
	398	53	5.26	384	54	5.36	140	127.273
	384	54	5.36	367	55	5.46	170	154.545
	367	55	5.46	348	56	5.56	190	172.727
	348	56	5.56	344	57	5.66	40	36.3636
	344	57	5.66	334	58	5.76	100	90.9091
1032_1	745	53		691	54		540	490.909
	691	54		605	55		860	781.818				2927,27272727273	292727272727273	1.25
	605	55		537	56		680	618.182				464,282434653322-546,211464733502i	7.16872e+14	2.5
	537	56		514	57		230	209.091				854,545454545454-309,090909090909i	908727199970894	3.75
	514	57		468	58		460	418.182				335,717565346677-328,029646551684i	4.69372e+14	5
	468	58		426	59		420	381.818				18,181818181818	18181818181818	6.25
	426	59		397	60		290	263.636				335,717565346678+328,029646551684i	4.69372e+14	7.5
	397	60		386	61		110	100				854,545454545455+309,090909090909i	9.08727e+14	8.75
	386	61		369	62		170	154.545				464,282434653323+546,211464733502i	7.16872e+14	10
	369	62		359	63		100	90.9091
	359	63		350	64		90	81.8182
	350	64		345	65		50	45.4545
	345	65		336	66		90	81.8182
1035	598	39		520	40		780	709.091				2663,63636363636	266363636363636	1.25
	520	40		475	41		450	409.091				342,791879828968-666,409877523938i	7.49405e+14	2.5
	475	41		426	42		490	445.455				490,909090909091-118,181818181818i	5.04934e+14	3.75
	426	42		388	43		380	345.455				329,935392898304-66,4098775239383i	7.41542e+14	5
	388	43		347	44		410	372.727				681,818181818182	681818181818182	6.25
	347	44		331	45		160	145.455				329,935392898304+66,4098775239381i	7.41542e+14	7.5
	331	45		315	46		160	145.455				490,909090909091+118,181818181818i	5.04934e+14	8.75
	315	46		305	47		100	90.9091				342,791879828969+666,409877523938i	7.49405e+14	10
	305	47		295	48		100	90.9091
1038	705	53		574	54		1310	1190.91				2981,81818181818	298181818181818	1.25
	574	54		487	55		870	790.909				1244,91932269958-885,159385164974i	8.93871e+14	2.5
	487	55		460	56		270	245.455				1145,45454545454-509,090909090909i	5.21818e+14	3.75
	460	56		425	57		350	318.182				627,807950027687-503,341203346792i	8.04671e+14	5
	425	57		397	58		280	254.545				509,090909090909	509090909090909	6.25
	397	58		388	59		90	81.8182				627,807950027689+503,341203346792i	8.04671e+14	7.5
	388	59		382	60		60	54.5455				1145,45454545455+509,090909090909i	5.21818e+14	8.75
	382	60		377	61		50	45.4545				1244,91932269959+885,159385164974i	8.93871e+14	10
	377	61		373	62		40	36.3636
1039	804	28		686	29		1180	1072.73				3263,63636363636	326363636363636	1.25
	686	29		639	30		470	427.273				866,48825908168+174,01941476119i	8.8379e+13	2.5
	639	30		622	31		170	154.545				1027,27272727273-218,181818181818i	2.41156e+14	3.75
	622	31		595	32		270	245.455				660,784468191048+83,1103238520997i	1.06178e+15	5
	595	32		561	33		340	309.091				209,090909090909	209090909090909	6.25
	561	33		512	34		490	445.455				660,784468191048-83,1103238520994i	1.06178e+15	7.5
	512	34		490	35		220	200				1027,27272727273+218,181818181818i	2.41156e+14	8.75
	490	35		445	36		450	409.091				866,48825908168-174,019414761191i	1.94398e+14	10
	445	36		405	37		400	363.636
	405	37		377	38		280	254.545
	377	38		358	39		190	172.727
	358	39		329	40		290	263.636
1040	624	22		544	23		800	727.273				2681,81818181818	268181818181818	1.25
	544	23		489	24		550	500				403,308736642535-440,05083264565i	4.05702e+14	2.5
	489	24		453	25		360	327.273				618,181818181818-445,454545454546i	7.61957e+14	3.75
	453	25		427	26		260	236.364				287,600354266555-112,778105372923i	3.08922e+14	5
	427	26		385	27		420	381.818				518,181818181818	518181818181818	6.25
	385	27		356	28		290	263.636				287,600354266555+112,778105372923i	3.08922e+14	7.5
	356	28		338	29		180	163.636				618,181818181818+445,454545454546i	7.61957e+14	8.75
	338	29		329	30		90	81.8182				403,308736642536+440,05083264565i	4.05702e+14	10
	329	30		320	31		90	81.8182
	320	31		311	32		90	81.8182
	311	32		298	33		130	118.182
	298	33		288	34		100	90.9091

## Sheet: Tentacle
vid/animal	px	frame	time	px	frame	time	speed px/s	um/s						fps	Scale
														10	Mag	px	um	um/px		msec
007	237	56	5.61	225	57	5.71	120	109.091							4	22	50	2.27273		0
	225	57	5.71	197	58	5.9	147.368	133.971							10	55	50	0.909091		100
	197	58	5.9	180	59	6	170	154.545												200
	180	59	6	157	60	6.1	230	209.091												300
	157	60	6.1	149	61	6.2	80	72.7273												400
008	280	28		277	29		30	27.2727												500
	277	29		228	30		490	445.455												600
	228	30		169	31		590	536.364												700
	169	31		157	32		120	109.091												800
	157	32		147	33		100	90.9091												900
009	443	50	5.05	391	51	5.2	346.667	315.152												1000
	391	51	5.2	274	52	5.3	1170	1063.64												1100
	274	52	5.3	217	53	5.4	570	518.182												1200
	217	53	5.4	195	54	5.5	220	200
010	385	37		332	38		530	481.818
	332	38		234	39		980	890.909
	234	39		217	40		170	154.545
011	309	24		285	25		240	218.182
	285	25		217	26		680	618.182
	217	26		187	27		300	272.727
	187	27		157	28		300	272.727
	157	28		146	29		110	100
012	215	27		210	28		50	45.4545
	210	28		149	29		610	554.545
	149	29		117	30		320	290.909
	117	30		107	31		100	90.9091
014_left	196	54	5.41	156	55	5.51	400	363.636
	156	55	5.51	117	56	5.61	390	354.545
	117	56	5.61	105	57	5.8	63.1579	57.4163
015	285	30		206	31		790	718.182
	206	31		150	32		560	509.091
	150	32		130	33		200	181.818
016	267	25		234	26		330	300
	234	26		181	27		530	481.818
	181	27		161	28		200	181.818
018	410	24		350	25		600	545.455
	350	25		277	26		730	663.636
	277	26		201	27		760	690.909
	201	27		167	28		340	309.091
	167	28		156	29		110	100
019	410	24		350	25		600	545.455
	350	25		277	26		730	663.636
	277	26		201	27		760	690.909
	201	27		167	28		340	309.091
	167	28		156	29		110	100
020	404	25	2.46	368	26	2.56	360	327.273
	368	26	2.56	242	27	2.75	663.158	602.871
	242	27	2.75	194	28	2.85	480	436.364
	194	28	2.85	130	29	2.95	640	581.818
21	379	57		280	58		990	900
	280	58		200	59		800	727.273
	200	59		182	60		180	163.636
22	496	48		446	49		500	454.545
	446	49		320	50		1260	1145.45
	320	50		237	51		830	754.545
	237	51		205	52		320	290.909
23	398	30		329	31		690	627.273
	329	31		222	32		1070	972.727
	222	32		174	33		480	436.364
	174	33		151	34		230	209.091
24	354	44		300	45		540	490.909
	300	45		250	46		500	454.545
	250	46		174	47		760	690.909
	174	47		142	48		320	290.909
26	393	35		246	36		1470	1336.36
	246	36		168	37		780	709.091		27 good example for avoidance
29	661	40		546	41		1150	1045.45
	546	41		419	42		1270	1154.55
	419	42		362	43		570	518.182
	362	43		343	44		190	172.727
31	254	14	1.31	188	15	1.5	347.368	315.789
	188	15	1.5	131	16	1.6	570	518.182
	131	16	1.6	116	17	1.7	150	136.364
32	451	20		424	21		270	245.455
	424	21		282	22		1420	1290.91
	282	22		242	23		400	363.636
	242	23		205	24		370	336.364
34	250	27		235	28		150	136.364
	235	28		159	29		760	690.909
	159	29		129	30		300	272.727
	129	30		115	31		140	127.273
36	458	28	2.76	384	29	2.95	389.474	354.067
	384	29	2.95	355	30	3.05	290	263.636
	355	30	3.05	308	31	3.15	470	427.273
	308	31	3.15	279	32	3.25	290	263.636
37	435	30		415	31		200	181.818
	415	31		324	32		910	827.273
	324	32		247	33		770	700
	247	33		208	34		390	354.545

## Sheet: mhc_lapse_1007
Animal	length1	frame	length2	frame	px/sec	um/sec				Scale								1	0.558729		timestamp	#001	=
#1	68	22	46	32	2.19978	4.9995				Mag	px	um	um/px					2	1.41273		timestamp	#002	=
	65	29	45	37	2.49719	5.67543				4	22	50	2.27273					3	2.26873		timestamp	#003	=
	60	79	41	86	2.71739	6.17589				10	55	50	0.909091					4	3.21773		timestamp	#004	=
	69	39	50	43	4.74881	10.7928												5	4.22373		timestamp	#005	=
	59	42	40	47	3.80228	8.64155												6	5.22473		timestamp	#006	=
#2	69	14	42	19	5.40432	12.2826												7	6.22373		timestamp	#007	=
	84	15	45	21	6.49567	14.7629												8	7.21873		timestamp	#008	=
	78	20	58	25	3.996	9.08183												9	8.22473		timestamp	#009	=
	79	29	57	34	4.4	10												10	9.22373		timestamp	#010	=
	84	32	59	38	4.1632	9.46181												11	10.2237		timestamp	#011	=
	67	59	51	63	4.002	9.09546												12	11.2247		timestamp	#012	=
#3	56	33	33	38	4.59816	10.4504												13	12.2227		timestamp	#013	=
	54	36	35	39	6.33333	14.3939												14	13.2207		timestamp	#014	=
	42	40	30	43	3.996	9.08183												15	14.2217		timestamp	#015	=
	44	43	31	47	3.2557	7.39931												16	15.2247		timestamp	#016	=
	41	51	30	54	3.66667	8.33333												17	16.2237		timestamp	#017	=
	50	69	34	73	3.997	9.0841												18	17.2247		timestamp	#018	=
	72	71	52	75	5.00501	11.375												19	18.2167		timestamp	#019	=
	56	78	41	82	3.75375	8.53126												20	19.2187		timestamp	#020	=
	50	91	36	94	4.66667	10.6061												21	20.2257		timestamp	#021	=
#4	63	31	49	35	3.5	7.95455												22	21.2187		timestamp	#022	=
	75	37	54	42	4.20252	9.55119												23	22.2237		timestamp	#023	=
	59	30	43	33	5.32446	12.101												24	23.2247		timestamp	#024	=
	62	41	50	44	4.00133	9.09394												25	24.2237		timestamp	#025	=
#5	52	81	35	85	4.25	9.65909												26	25.2227		timestamp	#026	=
	52	85	33	89	4.75	10.7955												27	26.2237		timestamp	#027	=
	55	86	30	96	2.4985	5.67841												28	27.2237		timestamp	#028	=
																		29	28.2177		timestamp	#029	=
																		30	29.2177		timestamp	#030	=
																		31	30.2227		timestamp	#031	=
																		32	31.2197		timestamp	#032	=
																		33	32.2227		timestamp	#033	=
																		34	33.2177		timestamp	#034	=
																		35	34.2227		timestamp	#035	=
																		36	35.2267		timestamp	#036	=
																		37	36.2267		timestamp	#037	=
																		38	37.2247		timestamp	#038	=
																		39	38.2267		timestamp	#039	=
																		40	39.2247		timestamp	#040	=
																		41	40.2267		timestamp	#041	=
																		42	41.2237		timestamp	#042	=
																		43	42.2277		timestamp	#043	=
																		44	43.2257		timestamp	#044	=
																		45	44.2277		timestamp	#045	=
																		46	45.2237		timestamp	#046	=
																		47	46.2207		timestamp	#047	=
																		48	47.2247		timestamp	#048	=
																		49	48.2267		timestamp	#049	=
																		50	49.2267		timestamp	#050	=
																		51	50.2267		timestamp	#051	=
																		52	51.2197		timestamp	#052	=
																		53	52.2267		timestamp	#053	=
																		54	53.2267		timestamp	#054	=
																		55	54.2257		timestamp	#055	=
																		56	55.2247		timestamp	#056	=
																		57	56.2257		timestamp	#057	=
																		58	57.2197		timestamp	#058	=
																		59	58.2267		timestamp	#059	=
																		60	59.2277		timestamp	#060	=
																		61	60.2267		timestamp	#061	=
																		62	61.2237		timestamp	#062	=
																		63	62.2247		timestamp	#063	=
																		64	63.2177		timestamp	#064	=
																		65	64.2197		timestamp	#065	=
																		66	65.2247		timestamp	#066	=
																		67	66.2277		timestamp	#067	=
																		68	67.2237		timestamp	#068	=
																		69	68.2187		timestamp	#069	=
																		70	69.2217		timestamp	#070	=
																		71	70.2237		timestamp	#071	=
																		72	71.2177		timestamp	#072	=
																		73	72.2217		timestamp	#073	=
																		74	73.2247		timestamp	#074	=
																		75	74.2197		timestamp	#075	=
																		76	75.2227		timestamp	#076	=
																		77	76.2287		timestamp	#077	=
																		78	77.2257		timestamp	#078	=
																		79	78.2267		timestamp	#079	=
																		80	79.2267		timestamp	#080	=
																		81	80.2267		timestamp	#081	=
																		82	81.2217		timestamp	#082	=
																		83	82.2257		timestamp	#083	=
																		84	83.2187		timestamp	#084	=
																		85	84.2267		timestamp	#085	=
																		86	85.2187		timestamp	#086	=
																		87	86.2197		timestamp	#087	=
																		88	87.2257		timestamp	#088	=
																		89	88.2267		timestamp	#089	=
																		90	89.2257		timestamp	#090	=
																		91	90.2267		timestamp	#091	=
																		92	91.2247		timestamp	#092	=
																		93	92.2287		timestamp	#093	=
																		94	93.2267		timestamp	#094	=
																		95	94.2277		timestamp	#095	=
																		96	95.2247		timestamp	#096	=
																		97	96.2277		timestamp	#097	=
																		98	97.2247		timestamp	#098	=
																		99	98.2267		timestamp	#099	=
																		100	99.2197		timestamp	#100	=
																		101	100.227		timestamp	#101	=
																		102	101.227		timestamp	#102	=
																		103	102.227		timestamp	#103	=
																		104	103.227		timestamp	#104	=
																		105	104.226		timestamp	#105	=
																		106	105.227		timestamp	#106	=
																		107	106.227		timestamp	#107	=
																		108	107.218		timestamp	#108	=
																		109	108.23		timestamp	#109	=
																		110	109.228		timestamp	#110	=
																		111	110.227		timestamp	#111	=
																		112	111.227		timestamp	#112	=
																		113	112.227		timestamp	#113	=
																		114	113.226		timestamp	#114	=
																		115	114.227		timestamp	#115	=
																		116	115.229		timestamp	#116	=
																		117	116.228		timestamp	#117	=
																		118	117.227		timestamp	#118	=
																		119	118.225		timestamp	#119	=
																		120	119.227		timestamp	#120	=
																		121	120.227		timestamp	#121	=

## Sheet: mhc_lapse_1006
Animal	length1	frame	length2	frame	px/sec	um/sec				Scale								1	0.54835		timestamp	#001	=
#1	73	17	58	20	5.01002	11.3864				Mag	px	um	um/px					2	1.41035		timestamp	#002	=
	71	30	52	34	4.74763	10.7901				4	22	50	2.27273					3	2.31035		timestamp	#003	=
	100	41	74	45	6.49513	14.7617				10	55	50	0.909091					4	3.21735		timestamp	#004	=
	78	83	62	86	5.34224	12.1414												5	4.21935		timestamp	#005	=
#2	75	39	62	44	2.6	5.90909												6	5.21935		timestamp	#006	=
	84	88	70	92	3.5	7.95455												7	6.21835		timestamp	#007	=
	90	35	69	43	2.62533	5.96665												8	7.22035		timestamp	#008	=
																		9	8.21135		timestamp	#009	=
																		10	9.21935		timestamp	#010	=
																		11	10.2184		timestamp	#011	=
																		12	11.2204		timestamp	#012	=
																		13	12.2184		timestamp	#013	=
																		14	13.2184		timestamp	#014	=
																		15	14.2214		timestamp	#015	=
																		16	15.2194		timestamp	#016	=
																		17	16.2254		timestamp	#017	=
																		18	17.2194		timestamp	#018	=
																		19	18.2194		timestamp	#019	=
																		20	19.2194		timestamp	#020	=
																		21	20.2214		timestamp	#021	=
																		22	21.2194		timestamp	#022	=
																		23	22.2214		timestamp	#023	=
																		24	23.2224		timestamp	#024	=
																		25	24.2214		timestamp	#025	=
																		26	25.2204		timestamp	#026	=
																		27	26.2214		timestamp	#027	=
																		28	27.2214		timestamp	#028	=
																		29	28.2204		timestamp	#029	=
																		30	29.2204		timestamp	#030	=
																		31	30.2194		timestamp	#031	=
																		32	31.2214		timestamp	#032	=
																		33	32.2224		timestamp	#033	=
																		34	33.2224		timestamp	#034	=
																		35	34.2214		timestamp	#035	=
																		36	35.2214		timestamp	#036	=
																		37	36.2244		timestamp	#037	=
																		38	37.2194		timestamp	#038	=
																		39	38.2184		timestamp	#039	=
																		40	39.2184		timestamp	#040	=
																		41	40.2204		timestamp	#041	=
																		42	41.2224		timestamp	#042	=
																		43	42.2204		timestamp	#043	=
																		44	43.2184		timestamp	#044	=
																		45	44.2234		timestamp	#045	=
																		46	45.2174		timestamp	#046	=
																		47	46.2204		timestamp	#047	=
																		48	47.2194		timestamp	#048	=
																		49	48.2214		timestamp	#049	=
																		50	49.2244		timestamp	#050	=
																		51	50.2214		timestamp	#051	=
																		52	51.2214		timestamp	#052	=
																		53	52.2224		timestamp	#053	=
																		54	53.2194		timestamp	#054	=
																		55	54.2224		timestamp	#055	=
																		56	55.2204		timestamp	#056	=
																		57	56.2144		timestamp	#057	=
																		58	57.2204		timestamp	#058	=
																		59	58.2224		timestamp	#059	=
																		60	59.2234		timestamp	#060	=
																		61	60.2194		timestamp	#061	=
																		62	61.2194		timestamp	#062	=
																		63	62.2224		timestamp	#063	=
																		64	63.2214		timestamp	#064	=
																		65	64.2224		timestamp	#065	=
																		66	65.2194		timestamp	#066	=
																		67	66.2134		timestamp	#067	=
																		68	67.2214		timestamp	#068	=
																		69	68.2164		timestamp	#069	=
																		70	69.2164		timestamp	#070	=
																		71	70.2164		timestamp	#071	=
																		72	71.2224		timestamp	#072	=
																		73	72.2224		timestamp	#073	=
																		74	73.2204		timestamp	#074	=
																		75	74.2214		timestamp	#075	=
																		76	75.2224		timestamp	#076	=
																		77	76.2194		timestamp	#077	=
																		78	77.2204		timestamp	#078	=
																		79	78.2194		timestamp	#079	=
																		80	79.2154		timestamp	#080	=
																		81	80.2214		timestamp	#081	=
																		82	81.2214		timestamp	#082	=
																		83	82.2214		timestamp	#083	=
																		84	83.2204		timestamp	#084	=
																		85	84.2194		timestamp	#085	=
																		86	85.2164		timestamp	#086	=
																		87	86.2194		timestamp	#087	=
																		88	87.2244		timestamp	#088	=
																		89	88.2164		timestamp	#089	=
																		90	89.2164		timestamp	#090	=
																		91	90.2174		timestamp	#091	=
																		92	91.2244		timestamp	#092	=
																		93	92.2194		timestamp	#093	=
																		94	93.2224		timestamp	#094	=
																		95	94.2244		timestamp	#095	=
																		96	95.2234		timestamp	#096	=
																		97	96.2224		timestamp	#097	=
																		98	97.2234		timestamp	#098	=
																		99	98.2234		timestamp	#099	=
																		100	99.2154		timestamp	#100	=
																		101	100.218		timestamp	#101	=
																		102	101.223		timestamp	#102	=
																		103	102.222		timestamp	#103	=
																		104	103.222		timestamp	#104	=
																		105	104.222		timestamp	#105	=
																		106	105.223		timestamp	#106	=
																		107	106.224		timestamp	#107	=
																		108	107.223		timestamp	#108	=
																		109	108.221		timestamp	#109	=
																		110	109.223		timestamp	#110	=
																		111	110.223		timestamp	#111	=
																		112	111.216		timestamp	#112	=
																		113	112.224		timestamp	#113	=
																		114	113.222		timestamp	#114	=
																		115	114.223		timestamp	#115	=
																		116	115.226		timestamp	#116	=
																		117	116.219		timestamp	#117	=
																		118	117.218		timestamp	#118	=
																		119	118.215		timestamp	#119	=
																		120	119.223		timestamp	#120	=
																		121	120.215		timestamp	#121	=

## Sheet: mhc_lapse_1005
Animal	length1	frame	length2	frame	px/sec	um/sec				Scale								1	0.543407		timestamp	#001	=
#1	71	39	48	44	4.59724	10.4483				Mag	px	um	um/px					2	1.45941		timestamp	#002	=
	63	106	46	110	4.25106	9.66151				4	22	50	2.27273					3	2.31641		timestamp	#003	=
	60	43	45	48	2.9994	6.81682				10	55	50	0.909091					4	3.21341		timestamp	#004	=
					#N/A	#N/A												5	4.21441		timestamp	#005	=
																		6	5.21341		timestamp	#006	=
																		7	6.20741		timestamp	#007	=
																		8	7.21041		timestamp	#008	=
																		9	8.21141		timestamp	#009	=
																		10	9.21041		timestamp	#010	=
																		11	10.2094		timestamp	#011	=
																		12	11.2094		timestamp	#012	=
																		13	12.2094		timestamp	#013	=
																		14	13.2104		timestamp	#014	=
																		15	14.2124		timestamp	#015	=
																		16	15.2134		timestamp	#016	=
																		17	16.2134		timestamp	#017	=
																		18	17.2064		timestamp	#018	=
																		19	18.2064		timestamp	#019	=
																		20	19.2124		timestamp	#020	=
																		21	20.2084		timestamp	#021	=
																		22	21.2074		timestamp	#022	=
																		23	22.2094		timestamp	#023	=
																		24	23.2134		timestamp	#024	=
																		25	24.2154		timestamp	#025	=
																		26	25.2134		timestamp	#026	=
																		27	26.2094		timestamp	#027	=
																		28	27.2124		timestamp	#028	=
																		29	28.2114		timestamp	#029	=
																		30	29.2134		timestamp	#030	=
																		31	30.2124		timestamp	#031	=
																		32	31.2144		timestamp	#032	=
																		33	32.2094		timestamp	#033	=
																		34	33.2134		timestamp	#034	=
																		35	34.2124		timestamp	#035	=
																		36	35.2134		timestamp	#036	=
																		37	36.2124		timestamp	#037	=
																		38	37.2134		timestamp	#038	=
																		39	38.2124		timestamp	#039	=
																		40	39.2134		timestamp	#040	=
																		41	40.2124		timestamp	#041	=
																		42	41.2124		timestamp	#042	=
																		43	42.2124		timestamp	#043	=
																		44	43.2154		timestamp	#044	=
																		45	44.2144		timestamp	#045	=
																		46	45.2134		timestamp	#046	=
																		47	46.2134		timestamp	#047	=
																		48	47.2134		timestamp	#048	=
																		49	48.2094		timestamp	#049	=
																		50	49.2124		timestamp	#050	=
																		51	50.2104		timestamp	#051	=
																		52	51.2104		timestamp	#052	=
																		53	52.2114		timestamp	#053	=
																		54	53.2124		timestamp	#054	=
																		55	54.2114		timestamp	#055	=
																		56	55.2134		timestamp	#056	=
																		57	56.2144		timestamp	#057	=
																		58	57.2144		timestamp	#058	=
																		59	58.2124		timestamp	#059	=
																		60	59.2134		timestamp	#060	=
																		61	60.2164		timestamp	#061	=
																		62	61.2134		timestamp	#062	=
																		63	62.2154		timestamp	#063	=
																		64	63.2114		timestamp	#064	=
																		65	64.2124		timestamp	#065	=
																		66	65.2134		timestamp	#066	=
																		67	66.2124		timestamp	#067	=
																		68	67.2154		timestamp	#068	=
																		69	68.2134		timestamp	#069	=
																		70	69.2154		timestamp	#070	=
																		71	70.2124		timestamp	#071	=
																		72	71.2144		timestamp	#072	=
																		73	72.2134		timestamp	#073	=
																		74	73.2134		timestamp	#074	=
																		75	74.2154		timestamp	#075	=
																		76	75.2144		timestamp	#076	=
																		77	76.2144		timestamp	#077	=
																		78	77.2124		timestamp	#078	=
																		79	78.2134		timestamp	#079	=
																		80	79.2134		timestamp	#080	=
																		81	80.2154		timestamp	#081	=
																		82	81.2114		timestamp	#082	=
																		83	82.2144		timestamp	#083	=
																		84	83.2124		timestamp	#084	=
																		85	84.2124		timestamp	#085	=
																		86	85.2124		timestamp	#086	=
																		87	86.2154		timestamp	#087	=
																		88	87.2144		timestamp	#088	=
																		89	88.2144		timestamp	#089	=
																		90	89.2144		timestamp	#090	=
																		91	90.2124		timestamp	#091	=
																		92	91.2104		timestamp	#092	=
																		93	92.2124		timestamp	#093	=
																		94	93.2114		timestamp	#094	=
																		95	94.2134		timestamp	#095	=
																		96	95.2164		timestamp	#096	=
																		97	96.2114		timestamp	#097	=
																		98	97.2124		timestamp	#098	=
																		99	98.2114		timestamp	#099	=
																		100	99.2134		timestamp	#100	=
																		101	100.216		timestamp	#101	=
																		102	101.213		timestamp	#102	=
																		103	102.218		timestamp	#103	=
																		104	103.212		timestamp	#104	=
																		105	104.214		timestamp	#105	=
																		106	105.214		timestamp	#106	=
																		107	106.213		timestamp	#107	=
																		108	107.212		timestamp	#108	=
																		109	108.213		timestamp	#109	=
																		110	109.213		timestamp	#110	=
																		111	110.211		timestamp	#111	=
																		112	111.213		timestamp	#112	=
																		113	112.214		timestamp	#113	=
																		114	113.213		timestamp	#114	=
																		115	114.213		timestamp	#115	=
																		116	115.213		timestamp	#116	=
																		117	116.213		timestamp	#117	=
																		118	117.213		timestamp	#118	=
																		119	118.212		timestamp	#119	=
																		120	119.213		timestamp	#120	=
																		121	120.214		timestamp	#121	=

## Sheet: mhc_lapse_1003
Animal	length1	frame	length2	frame	px/sec	um/sec				Scale								1	0.523837		timestamp	#001	=
#1	77	30	57	41	1.81951	4.13524				Mag	px	um	um/px					2	1.40684		timestamp	#002	=
	64	38	52	43	2.39904	5.45236				4	22	50	2.27273					3	2.29984		timestamp	#003	=
	70	41	50	46	3.99521	9.08001				10	55	50	0.909091					4	3.19584		timestamp	#004	=
	86	44	68	48	4.49102	10.2069												5	4.18684		timestamp	#005	=
																		6	5.18284		timestamp	#006	=
																		7	6.18084		timestamp	#007	=
																		8	7.18784		timestamp	#008	=
																		9	8.18484		timestamp	#009	=
																		10	9.18384		timestamp	#010	=
																		11	10.1908		timestamp	#011	=
																		12	11.1888		timestamp	#012	=
																		13	12.1878		timestamp	#013	=
																		14	13.1908		timestamp	#014	=
																		15	14.1858		timestamp	#015	=
																		16	15.1908		timestamp	#016	=
																		17	16.1868		timestamp	#017	=
																		18	17.1888		timestamp	#018	=
																		19	18.1878		timestamp	#019	=
																		20	19.1868		timestamp	#020	=
																		21	20.1898		timestamp	#021	=
																		22	21.1828		timestamp	#022	=
																		23	22.1808		timestamp	#023	=
																		24	23.1848		timestamp	#024	=
																		25	24.1898		timestamp	#025	=
																		26	25.1838		timestamp	#026	=
																		27	26.1838		timestamp	#027	=
																		28	27.1878		timestamp	#028	=
																		29	28.1898		timestamp	#029	=
																		30	29.1898		timestamp	#030	=
																		31	30.1838		timestamp	#031	=
																		32	31.1908		timestamp	#032	=
																		33	32.1828		timestamp	#033	=
																		34	33.1858		timestamp	#034	=
																		35	34.1818		timestamp	#035	=
																		36	35.1848		timestamp	#036	=
																		37	36.1878		timestamp	#037	=
																		38	37.1808		timestamp	#038	=
																		39	38.1818		timestamp	#039	=
																		40	39.1808		timestamp	#040	=
																		41	40.1818		timestamp	#041	=
																		42	41.1818		timestamp	#042	=
																		43	42.1828		timestamp	#043	=
																		44	43.1828		timestamp	#044	=
																		45	44.1898		timestamp	#045	=
																		46	45.1878		timestamp	#046	=
																		47	46.1848		timestamp	#047	=
																		48	47.1908		timestamp	#048	=
																		49	48.1848		timestamp	#049	=
																		50	49.1838		timestamp	#050	=
																		51	50.1838		timestamp	#051	=
																		52	51.1908		timestamp	#052	=
																		53	52.1908		timestamp	#053	=
																		54	53.1908		timestamp	#054	=
																		55	54.1908		timestamp	#055	=
																		56	55.1898		timestamp	#056	=
																		57	56.1838		timestamp	#057	=
																		58	57.1828		timestamp	#058	=
																		59	58.1848		timestamp	#059	=
																		60	59.1828		timestamp	#060	=
																		61	60.1838		timestamp	#061	=
																		62	61.1898		timestamp	#062	=
																		63	62.1888		timestamp	#063	=
																		64	63.1898		timestamp	#064	=
																		65	64.1858		timestamp	#065	=
																		66	65.1838		timestamp	#066	=
																		67	66.1918		timestamp	#067	=
																		68	67.1908		timestamp	#068	=
																		69	68.1908		timestamp	#069	=
																		70	69.1878		timestamp	#070	=
																		71	70.1828		timestamp	#071	=
																		72	71.1878		timestamp	#072	=
																		73	72.1848		timestamp	#073	=
																		74	73.1828		timestamp	#074	=
																		75	74.1828		timestamp	#075	=
																		76	75.1808		timestamp	#076	=
																		77	76.1828		timestamp	#077	=
																		78	77.1848		timestamp	#078	=
																		79	78.1848		timestamp	#079	=
																		80	79.1878		timestamp	#080	=
																		81	80.1908		timestamp	#081	=
																		82	81.1908		timestamp	#082	=
																		83	82.1858		timestamp	#083	=
																		84	83.1908		timestamp	#084	=
																		85	84.1878		timestamp	#085	=
																		86	85.1908		timestamp	#086	=
																		87	86.1898		timestamp	#087	=
																		88	87.1898		timestamp	#088	=
																		89	88.1848		timestamp	#089	=
																		90	89.1898		timestamp	#090	=
																		91	90.1908		timestamp	#091	=
																		92	91.1908		timestamp	#092	=
																		93	92.1918		timestamp	#093	=
																		94	93.1908		timestamp	#094	=
																		95	94.1898		timestamp	#095	=
																		96	95.1908		timestamp	#096	=
																		97	96.1898		timestamp	#097	=
																		98	97.1928		timestamp	#098	=
																		99	98.1908		timestamp	#099	=
																		100	99.1898		timestamp	#100	=
																		101	100.193		timestamp	#101	=
																		102	101.191		timestamp	#102	=
																		103	102.193		timestamp	#103	=
																		104	103.192		timestamp	#104	=
																		105	104.194		timestamp	#105	=
																		106	105.191		timestamp	#106	=
																		107	106.192		timestamp	#107	=
																		108	107.191		timestamp	#108	=
																		109	108.194		timestamp	#109	=
																		110	109.191		timestamp	#110	=
																		111	110.19		timestamp	#111	=
																		112	111.184		timestamp	#112	=
																		113	112.192		timestamp	#113	=
																		114	113.191		timestamp	#114	=
																		115	114.189		timestamp	#115	=
																		116	115.19		timestamp	#116	=
																		117	116.191		timestamp	#117	=
																		118	117.194		timestamp	#118	=
																		119	118.19		timestamp	#119	=
																		120	119.19		timestamp	#120	=
																		121	120.19		timestamp	#121	=

## Sheet: mhc_lapse_1002
Animal	length1	frame	length2	frame	px/sec	um/sec				Scale								1	0.516726		timestamp	#001	=
#1	60	32	34	39	3.71429	8.44156				Mag	px	um	um/px					2	1.42573		timestamp	#002	=
	49	95	29	103	2.5	5.68182				4	22	50	2.27273					3	2.32673		timestamp	#003	=
	68	28	38	34	5	11.3636				10	55	50	0.909091					4	3.21173		timestamp	#004	=
	60	99	42	107	2.25141	5.11683												5	4.17873		timestamp	#005	=
																		6	5.18373		timestamp	#006	=
																		7	6.18173		timestamp	#007	=
																		8	7.18673		timestamp	#008	=
																		9	8.17673		timestamp	#009	=
																		10	9.18273		timestamp	#010	=
																		11	10.1777		timestamp	#011	=
																		12	11.1767		timestamp	#012	=
																		13	12.1777		timestamp	#013	=
																		14	13.1817		timestamp	#014	=
																		15	14.1777		timestamp	#015	=
																		16	15.1827		timestamp	#016	=
																		17	16.1847		timestamp	#017	=
																		18	17.1767		timestamp	#018	=
																		19	18.1747		timestamp	#019	=
																		20	19.1767		timestamp	#020	=
																		21	20.1787		timestamp	#021	=
																		22	21.1767		timestamp	#022	=
																		23	22.1777		timestamp	#023	=
																		24	23.1777		timestamp	#024	=
																		25	24.1847		timestamp	#025	=
																		26	25.1787		timestamp	#026	=
																		27	26.1777		timestamp	#027	=
																		28	27.1777		timestamp	#028	=
																		29	28.1777		timestamp	#029	=
																		30	29.1767		timestamp	#030	=
																		31	30.1787		timestamp	#031	=
																		32	31.1777		timestamp	#032	=
																		33	32.1767		timestamp	#033	=
																		34	33.1777		timestamp	#034	=
																		35	34.1847		timestamp	#035	=
																		36	35.1777		timestamp	#036	=
																		37	36.1787		timestamp	#037	=
																		38	37.1777		timestamp	#038	=
																		39	38.1777		timestamp	#039	=
																		40	39.1857		timestamp	#040	=
																		41	40.1767		timestamp	#041	=
																		42	41.1767		timestamp	#042	=
																		43	42.1777		timestamp	#043	=
																		44	43.1797		timestamp	#044	=
																		45	44.1777		timestamp	#045	=
																		46	45.1847		timestamp	#046	=
																		47	46.1787		timestamp	#047	=
																		48	47.1767		timestamp	#048	=
																		49	48.1757		timestamp	#049	=
																		50	49.1777		timestamp	#050	=
																		51	50.1797		timestamp	#051	=
																		52	51.1787		timestamp	#052	=
																		53	52.1787		timestamp	#053	=
																		54	53.1837		timestamp	#054	=
																		55	54.1767		timestamp	#055	=
																		56	55.1817		timestamp	#056	=
																		57	56.1897		timestamp	#057	=
																		58	57.1857		timestamp	#058	=
																		59	58.1777		timestamp	#059	=
																		60	59.1847		timestamp	#060	=
																		61	60.1847		timestamp	#061	=
																		62	61.1787		timestamp	#062	=
																		63	62.1807		timestamp	#063	=
																		64	63.1777		timestamp	#064	=
																		65	64.1817		timestamp	#065	=
																		66	65.1847		timestamp	#066	=
																		67	66.1847		timestamp	#067	=
																		68	67.1867		timestamp	#068	=
																		69	68.1847		timestamp	#069	=
																		70	69.1857		timestamp	#070	=
																		71	70.1797		timestamp	#071	=
																		72	71.1787		timestamp	#072	=
																		73	72.1847		timestamp	#073	=
																		74	73.1797		timestamp	#074	=
																		75	74.1847		timestamp	#075	=
																		76	75.1797		timestamp	#076	=
																		77	76.1837		timestamp	#077	=
																		78	77.1777		timestamp	#078	=
																		79	78.1787		timestamp	#079	=
																		80	79.1847		timestamp	#080	=
																		81	80.1777		timestamp	#081	=
																		82	81.1777		timestamp	#082	=
																		83	82.1847		timestamp	#083	=
																		84	83.1787		timestamp	#084	=
																		85	84.1777		timestamp	#085	=
																		86	85.1847		timestamp	#086	=
																		87	86.1827		timestamp	#087	=
																		88	87.1857		timestamp	#088	=
																		89	88.1887		timestamp	#089	=
																		90	89.1777		timestamp	#090	=
																		91	90.1857		timestamp	#091	=
																		92	91.1837		timestamp	#092	=
																		93	92.1797		timestamp	#093	=
																		94	93.1857		timestamp	#094	=
																		95	94.1847		timestamp	#095	=
																		96	95.1787		timestamp	#096	=
																		97	96.1807		timestamp	#097	=
																		98	97.1797		timestamp	#098	=
																		99	98.1847		timestamp	#099	=
																		100	99.1807		timestamp	#100	=
																		101	100.185		timestamp	#101	=
																		102	101.18		timestamp	#102	=
																		103	102.185		timestamp	#103	=
																		104	103.184		timestamp	#104	=
																		105	104.179		timestamp	#105	=
																		106	105.18		timestamp	#106	=
																		107	106.18		timestamp	#107	=
																		108	107.183		timestamp	#108	=
																		109	108.186		timestamp	#109	=
																		110	109.179		timestamp	#110	=
																		111	110.185		timestamp	#111	=
																		112	111.191		timestamp	#112	=
																		113	112.187		timestamp	#113	=
																		114	113.18		timestamp	#114	=
																		115	114.187		timestamp	#115	=
																		116	115.187		timestamp	#116	=
																		117	116.18		timestamp	#117	=
																		118	117.179		timestamp	#118	=
																		119	118.189		timestamp	#119	=
																		120	119.181		timestamp	#120	=
																		121	120.187		timestamp	#121	=

[truncated: 5 more sheets: mhc_lapse_1, mhc_lapse_1001, FFT, FFT_example1, FFT_example2]
