# Supplementary material for: Muscle cell-type diversification is driven by bHLH transcription factor expansion and extensive effector gene duplications
Source: Nat Commun. 2023 Mar 29;14:1747. doi: 10.1038/s41467-023-37220-6 (PMC10060217; doi:10.1038/s41467-023-37220-6)
Supplement: Supplementary file 9 — Source data [file 41467_2023_37220_MOESM9_ESM.xlsx]

## Sheet: source.fig1c
	non.muscle1	non.muscle2	muscle1	muscle2
NVE9977	0.487227	0.313367	0.736927	1.10311
NVE9975	1.16365	1.02994	1.83126	2.54611
NVE9970	0.896966	0.522251	1.59992	1.90596
NVE9960	1.13298	0.582586	3.47124	4.12416
NVE9951	2.4259	1.58168	9.43492	8.58627
NVE9950	7.08933	4.22729	27.5752	29.5216
NVE9945	2.76602	1.07061	16.4323	25.4058
NVE9931	1.30003	1.33935	3.05368	5.57532
NVE9927	5.69731	4.67347	14.5588	23.689
NVE9926	0.0997612	0.11012	0.570809	1.66101
NVE9917	3.29403	0.779155	8.49018	5.93912
NVE9909	14.9099	8.1685	39.3951	16.8793
NVE9908	6.10315	5.38661	16.5414	11.7887
NVE9907	0.450554	0.201926	0.835516	1.26075
NVE9889	1.32603	0.97753	2.33669	2.05587
NVE9880	0.594105	0.370752	1.34755	1.86547
NVE9860	15.0741	4.82896	38.6036	47.5646
NVE9855	1.38679	0.81477	2.16221	2.43764
NVE9845	47.6411	32.53	171.466	269.365
NVE9834	5.61123	4.00681	30.9902	31.8199
NVE9831	0.652914	0.381551	1.56141	1.9184
NVE9827	8.05641	4.54912	27.1224	49.3215
NVE9823	0.291606	0.275901	1.41856	1.03131
NVE9797	12.875	12.4348	27.4885	22.5156
NVE9790	0.614041	0.110661	2.64165	2.07462
NVE9752	1.52061	1.54362	3.74925	8.14562
NVE975	0.77416	0.903893	2.15773	3.44992
NVE974	1.04962	0.993094	2.77248	1.91356
NVE9727	0.515254	0.203127	3.82097	5.3862
NVE9717	0.414388	0.1867	1.08746	1.03045
NVE9713	0.326429	0.118442	0.501055	0.696165
NVE9674	3.73036	1.78412	9.99929	12.588
NVE9668	0.780057	0.442827	2.25514	3.89636
NVE964	0.178073	0.144413	0.379211	0.49816
NVE9638	0.406611	0.228187	0.529411	0.850779
NVE9635	0.471711	0.513251	0.852319	1.27626
NVE9634	1.64518	1.18378	4.83989	4.07664
NVE9632	25.3528	16.3331	70.4402	69.6745
NVE9631	0.293533	0.105974	0.662969	0.442837
NVE9630	0.92014	0.474864	1.26312	1.56684
NVE9619	14.9927	8.04283	21.3436	20.1825
NVE959	2.16734	2.40481	7.86782	13.8007
NVE958	4.3284	2.16809	13.8369	9.16035
NVE9577	3.14641	2.82617	8.37267	5.6454
NVE9570	1.77965	1.75545	2.8393	4.74984
NVE955	16.8454	10.3078	45.9869	44.3263
NVE9545	3.34698	2.53337	9.5033	12.8099
NVE9541	7.14751	3.35764	20.9449	21.6326
NVE9523	0.0791559	0.140424	0.259232	0.432448
NVE9519	16.1512	12.8773	26.763	32.1983
NVE9517	0.837033	0.859193	2.12593	3.07476
NVE9516	1.12683	1.00463	4.34616	3.9606
NVE9515	1.25484	0.676459	1.95096	4.72078
NVE9486	5.02958	1.96473	24.573	19.9029
NVE9479	8.24576	5.14518	35.8591	51.7358
NVE9449	0.233516	0.303791	0.896606	0.927821
NVE9441	0.205147	0.151639	0.405425	0.840577
NVE9432	3.65298	4.94385	8.69288	7.74879
NVE9376	0.0842598	0.00830434	0.263259	0.318845
NVE9366	1.20399	1.01031	2.46896	2.8068
NVE9359	0.80038	0.66612	1.88807	2.322
NVE9356	1.09774	0.645969	2.63656	2.14281
NVE9349	1.70445	0.679012	4.25488	5.09192
NVE9345	0.934454	0.736772	1.60185	2.46162
NVE934	2.09737	1.70718	4.29125	3.29135
NVE9313	0.729846	0.667823	2.07354	1.86421
NVE93	0.633743	0.811973	1.7892	4.64637
NVE9299	1.12224	0.894143	2.2145	2.69884
NVE9294	12.1862	4.98204	42.9503	38.5131
NVE9286	0.346402	0.248452	0.888377	1.17338
NVE9283	0.816116	0.640081	2.89102	3.96188
NVE9282	7.46598	5.29162	14.1621	18.1123
NVE9281	17.8458	6.96358	28.2401	28.6786
NVE9276	3.51883	2.02137	6.38644	7.95362
NVE9268	1.28567	1.37727	2.81259	3.09996
NVE9265	0.846072	0.556872	1.57859	2.23415
NVE9254	3.30622	1.53711	9.55826	7.31245
NVE925	1697.25	578.945	11597	8105.75
NVE9214	2.12378	1.61625	9.42663	10.8493
NVE9198	1.72971	0.818275	2.95172	4.63627
NVE9188	1.79823	0.803431	6.75406	9.93287
NVE9159	23.2866	14.3657	78.8636	38.1527
NVE9150	55.1008	45.3522	103.145	112.811
NVE9111	8.71591	4.12324	21.1621	34.9399
NVE9097	1.35646	1.24155	3.25017	2.56089
NVE9092	1.28821	0.702377	4.66512	3.2966
NVE9067	0.652296	0.341645	1.50484	1.89092
NVE9030	6.59502	6.0475	19.5069	12.1789
NVE9023	2.07829	1.54925	3.3996	3.81602
NVE8969	5.31468	5.60019	12.4026	12.5064
NVE8968	14.5917	6.6673	31.018	20.6368
NVE8967	1.91453	1.17125	4.49317	4.24063
NVE8960	8.50013	5.58449	38.5562	52.1295
NVE8936	2.40919	0.889098	5.53822	6.03552
NVE8921	0.815737	0.471657	1.35929	1.75948
NVE8885	1.1687	0.688675	1.83384	2.51382
NVE8881	0.415994	0.177115	3.47636	2.58554
NVE8880	1.59762	1.60496	3.86193	4.71969
NVE8868	5.53249	2.89427	12.8969	9.34067
NVE8865	0.967571	0.834684	2.62241	2.35834
NVE886	131.071	114.969	292.088	244.969
NVE8846	0.475689	0.818308	1.87529	5.10556
NVE8837	0.599302	0.432019	1.03989	1.57126
NVE8823	0.360163	0.320113	0.522585	1.03145
NVE879	4.70289	2.493	20.9528	15.6069
NVE8780	1.56805	0.593441	2.83327	3.73818
NVE877	34.2833	34.9444	54.3142	114.268
NVE8768	2.26949	2.27114	5.20469	7.53092
NVE8713	0.436601	0.495704	1.65665	1.16475
NVE8710	0.129284	0.183481	1.57679	3.77921
NVE8702	0.229322	0.216971	0.621531	1.64008
NVE8669	4.6384	3.2123	13.8012	9.46946
NVE8663	2.03198	2.19491	4.04633	3.74847
NVE8659	2.63983	1.80003	3.96389	5.20821
NVE8642	0.890952	0.702472	1.58002	3.1092
NVE864	1.82013	1.48593	3.49546	4.26238
NVE8631	5.00864	3.53536	16.2325	15.3204
NVE863	4.5943	1.68761	24.6109	59.2731
NVE8614	42.201	29.7254	98.7338	84.7502
NVE859	1.79199	1.31198	7.20816	6.12712
NVE8588	0.259124	0.235738	1.20652	1.55001
NVE8586	0.0675504	0.0390575	0.549246	0.323779
NVE8579	170.441	144.754	417.691	544.279
NVE8549	0.532613	0.191972	4.10149	4.98102
NVE8513	7.79622	2.47799	35.2719	26.1018
NVE8510	0.877745	0.290665	1.11018	2.12739
NVE8509	7.2366	4.36336	11.2641	11.3191
NVE8505	7.21549	6.15758	35.2139	39.9119
NVE8504	15.9391	12.5417	85.352	84.3794
NVE85	1.8513	1.28513	3.23597	4.20326
NVE8442	5.18764	5.01879	10.9356	11.5395
NVE8422	10.0753	6.29355	20.6405	13.8138
NVE8410	6.00964	3.34841	12.7891	10.1323
NVE8402	0.225168	0	1.52568	1.53369
NVE8381	3.75236	3.2077	12.0137	19.5052
NVE8377	0.482982	0.46785	1.12202	1.84069
NVE8376	285.711	165.423	601.295	365.949
NVE8375	1.44613	0.84997	2.29624	3.00974
NVE8370	2.25895	2.07383	4.57907	7.36464
NVE8362	0.613362	0.376914	1.44531	0.861403
NVE8361	1.27536	1.06507	2.58657	4.37298
NVE8358	4.39324	3.7593	11.9654	13.275
NVE8355	3.41741	2.54792	5.73247	5.20105
NVE8338	3.08493	2.09271	8.88696	10.5062
NVE8329	341.412	140.659	959.503	545.281
NVE8322	7.03362	3.50337	17.7954	19.1172
NVE8321	6.01809	3.48879	13.011	8.17453
NVE8312	2.81331	2.30134	5.3304	4.38029
NVE8282	1.21711	1.28591	6.96402	5.31951
NVE8269	4.55066	4.61312	16.6407	21.648
NVE8242	0.737009	0.522986	1.22533	1.06908
NVE8235	9.31777	5.26484	18.0476	17.8734
NVE8217	2.28405	1.65714	3.96824	3.77092
NVE8200	67.7685	39.5087	165.972	211.492
NVE8192	29.8589	18.2127	72.4932	77.3944
NVE8188	1.65213	0.630302	3.03333	3.53931
NVE8184	2.80251	1.49576	5.61559	6.34253
NVE8174	4.78121	3.47168	7.46227	8.85386
NVE8158	101.229	68.7166	252.622	233.612
NVE8143	17.2367	23.0131	34.2351	47.1369
NVE8142	26.6905	20.9577	53.1995	42.8228
NVE8140	2.37312	1.51678	3.51244	5.45968
NVE8125	19.4832	14.3763	45.7746	32.6204
NVE8124	25.5092	6.94461	147.624	48.0481
NVE8123	8.68018	4.61964	24.0538	29.467
NVE8115	33.743	12.0101	63.437	73.237
NVE8109	41.3284	36.4918	76.9508	71.2296
NVE810	0.920264	0.844316	2.44381	3.13411
NVE8096	3.67518	2.24684	6.92152	7.46974
NVE8092	0.515842	0.179811	1.39809	1.86465
NVE8091	5.31277	2.44674	14.3356	26.1816
NVE8085	11.2803	12.1174	15.6525	32.191
NVE8080	1.92052	1.07821	3.31335	3.23092
NVE808	10.3929	9.35986	19.9836	30.7888
NVE8068	4.85751	3.15749	6.83391	12.523
NVE806	42.071	17.8498	231.63	217.382
NVE8059	1.32154	0.853908	1.92193	4.48242
NVE8057	562.314	247.186	1635.52	944.186
NVE8055	10.5197	2.35491	27.0561	21.58
NVE8040	40.0782	29.4608	79.6606	54.0135
NVE8039	5.59718	3.17744	19.5044	43.979
NVE8038	17.2917	10.2	73.4594	96.426
NVE8031	6.06174	4.26886	20.8476	16.3238
NVE8018	0.200186	0.154967	0.460358	0.867701
NVE8014	5.62711	3.49958	7.63798	8.90425
NVE8011	12.7592	10.5053	60.7746	74.0675
NVE8007	17.5339	14.0543	62.9946	84.804
NVE8003	0.268628	0.372164	0.832074	0.805946
NVE7998	1.01376	0.73143	1.55544	1.75198
NVE7997	0.526256	0.435674	1.30745	1.69268
NVE7989	0.329522	0.249419	0.922874	1.02872
NVE7979	7.35135	5.96422	24.5756	27.007
NVE797	19.9173	12.7629	67.9273	79.1112
NVE7954	3.33053	3.18267	6.07801	8.39356
NVE7951	2.93802	1.43717	4.6947	6.45506
NVE7950	2.1345	1.43075	4.72256	5.72225
NVE789	0.21206	0.152486	0.444472	0.539246
NVE7866	0.277069	0.458756	1.18899	1.80857
NVE7824	1.22341	1.11806	2.24822	2.82502
NVE7822	2432.74	897.839	15054.9	13841.5
NVE782	13.0067	19.6899	70.034	172.165
NVE7792	7.29833	6.13619	18.4721	17.8073
NVE7779	7.51739	5.06626	14.4453	11.4463
NVE7771	3.13582	1.12351	7.35333	8.52008
NVE7763	1.7627	0.759757	4.49433	5.22496
NVE7762	11.7145	10.8178	55.6069	48.6977
NVE775	10.8331	3.43182	36.8761	44.0312
NVE774	0.107332	0.0846258	0.27474	0.375689
NVE7734	0.310663	0.280154	0.798138	1.40517
NVE7726	2.29649	2.24523	5.47727	5.75282
NVE7704	5.31631	3.54462	20.3722	14.6019
NVE7697	0.562069	0.453592	2.35974	4.31637
NVE7696	3.97198	3.91451	7.26903	10.2622
NVE7683	3.9442	1.01291	6.71941	8.31542
NVE7680	5.27071	2.87033	15.448	16.7327
NVE7669	0.178007	0.246152	0.742234	0.971523
NVE7662	0.0870782	0.0732341	0.19813	0.265438
NVE7661	0.338034	0.25986	0.54716	0.951362
NVE7660	0.121355	0.193105	0.428579	0.538535
NVE7653	0.892301	0.911309	1.89856	1.91231
NVE7624	10.0371	2.28748	53.8776	32.3116
NVE7612	4.27135	3.62467	7.95646	8.92301
NVE7607	1.65146	0.881419	3.17525	4.25429
NVE76	4.65619	3.44264	13.2883	14.6322
NVE7578	3.38073	2.98269	6.32969	7.18756
NVE7577	9.81133	9.9186	15.5072	28.4123
NVE7573	0.503091	0.565245	1.13627	1.49919
NVE756	0.080032	0.0504811	0.265114	1.05996
NVE7550	0.728142	0.803747	1.99176	3.15716
NVE7545	8.71533	5.1352	13.3901	12.5203
NVE7541	1.38882	1.08968	3.19798	1.94193
NVE7527	8.92755	5.31427	19.4047	22.3263
NVE7519	0	0.149518	0.951794	0.777392
NVE7518	6.53202	3.19065	17.4093	16.0128
NVE7495	5.7644	3.45153	22.2902	20.738
NVE7493	209.03	117.318	496.557	234.538
NVE7491	6.32203	3.98769	16.699	16.148
NVE7475	0.650692	0.566395	1.05814	2.29729
NVE7472	6.14736	3.79411	16.9196	15.0876
NVE7441	6.93188	4.78431	12.525	12.2443
NVE7438	0.824529	0.290471	4.3902	3.97311
NVE742	4.86312	3.6117	7.2989	10.0174
NVE7371	30.5542	29.9321	55.3027	58.8878
NVE736	17.5612	8.6769	50.7822	32.5864
NVE7345	1.12132	1.06093	1.63394	4.72223
NVE7339	1.1334	1.09619	1.88863	5.03228
NVE7316	1.89207	1.52724	6.83744	3.44338
NVE7314	1.21129	1.28308	3.35433	5.53021
NVE7312	0.309434	0.253733	1.26731	1.15921
NVE7305	0.30968	0.168698	0.542595	0.85758
NVE7304	6.14503	2.50115	29.9369	36.4066
NVE7290	3.75336	3.41558	5.69862	7.0719
NVE7285	15.3373	12.2864	28.6637	22.3517
NVE7268	0.346113	0.23578	0.600365	0.660096
NVE726	0.112713	0.0319927	0.386949	0.486225
NVE722	0.373146	1.14741	2.10695	7.51894
NVE7216	20.0591	8.2099	37.364	42.0888
NVE7213	48.3078	15.7743	235.454	128.271
NVE7212	1.73828	0.870701	3.41797	4.52704
NVE7211	4.25469	3.74861	8.0824	14.4491
NVE721	130.578	139.197	263.058	231.075
NVE7140	19.7153	16.933	38.5628	43.0241
NVE7118	0.699355	0.51338	1.03488	1.40647
NVE7115	4.62315	3.55793	6.63479	9.91903
NVE7109	0.774245	0.625994	1.24635	2.03754
NVE7103	5.6912	4.4198	13.1958	14.8635
NVE7101	2.70607	0.457201	5.93727	7.57025
NVE710	14.0094	15.3452	23.7254	28.8006
NVE7083	1.18063	1.12145	1.8645	2.67001
NVE708	1.00159	0.844642	1.68385	2.16529
NVE7037	2.56266	1.49176	5.88651	6.12786
NVE702	0.185648	0.114848	0.352643	0.345848
NVE6963	7.50341	5.50935	17.0177	13.3981
NVE6938	5.48172	3.60173	16.5629	17.1131
NVE6928	8.93403	6.62913	13.6549	15.7689
NVE6925	146.165	54.5257	606.74	491.488
NVE6923	48.0371	31.0475	108.099	90.8337
NVE6922	0.923563	0.418706	3.9633	2.10782
NVE6920	1.63766	1.1323	4.30578	3.86122
NVE692	2.34476	1.37085	3.53722	3.70394
NVE6905	0.216147	0.272675	0.716009	0.599805
NVE6902	0.335557	0.30641	1.53692	2.4982
NVE6900	1.03979	0.812844	2.10528	3.30676
NVE6898	6.70639	3.92542	26.4943	18.4524
NVE6887	0.117509	0.145389	0.26132	0.469458
NVE6885	0.782123	0.555	2.20812	3.93998
NVE6875	0.234094	0.33223	1.26893	1.7938
NVE6852	1.16389	0.971652	3.89673	3.61406
NVE6851	3.65973	2.15244	5.6297	8.81449
NVE6841	5.02556	4.35865	9.53455	13.5972
NVE6838	0.443987	0.700125	4.67966	2.60412
NVE6836	0.90934	0.37641	3.59419	3.03239
NVE6801	3.40135	2.82655	8.56339	7.74815
NVE6795	0.528021	0.287638	1.27209	2.17062
NVE6788	2.00502	1.24927	6.1411	5.82914
NVE6781	15.6345	25.7161	74.5352	60.8458
NVE6777	1.36345	0.86001	3.98864	2.94822
NVE6774	11.3602	7.57437	14.6716	29.3414
NVE6768	0.0661011	0.0729645	0.39812	0.637834
NVE6762	14.1201	10.4809	21.8837	22.9039
NVE6758	20.7343	11.8963	38.3632	37.5802
NVE6752	24.6758	13.3901	52.8116	54.0026
NVE6750	1.35058	0.669344	7.20475	8.16492
NVE675	0	0.0284326	0.542983	0.307031
NVE6749	0.154744	0.0439229	0.671045	0.368904
NVE6745	2.52726	2.62106	6.84963	8.80008
NVE6705	2.07662	1.16483	3.51098	4.47911
NVE670	3.47099	5.62394	15.2871	10.9837
NVE6699	0.613637	0.441247	0.875922	1.64401
NVE6676	0.222507	0.188195	0.405087	0.526238
NVE6667	6.84399	3.04027	24.0538	21.2712
NVE6666	2500.56	984.845	14387.3	11935.2
NVE6646	0.312849	0.37	1.69583	2.04213
NVE6623	1.63522	1.66021	4.29557	6.34009
NVE6620	41.873	18.5245	89.1021	79.9561
NVE6587	6.62008	3.41283	16.0255	22.1604
NVE6554	1.00633	1.00314	2.98723	6.42606
NVE6549	0.826353	0.631904	1.37039	1.71555
NVE651	1.18186	0.664443	2.32116	1.86668
NVE6508	0.323563	0.179689	0.787988	0.758586
NVE6468	2.70234	2.28562	4.0098	5.98677
NVE6463	0	0.0256992	0.687096	1.17173
NVE6461	0.198581	0.125257	0.368777	0.507225
NVE6454	24.0358	6.66849	111.839	81.037
NVE6435	2.82312	1.64716	11.7323	14.3151
NVE6434	1.81427	1.18524	10.3028	22.4104
NVE6424	2.0017	0.946949	5.18411	5.98392
NVE6423	0.560249	0.556579	2.32828	1.74902
NVE6408	43.7168	43.8317	61.7271	104.547
NVE6405	0.64662	1.09249	2.79571	3.67028
NVE6404	3.48142	4.23705	8.46795	9.08664
NVE6401	0.484239	0.254533	1.42586	1.36412
NVE6400	0.46565	0.330429	0.830852	1.55942
NVE6399	2.12652	1.2288	6.21481	7.39614
NVE6398	20.8232	20.1065	47.6611	54.6278
NVE6392	0.242506	0.242192	0.486864	0.741775
NVE6388	1.28643	0.924712	2.19359	1.80176
NVE6380	13.3049	18.0675	29.0445	30.9977
NVE638	0.0817777	0.0257911	0.28321	0.371343
NVE6377	8.96051	3.42276	28.3584	22.1765
NVE6374	50.3362	35.4628	208.111	251.643
NVE6369	2.19982	2.01961	6.29903	5.57656
NVE6367	2.1293	2.1098	6.10428	7.12795
NVE6366	5.93642	3.26741	12.4281	12.0527
NVE6355	2.72579	0.955178	7.00768	5.05222
NVE6316	5.44696	3.75701	10.3678	14.0977
NVE630	0.618328	0.23401	1.67586	2.2462
NVE6280	1.25974	0.844257	6.44919	8.75925
NVE6277	43.7103	17.7305	125.45	131.148
NVE6276	0.522312	0.219636	1.67778	1.87764
NVE6265	0.0717719	0.10186	0.190471	0.285169
NVE6258	0.404982	0.510895	1.28927	2.51765
NVE6255	3.47851	1.27717	13.1567	16.267
NVE6254	10.9822	5.82728	44.3261	65.555
NVE6252	12.4388	14.8405	20.129	36.9314
NVE6223	4.43159	2.0564	9.46087	11.1512
NVE6218	5.0928	3.33313	11.6459	14.8414
NVE6208	0.0741993	0.0468021	0.312826	0.308853
NVE6163	5.36323	5.01225	11.787	24.3041
NVE6161	26.14	11.6241	50.8684	52.8506
NVE6160	1003.49	559.86	3077.77	2393.94
NVE616	1.62696	1.59854	4.07036	6.01445
NVE6156	0.530158	0.390957	1.26784	1.36301
NVE6121	84.1947	34.0342	168.024	105.687
NVE6120	72.8634	74.1646	137.24	130.82
NVE6115	1.55806	0.648622	2.50553	3.87353
NVE6113	1.7693	0.95114	3.30587	4.33662
NVE6079	1.96235	1.76383	5.14127	6.72022
NVE6078	12.2876	7.84363	33.3516	33.685
NVE6077	27.6768	19.8983	58.146	61.1244
NVE6075	0.102718	0.0728897	0.556797	0.306096
NVE6073	3.47355	3.68084	8.91227	10.0158
NVE6068	3.78141	3.26664	16.2891	8.24329
NVE6062	3.77251	4.00558	12.5725	15.7268
NVE6061	0.528288	0.357025	1.32102	1.74027
NVE6053	7.7467	10.7522	22.1843	28.913
NVE6051	3.74668	2.83289	7.8402	4.75316
NVE601	7.16748	4.62372	34.8786	62.1808
NVE5964	12.3918	7.43963	36.0853	23.7455
NVE5958	20.2756	15.5323	40.6198	41.3058
NVE5940	4.42969	3.44603	6.02514	8.60463
NVE5938	0.162643	0.138495	0.298773	0.689307
NVE5903	8.75267	4.82756	30.0994	25.0008
NVE5875	334.118	156.796	1159.76	861.057
NVE5871	9.91054	7.75538	47.976	25.9234
NVE5834	1.76088	1.47455	3.49254	3.96351
NVE5830	0.241251	0.114129	0.784637	0.438197
NVE5829	3.01102	2.31469	7.00762	6.80847
NVE5826	1.43675	0.897182	7.37268	7.86153
NVE5825	1.5592	1.21296	3.36507	3.80557
NVE5801	2.32676	1.00066	9.04529	9.1648
NVE5800	0.0930384	0.038512	0.294189	0.633714
NVE58	1.95208	1.84694	3.4566	7.04699
NVE5783	3.31344	2.42913	6.76787	5.37355
NVE5770	17.9792	7.65488	51.673	48.9209
NVE5716	95.2203	100.432	410.266	452.918
NVE5715	31.0264	29.0655	76.2853	98.8715
NVE57	7.88947	3.81321	23.283	19.7632
NVE5684	5.48978	6.45934	11.5725	14.5416
NVE5674	0.165767	0.129392	0.838653	0.785659
NVE5656	1.37467	1.04138	2.76076	2.42518
NVE565	1.3012	0.991157	3.66612	4.20612
NVE5649	0.234336	0.260841	0.369449	0.816324
NVE564	5.02788	4.34343	19.0582	25.9641
NVE5639	0.296156	0.684948	1.36752	1.75572
NVE5620	0.652289	0.288007	1.56492	1.7237
NVE5607	1.90463	1.60808	3.35778	3.91144
NVE5603	0.735413	0.648364	1.63079	2.88405
NVE5593	20.632	13.9114	32.6373	36.6135
NVE5576	108.469	100.09	249.782	181.411
NVE5562	0.62931	0.238167	4.05559	7.2155
NVE5559	0.672611	0.411322	1.24496	2.2255
NVE5537	37.1451	19.1817	129.528	122.326
NVE5524	1.35093	1.04635	3.09906	5.31499
NVE5520	0.118278	0.086169	0.307747	0.504861
NVE5514	2.02032	1.84917	4.40434	4.48729
NVE5513	0.560277	0.362701	0.959067	1.42272
NVE551	0.345716	0.172634	1.4402	1.29731
NVE5503	11.6423	8.57602	51.0005	63.5974
NVE5491	6.66478	7.89942	22.6449	34.4273
NVE5490	0.848201	0.530698	1.56555	2.05521
NVE5473	0.330351	0.273489	1.08188	1.61728
NVE5463	0.595573	0.361704	1.01795	1.30196
NVE5457	20.0399	5.2195	98.5592	120.331
NVE5427	2.73419	1.45756	5.34587	6.98379
NVE5421	4.21392	5.87553	9.61768	16.806
NVE5420	0.800315	0.501397	1.30928	1.70657
NVE5397	14.5887	15.2181	26.4785	44.144
NVE5395	11.6017	8.21024	22.289	22.3898
NVE5375	7.2402	4.66898	17.8561	20.1731
NVE535	5.53164	5.31838	11.2884	11.5342
NVE5298	1.13983	1.10169	2.15718	4.00459
NVE5288	91.1996	70.3373	167.126	191.614
NVE5267	2.49103	1.60146	15.0609	7.86729
NVE5265	0.794075	0.478105	1.92392	2.25362
NVE5264	0.44305	0.183395	1.25083	1.30455
NVE5263	0.405806	0.254237	0.743147	0.859105
NVE5260	1.59187	1.35033	2.30601	3.95699
NVE5253	44.7552	33.0997	52.4217	100.655
NVE5235	2.61817	1.40595	5.30604	6.46654
NVE5217	7.31792	7.40702	12.1757	21.6686
NVE5210	0.21418	0.0782944	0.897124	1.47542
NVE5208	0.239849	0.31203	0.505605	0.660849
NVE5206	1.58312	0.814833	2.64309	2.86831
NVE5204	1.07948	1.25236	1.92726	3.54505
NVE5189	0.518773	0.462515	1.7305	1.81206
NVE5187	4.43134	2.0828	9.63579	5.04949
NVE5150	0.697039	0.577061	1.56001	1.61855
NVE515	1.61428	0.855308	5.13355	6.78047
NVE5135	2.23029	1.0386	3.84094	4.76703
NVE5134	1.91461	1.72634	10.9549	16.357
NVE5128	6.48709	3.15293	10.1157	12.4083
NVE5127	1.11448	0.942616	3.17312	4.88817
NVE5124	3.38162	1.80982	18.6236	25.5829
NVE5122	0.238708	0.451703	1.29394	2.16789
NVE5120	3.10442	1.51573	6.73413	6.53012
NVE5115	0.838508	0.701807	3.37978	4.15537
NVE5102	78.4728	71.7392	155.637	151.607
NVE506	2.6483	1.47485	4.75484	7.68725
NVE505	1.24551	0.626038	6.17873	10.617
NVE504	15.0222	10.15	53.6574	50.058
NVE5031	0.212199	0.301156	1.27805	2.8238
NVE5030	0.154413	0.170447	1.16252	1.35852
NVE5018	1.7404	1.40229	3.60775	3.22523
NVE4994	0.724914	0.771606	1.91016	4.01182
NVE4975	3.04776	2.72341	5.58338	11.0524
NVE4974	13.8942	7.44288	44.1183	51.0302
NVE496	3.66666	3.99359	8.16591	8.27653
NVE4956	0.544394	0.50727	1.16249	1.47947
NVE4948	5.98859	6.48302	13.7271	12.8932
NVE4945	6.37727	3.47517	28.9896	37.9621
NVE4942	3.63161	2.19523	9.41193	11.1604
NVE4935	0.73602	0.812443	1.63466	2.12368
NVE4920	1.44245	0.483353	4.99544	5.52656
NVE4908	1.37394	0.889431	3.371	3.10302
NVE4906	0.0483326	0.0285809	0.240159	0.315491
NVE4887	0.458905	0.45973	1.14622	1.91529
NVE4885	1.90318	0.348969	5.35813	3.35803
NVE4867	1.78709	1.24284	3.50502	2.60095
NVE4861	1.33971	1.17005	4.67843	5.33765
NVE4837	0.230549	0.200541	0.450166	0.485456
NVE4835	0.349357	0.208013	0.810819	1.19321
NVE4834	1.76683	0.671947	4.00619	2.3597
NVE4833	16.0984	12.4977	25.5009	30.5
NVE4830	2.87452	2.37145	6.93572	9.41157
NVE4828	0.35272	0.37663	1.13807	1.26989
NVE479	1.43008	0.552498	2.95002	3.39572
NVE4786	3.1465	1.71558	6.38394	4.19253
NVE4783	0.752473	0.498362	2.95717	4.0362
NVE478	433.684	175.928	1843.51	1835.09
NVE4739	0.815342	0.679194	1.61734	1.96185
NVE4738	0.117455	0.326441	0.862164	1.83338
NVE4726	14.9896	9.32757	46.1213	38.3361
NVE4722	1.66619	0.882343	4.76302	5.58979
NVE4690	0.0919071	0.0683235	0.237234	0.342814
NVE4656	5.01666	3.83673	6.83611	12.2206
NVE4641	3.7545	3.72519	8.07463	9.97652
NVE4626	13.7283	16.0582	32.7054	41.4699
NVE4610	0.756606	1.02739	3.06329	2.43359
NVE4606	2.29278	1.72268	10.3163	20.8225
NVE46	25.2794	7.34159	106.255	81.2731
NVE4597	0.831465	0.678707	1.34033	1.95257
NVE4594	2.7498	1.83454	5.60553	6.24327
NVE4590	1.43587	0.739919	2.38595	3.81311
NVE4588	0.429457	0.270885	4.0523	1.65218
NVE4587	0.788375	0.775358	2.08988	3.10887
NVE4584	0.946181	0.746018	2.53853	3.79198
NVE4582	10.2563	8.45834	21.7126	22.1046
NVE4579	1.62161	1.44072	3.14443	4.73691
NVE4576	0.787955	0.43854	2.26122	2.18364
NVE4574	0.296456	0.227898	0.679136	1.54149
NVE456	28.6676	21.8885	55.6575	39.1209
NVE4539	0.136894	0.0740122	0.371025	0.477315
NVE4528	0.654297	0.561021	2.54918	7.63661
NVE4506	0.760123	0.559366	1.72952	1.58732
NVE4478	8.45838	4.57091	22.6672	13.2883
NVE445	0.41179	0.358508	0.656515	0.925123
NVE4431	0.487601	0.648487	1.03064	1.45172
NVE4421	0.790715	0.489036	1.39779	2.23437
NVE4420	0.720126	0.425838	1.95176	2.75907
NVE4419	1.33699	0.660601	1.82524	3.72698
NVE4402	0.387712	0.358856	1.70568	1.06207
NVE4401	1.18248	0.978948	4.07288	2.81061
NVE4383	0	0	0.80743	0.652233
NVE4373	1.64945	0.676266	6.4574	5.7423
NVE4369	6.05255	3.55717	7.41009	14.1534
NVE4368	2.28515	1.22845	9.66553	10.7893
NVE4366	0.261922	0.178427	0.634167	0.573864
NVE4365	1.33952	0.528072	2.80538	2.86849
NVE4336	0.512367	0.161591	2.35302	1.09059
NVE4334	0.111944	0.529573	1.51701	1.84267
NVE4331	8.7174	6.78187	28.5889	40.2568
NVE4315	3353.98	1604.19	19475.8	17365.4
NVE4306	35.6128	29.1109	78.0514	75.472
NVE4292	0.240414	0.151644	0.517139	0.571839
NVE4250	1.1597	0.765517	1.68121	3.42906
NVE4229	0.149381	0.146047	0.323894	0.452214
NVE4223	0.91127	0.431095	1.39956	4.03452
NVE4206	94.3476	36.1465	436.989	409.942
NVE4205	2.13514	0.872646	7.88641	7.74148
NVE42	23.0766	16.3732	54.225	27.5578
NVE4171	2.62856	1.84567	4.43321	4.68191
NVE4170	4.94577	2.67394	10.3603	12.9875
NVE4128	15.7189	13.7536	31.6875	43.3252
NVE411	2.15428	0.909934	4.24004	6.90003
NVE4098	2.39872	1.76232	4.49835	3.77517
NVE4090	0.135185	0.111916	0.221361	0.469984
NVE4085	22.0919	9.81919	39.3435	34.0892
NVE4082	0.447052	0.5847	1.37795	2.0524
NVE4065	5.10705	2.61733	7.88206	11.5953
NVE4056	2.83834	1.00958	7.82773	10.7566
NVE4050	1.85287	0.838431	5.16741	6.67607
NVE4048	7.22357	4.39469	30.6067	31.7092
NVE4039	26.0217	20.4378	45.8495	50.4973
NVE4028	3.07506	1.59875	7.31662	13.7043
NVE4016	0.248708	0.159676	0.674073	0.544509
NVE4011	0.706813	0.490413	2.01501	2.74595
NVE4005	14.1025	12.8953	23.744	32.2787
NVE3998	0.0732361	0.0346459	0.211725	0.34087
NVE3975	23.4341	13.8722	45.7589	34.5556
NVE3954	1.33107	0.894821	3.94937	3.10959
NVE395	0.4115	0.285514	1.28878	1.635
NVE3913	1.65205	0.908534	3.52607	2.14503
NVE3912	17145.2	5691.88	106988	96184
NVE3888	10.6389	5.85967	39.1385	36.9111
NVE388	7.79159	4.04061	12.1493	10.1861
NVE3832	9.57572	5.69681	35.7838	49.0822
NVE3814	1.99632	1.39514	3.27917	4.79006
NVE38	42.8975	33.1455	158.9	171.565
NVE3776	0.42213	0.12708	0.814739	0.871293
NVE3753	0.502289	0.400981	1.30463	2.03137
NVE3741	1.23715	0.963431	3.38745	4.28895
NVE3740	8.07174	5.27103	24.422	18.6498
NVE3735	5.96559	4.89937	19.3421	42.954
NVE3733	0.687131	0.487592	1.70714	3.21768
NVE3726	0.81674	0.602747	4.27965	6.11938
NVE3725	7.00284	3.23306	28.1868	22.4385
NVE3721	1.97592	1.70138	4.28942	5.64812
NVE3717	6.31845	3.45388	30.0027	36.1301
NVE3710	23.4624	25.2767	37.9404	69.3852
NVE3694	7.61458	4.40273	11.1957	12.0059
NVE3688	1.21586	1.07369	6.81039	16.7933
NVE3678	0.924837	0.811772	2.94952	3.68728
NVE3660	14.7837	9.96366	72.6046	101.98
NVE3659	1.58955	0.657974	2.70641	4.29434
NVE3610	5.62859	4.02615	10.3699	9.40232
NVE3607	1.54641	1.42772	4.3715	9.86768
NVE3606	7.37741	6.8921	16.3545	30.0514
NVE3605	2.48661	0.973961	7.77817	8.43819
NVE3585	0.455066	0.246033	1.13548	0.861001
NVE3561	1.50876	1.40587	3.88268	6.79596
NVE3543	1.1188	0.317563	2.18325	1.95593
NVE3535	0.395868	0.124849	2.56309	3.07088
NVE3531	0.0956004	0.0710691	0.22826	0.224807
NVE3528	0.505311	0.321221	0.884498	1.24587
NVE3525	11.0358	8.99582	13.4318	30.9247
NVE35	1.51102	0.948879	2.39197	2.50471
NVE3471	0.681576	0.48921	1.78358	1.90766
NVE3446	101.571	50.1649	543.249	452.546
NVE3445	1444.84	1333.7	3110.57	2634.16
NVE3422	1.99138	1.37431	4.3178	5.27929
NVE3416	0.588443	0.250538	2.71126	1.63663
NVE3412	1.38365	0.736387	4.19284	4.95768
NVE3407	0.764736	0.609406	0.942121	1.73397
NVE3403	0.748318	0.467796	1.42455	2.29063
NVE3371	3.59644	2.05542	4.84556	7.12712
NVE3370	2.77006	2.19246	7.45959	4.67159
NVE3356	3.84067	1.63522	14.7466	18.966
NVE3339	1.01636	0.769294	1.54259	3.48444
NVE3316	54.5645	40.7719	140.18	232.244
NVE3315	55.0636	31.7231	90.1345	103.86
NVE3288	3.11555	1.80344	6.04897	6.62332
NVE3278	3.85933	3.28139	10.5306	10.4349
NVE3271	75.6983	48.4692	238.495	227.559
NVE3265	0.379948	0.419399	1.83071	2.22851
NVE3249	35.635	19.0862	108.608	65.2526
NVE3245	6.78869	4.92435	21.2615	19.1254
NVE3214	5.90321	4.24067	31.0772	27.7158
NVE320	2.04428	1.40974	6.76269	8.1629
NVE3198	9.76213	5.19044	12.4814	27.32
NVE3154	0.787378	0.433597	3.67343	4.52859
NVE3145	0.591721	0.592785	2.06495	2.56839
NVE3134	1.61654	0.794151	3.79152	3.47615
NVE3126	74.1968	65.3912	167.468	154.84
NVE31	50.0394	40.3667	143.024	170.178
NVE3095	9.96667	11.8082	26.5346	39.1497
NVE3093	18.3065	10.5886	69.2456	69.4727
NVE3084	44.5959	63.185	85.2354	128.728
NVE3083	30.4464	25.1486	66.419	53.6281
NVE3055	1.46976	1.20875	3.04379	5.03116
NVE3037	4.82137	2.95424	13.7311	16.3939
NVE3036	1.01878	0.3522	2.61961	1.49016
NVE3026	3.43486	3.31901	8.12106	9.37495
NVE3015	4.26314	2.6436	15.51	18.0177
NVE30	0.638982	0.486283	1.22985	1.89231
NVE2999	24.5755	31.446	58.6819	102.7
NVE2992	1.167	1.26189	2.53034	3.25523
NVE2969	1.07527	0.33912	4.12861	7.34944
NVE2968	2.22925	1.07803	13.0237	19.1207
NVE2967	2.9923	1.49739	4.89102	5.56662
NVE296	8.43362	4.21105	16.0365	9.45078
NVE2943	0.636232	0.489097	1.05379	1.65519
NVE2931	2.46928	2.13532	5.27724	6.9778
NVE2926	1.02031	0.820552	2.13546	3.20456
NVE2920	0.38795	0.171293	1.40974	0.939538
NVE2908	42.1626	23.2934	101.039	57.4751
NVE2903	2.04813	2.40148	9.95558	19.699
NVE2902	168.663	107.369	614.242	558.586
NVE2901	0.923085	0.179811	5.11814	1.64377
NVE2900	2.95181	2.02113	17.1298	16.0934
NVE2897	13.7444	10.3971	54.449	67.0226
NVE2878	0.129274	0.0393143	0.375397	0.361643
NVE2877	1.41276	0.469257	3.44882	4.14597
NVE2876	11442.4	7538.67	56943.5	58990.1
NVE2875	124.055	109.837	781.322	893.905
NVE2870	415.474	666.647	1537.51	2542.71
NVE287	0.649669	0.534186	1.28566	1.50137
NVE2862	0.190835	0.163003	0.445385	0.415227
NVE286	0.433333	0.414095	0.782976	1.30361
NVE2809	5.43239	3.00577	8.23733	7.22648
NVE2793	35.6862	32.4948	78.6358	70.0463
NVE2792	67.7448	79.3148	158.342	196.91
NVE2787	2.00432	1.5171	4.56871	4.34065
NVE2786	10.4759	8.55628	19.9802	25.7163
NVE2776	0.299022	0.223356	0.431287	0.638713
NVE2764	5.78757	5.43906	10.2465	15.9662
NVE2734	1.85111	1.63465	3.27503	3.29221
NVE2733	468.357	580.171	1183.51	1706.15
NVE2726	3.32288	1.76845	5.04503	8.51364
NVE2725	0.701024	0.694359	1.4052	2.62371
NVE2723	1.26247	1.11516	2.41479	2.95035
NVE2691	6.36382	5.67101	14.039	12.4956
NVE2676	3.10352	2.21017	7.9894	6.00455
NVE2662	147.266	43.6626	165.791	323.662
NVE2652	0.0596719	0.0376387	0.206654	0.186287
NVE2647	61.9586	36.9675	165.984	166.942
NVE2646	1.37413	0.614921	2.85194	2.01316
NVE2637	0.660648	0.343174	1.35755	1.62496
NVE2636	168.448	83.1799	252.625	319.949
NVE2635	29.0926	20.2243	62.2737	65.5621
NVE263	0.562575	0.323168	2.10561	2.41773
NVE26210	0.111944	0.0176524	0.573091	0.868385
NVE26209	2.32351	1.94713	4.73805	8.96815
NVE26181	4.18713	3.12916	11.3105	11.6759
NVE26180	1.59573	1.07274	3.9607	6.90277
NVE26168	3.49523	2.47461	4.91915	6.99097
NVE26156	0.299444	0.396643	1.40674	2.00561
NVE2615	1.61997	1.35178	4.43127	6.87081
NVE26148	8.29792	3.37776	26.674	9.8581
NVE2610	1.04494	0.730748	2.27799	2.5143
NVE26071	18.7925	14.4368	37.2148	32.9591
NVE26063	15.493	8.95238	65.6256	72.2384
NVE26062	3.7805	1.36022	20.4926	24.3901
NVE26060	1.4781	0.978948	6.14271	3.10425
NVE26058	0.326387	0.146278	0.636297	0.809296
NVE26017	21.9655	10.4747	68.4559	54.0303
NVE25993	1.09978	0.8696	5.81953	7.32151
NVE2599	0.275583	0.302795	0.602349	1.30185
NVE25984	1.37081	1.89559	3.90584	6.70351
NVE25974	2.63669	2.63176	4.81651	5.0819
NVE25971	2.18307	1.0391	6.85739	6.91626
NVE25970	137.022	68.111	235.241	224.505
NVE25962	2.9646	2.65249	10.0437	10.828
NVE25939	0.198433	0.109518	0.627449	0.750883
NVE25931	0.475904	0.474334	0.777846	1.27847
NVE25862	1.47124	0.936439	3.55251	2.80894
NVE2586	1.60961	0.850003	3.07745	4.01573
NVE25853	0.145713	0.33777	0.658212	1.11656
NVE25842	4.14294	2.13808	7.7774	10.4752
NVE25839	2.1073	2.3839	5.18719	4.21244
NVE2580	6.34706	4.01241	12.2875	13.6493
NVE25784	0.320567	0.544159	1.24362	2.33333
NVE25775	0.342557	0.257228	0.520709	1.38885
NVE25774	15.8606	13.5213	63.759	57.0009
NVE25773	13.0607	6.66545	52.633	73.6847
NVE25768	12.9244	11.1899	22.351	20.2853
NVE25767	2.63547	1.45265	5.16606	5.5651
NVE25764	3.757	2.55008	10.1826	13.5368
NVE25763	18.1466	8.75604	33.1159	21.5097
NVE25711	0.625975	0.592261	1.15798	1.81039
NVE25678	0.217426	0.235968	0.473743	0.856632
NVE2566	0.676271	0.55111	1.23977	1.66432
NVE25649	6.81417	3.94545	15.8166	15.2398
NVE25637	1.60463	0.910923	4.05909	4.18969
NVE25615	11.5631	9.26615	25.8341	23.9384
NVE25606	0.442324	0.269037	1.82679	2.29548
NVE25602	1.94331	1.31378	11.0444	9.4658
NVE25595	0.304867	0.458355	0.890424	1.09991
NVE25577	1.13259	0.95603	4.03271	4.77742
NVE25572	23.1154	9.49577	63.9708	52.9238
NVE2557	26.6566	13.8821	182.429	220.813
NVE25566	1.60059	1.13579	2.54088	3.05
NVE25564	0.477442	0.34507	0.82673	1.89701
NVE25558	1.5031	1.25284	3.6212	4.95653
NVE25557	0.190603	0.0971048	0.4901	0.549263
NVE25543	125.449	166.269	323.787	494.57
NVE25537	0.733672	0.552394	1.12027	1.44874
NVE25534	16.2697	3.68343	81.9972	36.7415
NVE25533	29.5643	10.7083	133.037	106.754
NVE25503	1.6932	1.34906	3.03926	3.28789
NVE25485	80.8506	102.458	148.398	183.136
NVE25463	0.367016	0.235634	1.79998	1.44337
NVE25456	0.678008	0.24056	1.53134	2.74202
NVE25449	0.108682	0.111397	0.245467	1.06927
NVE25443	9.45554	10.0158	21.2377	18.4196
NVE25415	0.581776	0.571614	1.4555	2.05754
NVE25394	9.93905	8.20819	23.868	26.8574
NVE25390	3.58657	1.39372	5.32324	9.81533
NVE2539	26.7139	7.34463	172.399	110.52
NVE25374	7.05889	4.22006	14.3313	14.2656
NVE2537	0.402558	0.0952194	1.68204	1.28529
NVE25362	0.322129	0.196837	0.703305	0.891363
NVE25359	0.389343	0.133954	0.703491	1.09158
NVE25354	0.299781	0.215809	1.68387	1.12453
NVE25352	0.37625	0.250508	0.667244	1.10736
NVE25351	0.458099	0.493625	0.793237	1.30733
NVE25345	16.1661	14.4347	31.8867	53.9939
NVE25342	0.661123	0.511786	2.71491	5.35598
NVE25341	0.837712	0.459705	1.08982	2.19678
NVE25338	0.754198	0.308136	1.88925	2.27666
NVE25274	0.208925	0.153745	0.3775	0.612704
NVE25272	1.70069	0.422058	4.8109	3.38657
NVE25265	8.73665	5.23763	13.7351	15.8532
NVE25239	1.44655	0.407334	8.96136	6.88141
NVE25236	20.9883	11.2051	114.78	128.02
NVE2520	2.11636	1.37546	4.28857	2.81792
NVE25187	7.4924	2.98874	39.1506	38.7073
NVE25171	0.0890317	0.0737071	0.683692	0.631691
NVE2516	29.1493	37.3694	56.4401	85.6587
NVE25143	1.49887	0.699615	4.19779	4.33893
NVE25137	1.2448	1.17776	6.46643	9.27363
NVE2512	2.11557	1.21736	9.8414	12.4084
NVE25106	5.00966	3.79396	9.0121	9.4535
NVE25099	3.84971	2.89366	6.56948	10.8043
NVE25093	2.14144	0.776675	3.25667	3.99091
NVE25082	179.886	127.34	501.128	408.025
NVE25080	3.78284	3.33079	7.50552	10.0065
NVE25026	2.60256	1.49503	5.45825	7.56558
NVE25024	2.6171	1.08135	4.99811	4.40006
NVE25008	122.165	83.2592	201.383	229.291
NVE2497	8.82338	5.60547	16.0661	12.986
NVE24961	1.98457	1.06284	8.15275	6.5356
NVE24916	28.7903	21.6363	44.8733	66.4462
NVE24915	1.61815	1.67337	3.26252	3.95395
NVE24914	81.0677	63.1371	215.701	188.88
NVE24903	0.425588	0.302	7.49757	1.81176
NVE24901	0.741314	0.13151	4.81367	3.83959
NVE24900	130.473	31.3049	540.424	195.657
NVE2490	0.145823	0.114975	0.336673	0.478231
NVE24899	98.8062	58.0515	451.229	404.417
NVE24898	1.61319	0.695228	2.76984	2.0902
NVE24895	0.425184	0.095278	1.35455	0.571592
NVE24890	2.36738	2.02051	6.23993	5.09793
NVE24882	4.50293	3.05442	9.62138	13.6991
NVE24876	0.446189	0.329811	2.19187	2.35849
NVE24875	0.554039	0.410243	1.16429	1.06307
NVE24824	2.03288	0.503746	6.20937	7.47276
NVE24816	10.9029	7.55501	29.8454	27.946
NVE24813	3.69064	2.67026	7.62466	7.5014
NVE24812	2.97447	1.79577	8.95746	7.07494
NVE24798	0.155418	0.0571852	0.390028	0.539104
NVE24797	1.21166	0.920319	1.45227	2.63866
NVE24780	3.02494	2.11629	21.4778	19.9025
NVE24764	1.25639	1.58496	3.32953	6.03791
NVE24753	1.24477	1.33396	2.75404	4.39787
NVE24742	2.59938	1.9497	7.1378	6.32883
NVE24735	2.95858	1.97323	5.27691	6.43018
NVE24725	7.19548	3.74369	28.3511	43.2879
NVE24723	3.62159	5.85125	10.3979	10.0082
NVE24713	3.10068	3.9549	9.60939	12.8322
NVE24712	0.355356	0.324623	0.730644	0.751171
NVE24694	0	0.0887294	0.621312	1.06461
NVE24693	2.21067	1.48826	6.37565	8.92836
NVE24692	1.3722	2.33693	3.84304	7.47719
NVE24660	2.53709	1.31945	3.82521	3.57635
NVE24656	4.63396	4.95558	8.69725	11.1694
NVE24616	0.147777	0.152529	0.412657	0.419398
NVE24613	0.181609	0.369431	0.820361	1.1133
NVE24608	1.26551	1.03964	4.73304	4.81194
NVE24602	45.6523	44.8368	145.699	209.555
NVE24601	1.35099	0.614148	2.97027	2.09981
NVE24570	0.0943547	0.0446365	0.369387	0.910463
NVE24544	336.908	286.346	667.088	883.88
NVE24534	6.20469	10.5069	20.7022	32.417
NVE2453	2.10177	2.24552	3.73362	4.43683
NVE24526	0.269068	0.290602	0.701737	0.726168
NVE24517	1.09226	0.258358	4.19384	6.27727
NVE2449	16.0359	8.44491	23.9634	25.0738
NVE24488	178.591	142.224	562.694	534.461
NVE24485	0.633898	0.629375	1.31505	2.02114
NVE24480	13.5934	12.3103	26.6001	29.6545
NVE24477	0.339153	0.534811	0.987297	2.70579
NVE24475	12.5592	3.78721	42.997	25.43
NVE24465	1.55955	0.469496	4.86729	5.15035
NVE24459	3.30234	2.59491	7.25635	6.59231
NVE24437	0.0795612	0.0301105	0.186884	0.307086
NVE24415	0.461781	0.109228	1.00821	1.0266
NVE2441	1.7389	0.685521	6.54578	6.74463
NVE24381	1.7905	0.889813	5.27762	5.61534
NVE24316	26.8473	10.4607	82.3998	46.8645
NVE24315	4.69575	1.28986	35.4437	34.4203
NVE24300	15.9368	12.2945	39.6932	34.1711
NVE24281	46.5637	34.1112	102.127	132.437
NVE24280	1.54304	0.957591	2.80306	5.71653
NVE24270	0.746332	0.23132	5.27784	4.06096
NVE24222	0.845589	0.400024	3.81967	5.4396
NVE24211	0.869592	0.684507	2.15723	2.42344
NVE24202	60.2501	42.1904	321.958	316.926
NVE2418	0.920392	0.716526	1.71147	1.33142
NVE24172	1.09198	0.69603	2.0198	1.6572
NVE24140	5.67865	2.75901	10.8152	13.8513
NVE24135	173.777	101.125	295.396	309.415
NVE24131	2.33536	3.49946	4.89351	9.07774
NVE24097	19.3896	1.85307	96.8759	94.3827
NVE24096	30.5438	12.9352	135.111	106.084
NVE24083	3.56427	2.17254	6.13054	6.88637
NVE24071	0.381216	0.336638	0.880142	1.42812
NVE24070	10.6361	10.7278	33.4502	66.3516
NVE24069	0.1969	0.223554	1.13847	0.827042
NVE24067	3.07886	1.51148	6.24537	5.9682
NVE24064	7.80536	2.79462	15.4321	15.9441
NVE24063	19.5234	14.3839	38.8906	56.9526
NVE24037	0.359855	0.223069	0.695052	0.637423
NVE24009	66.9643	59.4471	117.406	163.241
NVE23962	30.8716	32.273	52.8869	72.6297
NVE23960	1.82148	1.4672	4.58095	4.69441
NVE23952	0.381614	0.73072	2.87303	5.23986
NVE23950	0.501915	0.395736	0.967354	1.5764
NVE23936	0.0349462	0.024798	0.157858	0.218194
NVE239	1.3478	0.653543	2.55705	3.67211
NVE2389	0.0304285	0.0107961	0.0824705	0.107947
NVE23855	0.977956	0.407753	1.94674	1.30777
NVE2385	4.51942	3.12247	6.92459	8.58846
NVE2384	6.55838	5.68807	12.3439	26.1146
NVE2383	0.144074	0.174179	0.723119	0.563358
NVE23818	203.403	188.008	487.571	452.208
NVE23816	0.0719029	0.0396844	0.389758	0.278888
NVE23813	2220.1	2335.56	4958.02	5003.38
NVE2380	2.15414	1.06152	8.01154	4.54441
NVE2378	3.92912	2.45197	6.89441	7.63287
NVE23769	7.6468	11.6563	17.1065	34.5854
NVE23768	0.249368	0.519062	1.30667	1.35882
NVE23723	36.7365	21.2935	76.195	41.2686
NVE2372	0.284455	0.134567	2.68668	4.69701
NVE2371	0.241964	0.0624362	0.556434	0.686707
NVE23706	59.9192	47.7832	120.294	86.919
NVE23677	12.3548	6.80748	42.2884	31.1547
NVE23676	31.5626	15.6649	55.2865	62.0049
NVE23663	0.338179	0.215977	0.504112	0.695833
NVE23658	1.13093	1.20985	5.60398	3.6619
NVE2365	0.865004	1.00996	1.84561	1.92215
NVE23639	1.05191	0.527786	3.97411	4.45091
NVE23631	3.9345	3.0091	16.0548	17.7917
NVE23625	0.172242	0.162965	0.959591	1.61314
NVE23596	0.644185	0.378623	1.44613	1.47366
NVE23578	11.4002	6.95948	23.2022	15.1585
NVE23568	6.39676	4.06594	14.5622	14.7954
NVE23552	1.07534	1.59249	2.66107	5.22799
NVE23551	1.79521	1.67944	4.15486	5.42692
NVE23540	0.880472	0.791399	1.43181	2.7487
NVE23539	18.4252	16.1613	34.7489	47.361
NVE23536	6.03923	6.28537	14.9132	10.7408
NVE23517	3.83931	1.46091	8.219	6.5377
NVE23508	0.157118	0.346865	1.46678	2.40791
NVE23505	0.79451	0.336708	7.40219	6.27602
NVE23491	1.9588	1.35434	5.11837	4.54997
NVE23452	12.0829	5.97421	29.9313	22.876
NVE23439	11.1739	8.91456	28.659	29.2759
NVE23438	1.62466	1.77365	4.10225	3.19215
NVE2343	3.65368	2.98228	5.69533	10.5988
NVE2342	1.49606	0.988757	2.14664	3.88374
NVE23399	8.90072	5.90751	61.3293	57.8357
NVE23391	0.300791	0.339138	0.833351	1.22073
NVE23390	0.561327	0.679308	2.60637	1.5338
NVE23354	1.56319	1.65976	5.2347	6.66841
NVE2335	12.3091	11.4172	22.2136	20.0333
NVE23335	0.497685	0.211896	1.66361	0.93222
NVE23330	0.150927	0.226098	0.931745	0.77101
NVE23315	2.52978	1.72166	7.86689	9.94064
NVE23286	0.449052	0.357274	0.719176	1.2976
NVE23225	0.49679	0.363208	1.14244	1.53809
NVE23200	4.91931	3.75522	15.4203	20.4765
NVE23189	7.10524	6.57721	15.0763	23.3914
NVE2318	4.04662	4.15757	9.53421	11.7881
NVE23153	1169.78	1692.38	3067.05	4117.44
NVE23152	753.952	713.134	2045.12	1706.18
NVE23151	2.01978	1.4065	4.175	5.04437
NVE23137	33.0037	21.1802	68.4002	67.3207
NVE23134	0.648987	0.621174	1.00901	2.00463
NVE23129	0.384121	0.359483	0.927924	1.21339
NVE2312	0.915998	0.328735	2.28288	2.59965
NVE23112	3.79592	1.3917	8.18761	6.57154
NVE23100	0.619589	0.439665	1.86586	1.87565
NVE2310	1.00926	0.957559	1.94518	2.38377
NVE2309	39.9119	34.1787	83.8133	71.5053
NVE23083	1.34511	0.922682	3.82794	5.03908
NVE23036	2.56137	1.8683	10.1339	7.84224
NVE23034	0.568391	0.426288	1.13973	1.36132
NVE23018	0.816364	1.22296	3.01158	8.30215
NVE23008	0.378008	0.472608	1.14648	1.47128
NVE23006	1.22559	0.789717	2.03122	2.05099
NVE22984	49.6447	45.4176	159.442	140.671
NVE22977	3.96631	2.71711	6.30504	8.42706
NVE22973	3.11998	2.02791	8.68113	7.24744
NVE22954	53.7717	67.7898	85.713	164.272
NVE2293	15.1698	10.1314	49.7015	46.9281
NVE2288	0.310071	0.281866	1.01615	1.0698
NVE22877	1.73285	1.73858	2.51144	4.59104
NVE22863	4.31611	2.94263	11.0099	8.59855
NVE22848	2.54263	0.611791	13.2083	6.44472
NVE2284	1.108	0.552884	2.2077	1.79197
NVE22816	0.476212	0.184322	1.44713	1.79383
NVE22795	0.507838	0.480487	1.58031	2.91457
NVE22774	0.556641	1.49221	2.34681	6.10846
NVE22743	0.615321	0.93149	2.26067	3.09679
NVE22695	657.42	338.679	1782.43	1328.23
NVE22693	24.6339	12.1498	131.94	139.485
NVE22688	1.95245	0.973768	4.27988	3.43637
NVE22629	0.454933	0.0430431	1.06861	1.44606
NVE22628	0.509542	0.294616	1.94365	1.54251
NVE22625	1.19697	0.18875	2.88368	5.88822
NVE22615	0.634462	0.332304	1.26922	1.05466
NVE22601	0.276701	0.264991	0.606661	0.651216
NVE22557	0.565751	0.468371	1.2778	4.3352
NVE22551	4.14014	3.44711	6.58302	7.76167
NVE2253	37.3086	37.8931	75.4172	65.1006
NVE22511	19.7248	14.3196	36.4246	44.7135
NVE2247	0.88291	0.615754	1.50485	1.66877
NVE22453	2.09277	1.32931	7.29719	14.3813
NVE22452	0.698483	0.370893	2.71731	5.16215
NVE22426	0.506522	0.335469	1.55587	1.40303
NVE22414	22.6389	13.9313	63.3953	63.7229
NVE22395	173.277	122.263	414.097	412.674
NVE22388	1.67172	1.40953	4.89045	4.71214
NVE22376	31.9507	18.8344	103.22	110.712
NVE22311	0.304187	0.194268	0.783217	1.38991
NVE2230	3.98934	2.75995	7.35405	11.2303
NVE22292	43.1349	29.5907	124.151	95.4787
NVE22291	40.6275	53.7013	105.505	132.932
NVE22289	0.486557	0.439427	1.31872	1.93322
NVE22273	48.0889	16.1943	129.257	162.106
NVE22272	5.9922	6.36801	12.7636	13.0155
NVE22262	0.661893	0.178927	2.98988	2.41519
NVE22261	0.585744	0.152404	3.12217	1.63743
NVE22249	5.46079	2.58334	12.267	8.39404
NVE2219	126.34	85.6063	215.479	159.049
NVE2218	5.55596	3.24761	13.4553	23.8585
NVE22178	4.75445	2.60906	11.1679	8.31192
NVE22176	0.0767718	0.0605308	0.543307	1.20561
NVE22173	1.77184	1.23712	2.8523	3.2707
NVE22172	11.8595	13.4749	25.3826	35.4208
NVE22168	1.21035	1.07576	3.61176	8.24407
NVE22160	2.19116	0.957846	4.93639	3.82563
NVE22157	329.315	313.535	711.957	587.705
NVE22156	82.4816	93.7346	181.194	197.099
NVE22126	1.48648	0.668049	3.69307	2.48903
NVE22105	0.263382	0.274117	1.57046	1.22589
NVE22086	12.6954	2.76584	43.0105	24.747
NVE22084	1.5682	1.08021	2.75054	2.27559
NVE2207	1.34246	0.549259	2.78623	3.39809
NVE22061	5.37903	3.74268	10.4761	7.1061
NVE22056	4.85674	4.74682	13.0184	21.3351
NVE22046	13.8721	7.85243	39.8148	28.5359
NVE22035	0.502675	0.34349	1.05964	2.5045
NVE22033	0.797665	0.477148	1.27452	1.54164
NVE22028	46.7153	40.6195	91.345	74.0003
NVE22025	37.2902	27.6762	143.25	140.052
NVE22015	0.305169	0.270688	0.999415	0.995999
NVE22012	0.664286	1.34681	2.05762	3.95908
NVE22008	1.35801	0.754084	2.96058	2.21803
NVE21981	14.3381	8.88922	36.0653	32.1683
NVE21980	14.1774	5.99727	31.6368	19.8121
NVE21978	2.78017	0.973046	6.04441	3.88739
NVE21977	11.3372	3.53318	46.2609	26.076
NVE21970	16.673	7.33978	40.7119	30.9676
NVE21969	6.80186	4.43216	9.52776	11.4246
NVE21922	0.669532	0.441168	3.93171	2.75524
NVE21919	0.567155	0.4114	0.853979	1.44865
NVE21902	6.57738	3.88946	10.0688	9.64459
NVE21892	82.4869	48.2879	178.083	174.741
NVE21878	14.2932	9.61051	37.2188	28.4809
NVE21874	4.64605	5.82523	7.76372	23.2733
NVE2184	2.55682	1.78554	8.13971	5.18312
NVE21834	171.489	61.3392	1216.92	1208.11
NVE21813	1.11831	1.18634	4.16375	4.63571
NVE21804	5.0915	5.07909	11.1996	14.7641
NVE21797	5.14373	5.04949	9.52313	10.863
NVE21796	4.2282	2.76956	9.79463	8.90245
NVE21777	3.00493	1.4546	5.46108	6.36635
NVE21767	4.67049	2.21384	20.2302	13.6218
NVE21747	1.04265	0.588105	4.02148	4.80285
NVE21745	0.603067	0.468696	1.10264	2.08644
NVE21710	4.03089	2.63021	12.8504	9.09931
NVE2170	3.31834	1.98407	6.433	5.93833
NVE21645	9.9334	6.22595	18.3554	17.4442
NVE21641	8.07698	3.02023	34.3908	27.0897
NVE21614	1.30325	0.542547	4.35639	3.90582
NVE21579	0.890283	0.697104	1.88597	2.07361
NVE21555	0.393232	0.293509	1.49998	1.62194
NVE21547	5.33688	2.88309	33.6735	35.3361
NVE21546	3.79931	1.8122	16.8218	21.9574
NVE21522	64.9753	23.8093	143.865	127.722
NVE21520	0.337568	0.228134	1.00205	2.05293
NVE21515	2.23477	1.07372	2.95274	4.41985
NVE21502	2.61156	1.57864	5.11198	14.9058
NVE21440	2.77884	1.09549	7.94991	8.49987
NVE21433	0.530881	0.251144	2.65634	2.54974
NVE21432	40.1919	26.8129	130.808	94.3205
NVE21404	0.652637	0.459965	1.07093	1.30033
NVE21391	4.48156	2.06979	12.4483	12.8224
NVE2138	10.0008	7.22568	16.8381	33.1821
NVE21379	5.46658	5.83195	9.99326	11.0466
NVE21368	0.887544	1.05645	2.06926	4.14399
NVE21360	0.251972	0.175295	0.749873	0.790825
NVE2135	192.754	98.6093	538.186	582.659
NVE21345	2.88656	1.80605	6.58964	10.2887
NVE21337	0.498709	0.132708	1.0419	2.68919
NVE21320	0.336429	0.530516	1.36774	2.00508
NVE21311	1.06767	1.01017	1.98479	2.72709
NVE21309	4.62393	2.49626	8.64971	7.9664
NVE21304	1.98422	1.2766	4.30226	4.86545
NVE21302	1.51535	0.579596	2.85455	8.05226
NVE21301	112.136	65.84	319.55	320.053
NVE21298	0.522679	0.412107	1.63024	4.30183
NVE21297	2.08752	1.84902	4.61454	17.6474
NVE2129	0.583582	0.19864	1.51417	2.28035
NVE21283	1.94249	1.42307	2.90048	3.45321
NVE21262	0.480469	0.409694	0.803838	1.10771
NVE21256	1.67862	1.47351	4.21258	4.70579
NVE21219	3.8097	4.32542	28.2229	24.3633
NVE21177	65.6395	47.7564	179.498	179.631
NVE21168	0.62089	0.754226	1.39283	1.95027
NVE21166	0.163603	0.319257	0.933014	2.32736
NVE2116	6.04627	3.35267	9.58161	14.9654
NVE21145	4.29872	2.71147	9.38071	8.18047
NVE21130	2.00474	1.43053	2.37777	4.93307
NVE2107	2.64066	1.24922	5.65744	4.9534
NVE21064	3.51423	2.72364	14.3207	13.1354
NVE21063	2.4132	0.345944	6.21018	8.63362
NVE21048	0.967438	0.885647	3.6567	2.16683
NVE21029	0.482481	0.659382	1.5014	3.9862
NVE21000	80.1488	61.4312	280.295	272.671
NVE20955	5.33153	4.52797	11.3056	10.5424
NVE20948	3.40253	1.71348	8.03196	6.10542
NVE20941	107.348	82.5143	201.366	156.082
NVE20883	10.6558	6.69089	31.5267	25.3417
NVE20870	6.56782	6.23303	10.8541	13.0251
NVE20855	6.31302	8.03237	13.0923	15.51
NVE20811	13.0242	9.90324	29.1309	29.9096
NVE20775	2.58035	2.53528	5.20032	8.47797
NVE20766	2.13416	1.31645	3.50645	2.85028
NVE20763	2.35403	2.37825	3.92901	5.77498
NVE2070	2.61175	3.53848	5.29153	6.71052
NVE20678	2.01705	1.28526	3.08671	4.11229
NVE20647	5.79415	5.88817	13.1835	17.0937
NVE20645	0.879784	0.574753	2.76297	4.66083
NVE20644	11.3588	8.28112	22.4217	28.13
NVE20641	0.43696	0.31007	0.899186	2.08064
NVE20637	8.16877	6.48752	13.4628	18.0549
NVE20628	1275.74	362.428	8105.56	4755.65
NVE20625	0.490626	0.232101	1.45639	2.70527
NVE20621	1.04225	0.902133	1.67626	2.67516
NVE20619	0.227642	0.430763	0.86377	1.78312
NVE20618	7.38456	8.17609	13.7688	14.5367
NVE20616	2.35456	1.80293	5.02612	3.79186
NVE20611	1.78407	1.35483	6.10783	4.50365
NVE20609	125.687	81.3454	550.025	461.536
NVE20599	12.0559	10.0894	30.0259	22.7822
NVE20536	25.7188	11.2908	52.4187	66.3344
NVE20521	0.541373	0.428981	0.965963	1.66704
NVE20520	0.625312	0.335259	1.73245	2.22425
NVE20519	1.28102	0.885715	4.3177	6.26444
NVE20513	3.71714	2.27852	8.96359	11.8238
NVE20512	3.20121	1.97438	7.01397	9.48425
NVE20507	108.297	89.7372	186.173	168.126
NVE20491	9.0585	7.61996	20.2499	20.1983
NVE20435	1.91403	1.34597	7.61782	11.0404
NVE2043	155.088	92.2591	472.329	692.31
NVE20408	1.31016	1.10773	2.77863	4.07168
NVE20370	1.34993	0.86299	1.8788	5.053
NVE20343	0.550443	0.312478	1.18244	0.916482
NVE20333	0.557868	0.211129	3.57838	6.74467
NVE20304	526.365	463.502	3922.18	5350.24
NVE20296	0.698398	0.485474	3.12259	3.34933
NVE20261	2.60122	1.1925	5.28151	4.80996
NVE20228	3.08365	1.89492	4.88246	7.86737
NVE20215	0.134015	0.0950978	0.393489	0.351815
NVE2020	2.16572	1.98368	5.33897	6.51912
NVE20170	0.768475	0.396592	2.61928	2.51803
NVE20160	6255.16	2898.67	40484.7	42188.5
NVE20159	0.398764	0.282966	2.22159	1.77302
NVE20153	35.7504	21.0556	135.924	104.503
NVE20150	5.47347	5.17344	17.087	13.9617
NVE20097	1.73619	1.15552	5.25391	6.50302
NVE20096	14.2582	12.7266	29.8944	30.6926
NVE20070	6.53249	8.70173	33.2358	35.6154
NVE20069	1.43354	1.38193	4.68359	6.02338
NVE20067	3.71035	3.82998	8.26619	9.60773
NVE20047	15.5805	11.293	39.1662	36.4634
NVE2004	7.16748	4.77785	17.6601	33.2864
NVE20034	5.86315	2.3616	9.44374	8.40553
NVE2002	5.20459	1.9814	17.0491	10.2803
NVE20003	34.8469	26.5883	89.6273	99.0884
NVE1997	0.949712	0.804962	1.66238	3.31301
NVE19964	459.066	284.117	648.584	868.108
NVE19963	33.0501	23.1084	50.766	58.4418
NVE19962	1.43047	0.874773	2.26946	2.95073
NVE1996	18.7072	9.86617	78.7541	41.7948
NVE19958	2.75614	1.14739	4.83058	4.36471
NVE19957	108.503	87.9178	285.513	324.684
NVE19956	221.927	181.702	441.229	300.664
NVE19945	0.18131	0.225152	0.59378	0.463109
NVE19944	1.13117	1.16032	2.49919	6.15998
NVE19943	43.304	35.9043	226.489	158.52
NVE19931	1.89163	1.78975	4.69015	6.59733
NVE19928	0.74519	0.606499	1.46952	2.25133
NVE19927	1.49929	0.620613	2.56793	3.52816
NVE19925	0.574206	0.311587	1.19009	1.27494
NVE19909	1.48399	0.760534	3.23999	3.93085
NVE19900	24.2732	5.2008	67.8529	53.3809
NVE19892	1.09951	0.775655	1.97795	3.30659
NVE19866	1.34609	2.0519	3.47941	3.96883
NVE19862	2.23112	2.18132	4.80401	8.02057
NVE19833	1.41863	0.542051	2.41539	2.57053
NVE19822	0.148031	0.105043	0.651962	0.687943
NVE19793	21.7406	19.4836	36.163	46.3603
NVE19788	0.921025	0.633761	2.42061	4.89515
NVE19755	12.1676	6.63977	34.5047	33.6538
NVE19754	0.40414	0.391064	1.2779	2.49205
NVE19736	47.6973	24.6573	90.4875	134.07
NVE19724	3.29255	1.50198	8.28639	8.52122
NVE19701	0.214339	0.40559	0.919794	1.67284
NVE1970	0.170727	0.0403831	0.809765	1.35669
NVE19692	3.42484	3.17953	8.28003	10.3131
NVE19691	6.75218	2.95765	18.5829	17.1048
NVE19672	4.2761	2.69299	8.61972	10.6795
NVE19671	12.4765	9.98008	25.8993	37.7999
NVE19644	0.0788163	0.0958775	0.274649	0.421805
NVE19633	2.43569	1.55854	4.43066	5.58603
NVE1962	7.20439	4.3211	18.2476	16.7953
NVE19617	0.880491	0.651967	1.76386	2.43369
NVE19586	2.97873	1.79739	4.07782	5.54672
NVE19582	1.05459	0.754911	2.4195	2.80396
NVE19573	4.30447	3.49268	6.05473	8.38132
NVE19561	2.41964	2.2477	5.14701	6.45504
NVE19550	0.932373	0.630112	5.27464	7.40914
NVE19546	1.13398	1.11583	1.92602	2.89218
NVE19540	2.30387	1.42724	10.3078	12.0806
NVE19526	66.7776	45.331	144.238	108.653
NVE19514	0.0176454	0.016695	0.116904	0.123527
NVE19503	369.444	185.081	2062.6	2356.74
NVE19489	0	0.102608	0.881786	2.15448
NVE1945	2.83851	3.08921	6.20783	7.1578
NVE19426	5.09385	2.52529	10.4017	25.3486
NVE19421	6.2987	3.58091	9.58394	9.61228
NVE19417	10.167	5.23915	34.5266	48.1251
NVE19416	3.24734	1.69793	7.87482	12.3205
NVE19410	0.928195	0.670208	3.24392	4.64462
NVE19363	34.0006	21.9588	81.2781	91.5661
NVE19362	0.634452	0.512741	1.22996	1.84562
NVE19361	0.360095	0.105217	1.51179	1.23838
NVE19340	0.755799	0.728336	1.28976	2.66933
NVE19332	1.16273	0.628635	4.20182	5.93982
NVE19325	12.001	7.35471	41.1507	78.3056
NVE19324	139.647	44.1509	860.96	847.585
NVE19323	5.30235	2.27505	18.8271	53.1591
NVE19322	0.93868	0.982973	2.14067	2.63816
NVE19311	3.80237	4.05698	6.78494	8.76549
NVE19287	0.641685	0.650491	4.25128	5.72356
NVE19274	3.07821	2.23286	8.80637	12.2306
NVE19232	2.1182	1.92232	4.13975	4.9074
NVE19231	11.5908	9.96648	24.5551	23.3951
NVE19222	0.122215	0.0770886	0.588871	0.531841
NVE19211	4.06773	2.31154	6.87929	6.77179
NVE19205	2.51843	2.16184	9.02648	8.72766
NVE19204	0.041057	0	0.287466	0.110696
NVE192	1.5234	1.21469	2.96347	2.75448
NVE19186	2.6678	1.87523	9.54979	11.0785
NVE19184	386.984	300.744	1437.28	1272.31
NVE1918	0.0171546	0.0284036	0.108486	0.165531
NVE19178	0.540118	0.678937	2.38404	2.15479
NVE19164	0.184398	0.145389	0.399819	0.61404
NVE19155	55.3808	42.6525	290.487	384.801
NVE19140	42.3275	44.6525	67.3446	90.8611
NVE19123	31.7722	21.769	148.279	171.443
NVE19122	2.28654	1.70197	4.33372	6.27603
NVE19121	21.2053	15.7812	40.2749	85.8252
NVE19102	126.852	84.0209	266.981	271.639
NVE19100	3.39242	2.85255	5.2475	5.86814
NVE19099	0.394253	0.341934	0.910242	1.6535
NVE19098	1.00118	1.02012	1.86118	4.39323
NVE19096	6.84794	6.47912	17.8937	19.0162
NVE19091	13.4591	12.0514	27.5461	21.3414
NVE19075	12.8118	12.7582	22.1581	26.7295
NVE19071	1.64792	1.55916	2.97757	12.2846
NVE1907	1818.59	1001.73	3037.47	3586.55
NVE19067	1.70961	1.16888	2.5479	2.96785
NVE1906	2.38661	2.1705	4.00768	5.59126
NVE19058	0.522149	0.348065	1.46879	2.20936
NVE19050	8.19527	4.11154	21.8344	18.0291
NVE19049	11.7448	4.733	37.8251	26.9128
NVE19048	12.5465	7.48374	29.6187	26.3186
NVE19047	0.326378	0.331674	0.82998	1.46832
NVE19046	0.588681	0.590129	1.72213	1.98098
NVE19042	0.896097	0.606163	2.005	2.66676
NVE19029	5.0306	4.7472	9.63692	12.0047
NVE19016	12.5995	6.58921	26.0317	18.0752
NVE19006	3.65849	2.37975	8.77945	11.8106
NVE18996	2.74288	2.52513	5.23923	5.66904
NVE18986	6.3904	3.4118	17.0175	16.219
NVE18976	170.592	124.248	365.818	308.267
NVE18965	32.1234	24.62	60.8168	61.5382
NVE18964	1.36165	1.08791	2.26897	3.77856
NVE18932	6.29428	3.18138	11.762	9.53346
NVE18923	4.57646	3.02657	6.694	11.0532
NVE18918	2.27832	1.62771	15.1643	19.7938
NVE18909	24.6863	21.1738	47.4221	35.1132
NVE18905	1.80187	0.889472	3.71579	3.49072
NVE18903	120.397	69.9469	283.604	214.94
NVE18896	1.57155	1.08744	2.96673	2.64945
NVE18882	0.547776	0.269503	2.55358	2.21377
NVE18881	0.219594	0.116869	0.334782	0.685542
NVE18866	4.93064	4.82376	12.9393	16.4304
NVE18855	44.1	11.1094	166.273	179.329
NVE18853	1.32778	1.20534	2.49639	3.05538
NVE18852	1.197	1.24492	3.50838	4.20104
NVE18838	1.79891	1.00934	5.15906	3.52629
NVE1881	3.07961	2.98312	5.65278	16.7033
NVE18772	0.116198	0.130553	0.511764	0.354508
NVE18751	2.00502	2.52167	4.1088	5.30174
NVE1875	18.2291	13.634	37.5513	36.1705
NVE18743	0.890011	1.94044	2.93659	5.57893
NVE18742	0.569367	0.375459	0.966422	1.11644
NVE18741	0.181414	0.0858218	0.983375	1.64756
NVE18740	1.644	1.73633	3.79947	5.20829
NVE1874	0.932734	0.674852	3.79199	2.46029
NVE18739	1.29184	0.533527	2.74174	3.12508
NVE18724	0.716527	0.319029	1.98009	1.77038
NVE18693	1.05979	0.835595	3.51066	5.13823
NVE18685	5.70558	8.10887	13.105	20.9682
NVE18684	0.604568	0.615749	1.2723	2.48084
NVE18681	0.240776	0.0569521	0.489432	1.77667
NVE18626	5.54285	3.25784	13.6192	7.22191
NVE18612	4.10155	2.19143	14.2988	7.58681
NVE18606	0.0395581	0.0187138	0.839846	1.24617
NVE1857	0.0510301	0.0348701	0.133184	0.135171
NVE18569	0.581256	0.349968	1.36055	2.06954
NVE18545	3.36022	2.05591	5.99053	8.62098
NVE18530	1.34314	1.16809	2.42688	2.03779
NVE18523	1.81965	1.39402	4.07303	7.18371
NVE18522	1.25462	1.00536	2.01248	2.23814
NVE18498	1.29502	0.492774	1.83126	2.8444
NVE18476	2.77382	1.91785	3.8746	6.3099
NVE18428	18.363	13.2936	51.6556	36.8183
NVE18425	14.215	28.5019	45.6203	61.3589
NVE1838	33.2023	34.3815	61.9463	98.7724
NVE18378	2.50774	1.76384	4.37728	4.73757
NVE18376	3.00452	3.1707	13.7807	20.7271
NVE18375	3.29964	2.83471	7.98909	12.511
NVE18374	0.696117	0.586588	2.20114	2.61769
NVE18360	1.62652	0.972882	5.03332	7.51319
NVE18352	0.533823	0.178261	1.73051	1.62196
NVE18350	0.725656	0.343287	1.51604	2.34262
NVE18299	0.421205	0.402586	0.698934	1.02463
NVE18284	21.4898	21.6585	64.3216	112.114
NVE18270	0.815079	0.317943	2.70002	2.13467
NVE18264	3.98626	2.52015	9.19605	6.89171
NVE18262	1.91514	0.817176	3.56219	4.09244
NVE18252	2.59845	1.91586	6.53501	3.81349
NVE18228	0.711352	0.458891	1.84034	1.93626
NVE18227	3.3432	2.685	8.92061	9.79709
NVE18200	12.109	13.8614	27.687	26.1352
NVE1820	0	0.0909379	2.53987	0.231861
NVE18182	13.7642	5.22525	33.4673	25.6566
NVE1817	7.06421	4.71438	28.587	39.6741
NVE18163	158.981	111.928	262.403	226.411
NVE1816	10.4509	4.78172	46.8033	53.1787
NVE18146	0.564399	0.534002	1.91212	2.48278
NVE18141	1.38616	1.74867	11.6882	35.3009
NVE18135	0.483227	0.411481	2.70669	3.78512
NVE18131	5.12244	2.87203	12.4265	7.48424
NVE18117	16.7405	6.61761	84.5282	121.314
NVE18116	16.6124	5.73604	55.03	40.9689
NVE18113	2.15858	1.02432	4.58856	6.16031
NVE18094	1.1634	0.680723	1.97765	1.89419
NVE18091	3.28207	2.31625	13.0757	34.7849
NVE18082	0.692453	0.81139	1.36667	2.41268
NVE18079	1.7491	1.54285	3.325	4.41592
NVE18047	2.01272	0.991833	3.46625	2.6895
NVE18045	15.8192	9.56501	31.6203	26.685
NVE18041	13.244	7.00445	58.4626	59.9152
NVE18014	6.53132	6.92026	15.6272	16.107
NVE1800	1.68459	1.57691	3.72384	5.24888
NVE17997	0.809536	0.513033	1.9664	2.62262
NVE17976	4.33462	1.94973	9.37283	6.49377
NVE17952	1.62773	1.11227	5.06521	4.61957
NVE17946	0.288343	0.352384	1.36762	3.15058
NVE17890	2.08257	1.21807	7.56007	14.5289
NVE1787	1.68348	1.18111	3.04183	3.56311
NVE17869	100.695	42.5491	691.467	711.627
NVE17862	0.931875	0.826581	1.38122	3.01662
NVE17854	87.7503	33.8571	153.753	151.297
NVE17836	0.0448512	0.0247541	0.148574	0.114561
NVE17834	0.52871	0.416862	1.47277	1.21291
NVE17821	5.17491	2.85207	16.2474	23.8864
NVE17782	1.03325	0.733202	1.9603	4.24223
NVE17781	0.852272	0.620777	2.23659	1.96575
NVE17774	5.75814	2.1125	16.5618	15.7416
NVE1775	38.1059	26.7376	124.889	114.399
NVE17749	1.07533	0.999871	2.88096	3.64115
NVE1770	1.31727	1.30106	3.06362	3.29391
NVE17693	0.464797	0.339817	1.18339	1.65489
NVE17645	19.5448	13.697	34.2818	38.0318
NVE17633	0.947118	1.0093	2.21571	2.05983
NVE17632	0.0786114	0.123963	0.402448	0.594942
NVE17628	1.21242	1.12974	3.10347	4.06652
NVE17608	3.58417	2.23982	7.15572	6.02788
NVE17607	2.59852	1.45012	6.73353	8.75254
NVE17606	28.1192	11.2559	67.6133	67.8945
NVE17600	2.57882	0.519616	21.5291	15.2882
NVE17596	3.16882	2.69834	5.30245	7.83588
NVE17588	0.0969362	0.0611436	1.13848	0.660263
NVE17587	2.35745	2.0506	10.8551	10.4891
NVE17555	1.59835	1.30223	2.80779	5.24184
NVE17523	13.4017	12.586	27.2495	37.0862
NVE17498	7.52832	4.67438	16.3657	11.7067
NVE1749	2.17437	1.66039	4.30002	5.22831
NVE17460	21.0966	18.5756	44.9127	55.8053
NVE17459	0.252448	0.183404	0.472431	0.73693
NVE17434	1.34642	1.3194	4.25742	2.72944
NVE174	1.5136	1.18712	3.67949	3.9735
NVE17397	1.02895	1.16283	3.92493	4.0883
NVE17394	0.641091	0.330853	1.28473	1.11152
NVE17367	38.1089	28.9739	76.5708	76.5162
NVE17356	0.347063	0.289279	0.67189	1.31331
NVE17331	0.312435	0.174678	0.769814	0.693244
NVE17324	2.0761	1.61072	5.21959	4.47798
NVE17322	22.5965	12.1922	46.877	37.6481
NVE17321	0.438409	0.494566	0.944483	1.79934
NVE17317	1.34492	0.861577	2.50603	2.30607
NVE17303	11.107	7.2308	46.0294	35.6865
NVE17277	0.0627209	0.0944091	0.195749	0.43854
NVE1726	1.52844	1.53118	2.72687	4.18468
NVE17254	0.527778	0.42253	2.20068	2.36201
NVE1725	13074.3	3507.8	77063.3	51264.6
NVE17230	2.67398	1.89747	10.3533	26.272
NVE17215	26.3375	16.8104	68.7388	60.5095
NVE17210	1.95494	1.62493	3.36727	5.206
NVE17188	1.54988	1.52506	3.08047	4.75052
NVE17182	2.59331	1.79049	8.23175	8.03625
NVE1717	0.0762924	0.0649651	0.234346	0.363756
NVE17131	0.130594	0.102967	0.629244	0.444759
NVE1713	0.672847	0.394091	2.11308	5.56504
NVE17128	0.801329	0.667912	1.48237	2.44748
NVE17126	0.392147	0.287164	0.766795	0.933033
NVE17099	0.00751467	0.00473996	0.0588381	0.0412322
NVE17092	0.748357	0.451286	2.90496	4.10771
NVE17073	0.898103	0.251058	2.72918	2.2708
NVE17062	2.75702	2.58482	4.57399	13.7997
NVE17061	0.702353	0.714365	2.03049	1.89365
NVE17059	8.65015	7.17005	27.8909	35.2794
NVE17049	1092.72	341.541	6086.29	4552.04
NVE17036	30.8993	13.8445	54.7573	53.9653
NVE17034	0.44721	0.193932	1.44775	1.33266
NVE17024	17.1953	17.5781	50.4883	55.3583
NVE17003	2.85685	3.43713	8.6829	6.10092
NVE16993	3.78949	4.66969	10.9885	15.3949
NVE16992	0.61192	0.992509	3.04056	4.61455
NVE16991	6.23792	9.76093	10.675	37.9264
NVE16967	0.00974146	0.011521	0.0484042	0.0829402
NVE16954	0.218368	0.264715	0.509643	0.777256
NVE16947	0.171036	0.17531	0.643834	0.614852
NVE16944	13.5093	7.14812	21.478	16.4288
NVE16911	0.0880758	0.0718382	0.181092	0.181008
NVE16897	1.17415	0.956844	2.40802	3.66309
NVE16895	6.12074	4.80154	10.4474	11.2861
NVE16889	6.23202	4.87725	16.5431	15.3285
NVE16888	0.420073	0.312281	1.0572	1.17516
NVE16883	0.199373	0.0980903	0.461108	0.823849
NVE16875	33.4937	19.5351	73.5949	46.2485
NVE16854	1.6807	1.08577	5.01235	4.04159
NVE16842	3.50324	3.32392	5.22126	8.1224
NVE16830	0.77214	0.378322	2.0346	1.94615
NVE16815	2.28194	1.65853	9.03347	13.4117
NVE16800	40.4039	38.2278	67.3462	82.2312
NVE16788	19.6311	22.1548	42.1961	32.1982
NVE16787	18.3994	17.7943	43.1534	40.077
NVE16780	0.664469	0.43346	2.18005	2.42176
NVE16779	0.698932	0.214472	2.03084	2.02649
NVE16768	0.529175	0.384447	1.70741	2.29565
NVE16766	3.07897	1.62304	5.80173	7.68968
NVE16760	3.19791	1.807	5.97884	7.79009
NVE16759	0.614912	0.269612	0.907822	1.23012
NVE16732	2.79242	1.54118	3.1955	6.08641
NVE16724	0	0.0140819	0.147909	0.278785
NVE1672	4.34754	2.18391	27.656	32.0802
NVE16717	81.9272	78.0655	166.475	158.567
NVE16716	11.9033	12.653	30.318	26.4559
NVE16715	8.04961	9.21798	15.135	22.4743
NVE16713	0.926134	0.905463	2.01924	1.67518
NVE16709	7.94096	5.92924	23.8259	21.604
NVE16706	8.54577	5.359	25.6753	16.0749
NVE16704	4.27743	4.11565	15.0645	28.8057
NVE16682	18.539	14.7099	37.3968	25.7228
NVE16681	3.2734	2.70887	7.89725	5.19721
NVE16680	2.03321	0.742002	6.35034	6.36388
NVE16678	5.14477	5.2582	9.46913	9.70081
NVE16675	5.49755	5.58046	10.4575	9.39275
NVE16672	23.1786	17.0329	54.5344	51.4591
NVE16668	49.9836	50.6153	177.908	176.228
NVE16652	0.944962	0.605359	3.75277	3.64285
NVE16623	0.535996	0.523487	1.03877	1.83523
NVE16620	3.06136	1.55552	6.59681	8.30215
NVE16616	1.08196	1.65366	3.83475	6.37754
NVE16574	0.631376	0.620952	1.90636	2.30115
NVE16573	2.1682	1.31877	5.63663	5.77672
NVE16569	8.55027	3.84264	22.1358	15.9398
NVE16557	1.29085	1.09919	2.43841	3.09065
NVE16553	0.583851	0.987086	1.97153	2.53711
NVE16552	3.88901	2.53547	12.8446	12.3382
NVE16533	6.03575	5.16099	12.218	13.0259
NVE16531	1.21463	0.992917	2.72139	3.01145
NVE16520	0.621684	0.312482	1.47433	2.53628
NVE16516	6.23475	3.74357	13.3957	13.2936
NVE16515	1.55036	0.647142	2.80129	2.39842
NVE16467	1.39808	0.647465	4.79966	3.04059
NVE16450	2.52352	1.67132	7.21947	10.6951
NVE16446	3.83842	3.83761	7.56114	7.72661
NVE16440	1.6909	1.1494	5.0278	7.08183
NVE16436	1.26171	1.26696	2.49481	3.60781
NVE1642	55.9979	27.3749	370.395	369.102
NVE16409	0.677904	0.481045	1.74983	2.17129
NVE16401	0.201267	0.190427	0.545495	0.603846
NVE16399	40.2819	21.7616	73.8174	63.1397
NVE1639	42.2205	27.1645	69.76	53.6186
NVE16389	0.460676	0.272416	1.25803	0.766625
NVE16388	0.502645	0.227879	1.49477	1.48597
NVE16379	0.175513	0.147609	1.0571	1.17334
NVE16356	885.844	388.327	6588.49	5133.99
NVE16344	0.501172	0.313984	2.64324	2.86008
NVE16330	5.92103	2.27114	9.10821	13.3525
NVE16267	9.38852	2.7135	20.1171	15.7721
NVE16257	134.633	103.739	281.204	329.567
NVE16256	0.0912326	0.129478	0.343428	0.40133
NVE16233	0.775746	0.759275	4.08418	3.75032
NVE16231	3.314	1.70789	5.35237	6.30523
NVE16229	1.39686	1.37727	2.40438	3.25494
NVE16224	1.1564	1.06138	1.86622	2.69846
NVE16212	5.30988	2.17702	13.7518	11.4279
NVE16161	0.612515	0.706298	2.45557	3.36805
NVE16160	0.626483	0.536672	1.63677	2.3258
NVE16131	1.95827	0.560415	5.08909	3.73256
NVE16111	3.48975	2.6762	6.13959	7.13095
NVE16110	0.753553	0.766441	1.20839	2.12793
NVE1606	0.425077	0.368668	0.992076	1.16618
NVE16056	0.0869346	0.108691	0.454408	0.366562
NVE16041	3.77662	2.04396	5.77477	7.58294
NVE1604	0.0524309	0.0992141	0.497363	0.550566
NVE16021	0.289817	0.205656	0.981866	1.35715
NVE16017	0.57933	0.371944	1.12154	1.59719
NVE15980	1.97829	1.87728	5.24544	5.32879
NVE15978	1.86475	1.52907	9.60265	5.89203
NVE15971	5.84903	3.17911	18.8883	22.3215
NVE15968	1.63373	1.21369	2.36155	3.79859
NVE15965	2.94468	2.10439	4.92444	6.50791
NVE15964	0.556826	0.460982	0.880347	1.42227
NVE15961	1.89746	1.85717	3.13291	6.53638
NVE15942	11.4228	8.22021	29.8443	36.155
NVE15937	15.3531	16.0161	44.6346	57.2033
NVE15908	0.51607	0.300477	2.86914	1.78009
NVE15894	30.1886	14.7073	77.496	69.1064
NVE15878	0.761344	0.611197	1.45902	2.95955
NVE15877	2.78703	2.63693	5.98002	14.2375
NVE1587	0.702114	0.703807	1.14568	1.62044
NVE15856	1.50191	1.33014	2.5402	2.59714
NVE15855	4.01925	1.81085	8.42177	10.5313
NVE15854	1.89974	1.5353	4.21922	5.93072
NVE15852	3.50595	3.03281	19.4569	44.7469
NVE15830	36.5879	30.6291	80.1547	57.7443
NVE15809	4.26999	3.58448	12.1002	10.8486
NVE15805	9.33068	4.65005	33.1885	25.6649
NVE15769	1.23115	0.482985	3.82511	4.61899
NVE15758	0.399258	0.226653	0.865689	1.33708
NVE15742	44.8038	38.0986	153.114	110.78
NVE15724	2.74285	3.09922	6.13258	7.19073
NVE15722	0.650754	0.191081	1.98674	1.1336
NVE15684	0.187627	0.25642	0.678034	0.745492
NVE1568	0.886308	0.699996	1.85252	1.40904
NVE15677	65.9579	60.2185	132.97	120.95
NVE15676	3.21417	1.22593	12.8311	13.6373
NVE15643	10.2696	13.0799	25.4786	19.7742
NVE15618	0.165388	0.11736	0.311285	0.758829
NVE15614	5.47067	4.24684	11.7188	13.0269
NVE15584	2.94545	1.64833	12.1471	13.8768
NVE15558	1.82203	0.992547	5.48695	3.03993
NVE15557	0.746291	0.294207	2.58453	2.11801
NVE15555	0.238346	0.169132	1.61498	2.90869
NVE15553	1.89604	0.805744	9.46475	8.19014
NVE15546	0.659457	0.514477	1.79778	2.69244
NVE15544	9.50286	5.46265	15.1205	16.3348
NVE15540	0.504395	0.289747	0.813729	1.56442
NVE15537	2.25906	1.33149	3.69706	3.86781
NVE15531	75.8751	52.7241	149.834	175.178
NVE15530	5.65165	5.30512	11.6872	10.0845
NVE15499	3.8765	3.16529	6.57256	10.007
NVE15485	1.88399	1.70389	2.66991	4.51863
NVE15480	0.8955	0.79743	2.66502	3.25906
NVE15471	0.611485	0.380029	5.79517	6.02295
NVE15454	0.183636	0.2389	0.912465	0.912042
NVE15442	16.5087	9.25159	27.5345	28.544
NVE15426	2.05875	1.45318	5.43223	6.52915
NVE15410	0.0873453	0.0964146	0.28934	0.24789
NVE15409	2.08797	4.32143	8.84222	10.8886
NVE15405	0.433306	0.289907	0.553641	0.917037
NVE1540	0.659464	0.508071	2.63847	2.51328
NVE15391	2.55061	2.03773	3.968	4.95599
NVE15386	178.133	92.2665	337.074	245.871
NVE15346	150.922	75.0557	568.31	517.241
NVE15324	2.43335	2.47575	5.90247	8.11686
NVE15320	4.61631	2.18384	6.60334	18.5602
NVE15297	6.91843	2.9825	37.9775	25.5004
NVE15294	1.23442	0.977023	3.3242	3.93452
NVE15276	590.951	603.412	1253.5	1197.3
NVE15270	0.272645	0.279457	1.39579	2.52768
NVE15255	0.633543	0.201979	1.44335	0.867743
NVE1525	0.536934	0.35443	1.42141	1.80027
NVE15220	0.32153	0.117005	0.558619	1.48811
NVE15219	0.379383	0.172828	1.20596	2.53625
NVE15214	0.049555	0.0390717	0.109437	0.159392
NVE15206	0.278083	0.18875	0.491536	0.78235
NVE15188	3.63935	2.49811	16.4396	23.0471
NVE15187	0.201408	0.178651	0.758162	1.10034
NVE15162	0.463948	0.548701	3.4696	3.37955
NVE15155	0.174019	0.0457351	0.960754	0.504848
NVE15111	0.250826	0.100403	0.732109	0.613293
NVE15086	17.7724	11.5567	39.7377	57.11
NVE15085	0.15438	0.0834659	0.338718	0.488211
NVE15078	0.945908	0.815722	1.84266	1.9407
NVE15074	0.411004	0.247746	0.673757	0.74126
NVE15052	6.63353	1.92397	19.2631	16.0024
NVE15038	1.35766	1.1738	3.46819	4.15426
NVE15029	1.80275	0.920667	3.25733	2.83722
NVE15024	3.88886	3.41378	8.1915	7.69623
NVE14995	1.64282	3.28139	6.59636	7.35624
NVE14988	1.10276	0.629334	2.90975	3.20918
NVE14986	9.12381	4.08435	42.6614	37.2572
NVE14985	7.66085	5.64662	38.9366	48.1687
NVE14980	3.40675	2.14884	4.82185	8.76613
NVE1498	0.373867	0.307878	1.5262	2.3972
NVE14971	1.62549	1.18763	3.11653	4.5722
NVE14966	17.4336	12.6052	32.2233	21.77
NVE14946	28.6725	25.1656	50.1935	50.4251
NVE14942	10.77	6.06902	24.9928	45.5791
NVE14941	68.596	28.8276	156.534	165.194
NVE14940	94.2709	83.3601	174.869	152.235
NVE14925	2.067	1.77788	6.19636	5.06629
NVE14890	3.74588	2.011	12.8902	12.2316
NVE14882	5.96139	3.85106	16.3156	13.3786
NVE14844	0.318668	0.382265	0.801995	0.878555
NVE1484	30.6858	18.4537	120.302	220.097
NVE14831	1.78041	0.772072	2.81485	6.2319
NVE14825	1.22855	2.22368	5.88735	12.9158
NVE14814	0.960668	0.710829	1.63566	1.53099
NVE14811	4.61972	3.44465	10.5482	9.4184
NVE1481	2.36201	1.74773	4.73293	6.94415
NVE14787	0.494352	0.724977	4.82343	1.90807
NVE14786	0.38138	0.0601399	1.66533	0.829821
NVE14745	2.67091	2.01432	4.6861	4.26247
NVE14731	1.96668	1.06385	3.38111	3.6127
NVE14670	0.364001	0.194417	0.763782	1.13302
NVE14644	168.139	99.5926	244.026	376.237
NVE14643	2.86445	1.75795	15.667	19.1811
NVE14642	1.57659	0.678034	5.69737	2.84736
NVE14641	0.48949	0.126307	2.0101	1.91962
NVE14618	4.30022	1.87187	8.27216	7.55455
NVE14617	0.306939	0.165309	0.554598	0.758534
NVE14615	0.856422	0.729267	1.49586	2.10649
NVE14591	0.333591	0.280555	0.912505	1.29915
NVE14579	1.98035	1.49043	4.14749	4.85391
NVE14578	2.27847	1.78332	4.01648	5.67256
NVE14575	1.76145	1.60408	3.15088	3.93927
NVE14552	1488.91	889.391	8552.25	7065.89
NVE1455	0.479784	0.174594	1.3337	1.65493
NVE14548	0.90819	0.689683	2.32112	2.63854
NVE14530	0.924014	0.937996	1.56522	2.39294
NVE14529	1.03034	0.713474	1.80772	2.02572
NVE14498	1.01742	1.17969	2.88368	1.93632
NVE14477	0.872277	0.507355	2.73878	2.41063
NVE14453	2.56352	1.38194	10.5026	11.6745
NVE14428	2.70185	1.14952	6.89487	4.4066
NVE14427	6.52	3.44328	18.3565	20.4314
NVE14421	4.90195	4.42322	15.5001	56.3692
NVE14416	1.10178	0.927461	1.71264	2.56589
NVE14415	1.52031	0.948057	8.36588	2.43193
NVE14411	7.36964	6.62017	10.7725	14.8875
NVE14374	1.24399	0.484206	2.87368	2.81547
NVE14354	1.89847	1.83364	5.43128	8.44112
NVE14352	0.246248	0.209687	0.667407	1.04364
NVE14339	0.398341	0.362928	0.799721	0.904408
NVE14313	0.526354	0.601756	1.7436	2.40256
NVE14305	0.455108	0.161474	1.23348	1.61452
NVE143	0.607045	0.301534	3.64703	0.87864
NVE14296	0.25702	0.0911915	1.21905	1.20357
NVE14293	1.93658	1.00992	2.65879	3.02934
NVE14292	6.14457	3.2903	20.5351	23.0199
NVE14271	1.13668	0.709801	3.84065	4.33567
NVE14262	0.562541	0.313085	0.956648	1.21148
NVE14253	1.59802	0.994164	2.87753	3.21197
NVE14233	0.084712	0.148849	0.426391	0.425881
NVE1423	2.94953	1.52733	9.54252	8.55189
NVE14206	0.721005	0.654886	1.38093	2.40639
NVE14197	3.4273	2.30805	9.21616	7.64415
NVE14196	1.29053	1.02823	4.61762	4.66499
NVE14192	2.18492	1.5854	6.72324	6.30348
NVE14188	1.6359	0.66528	2.98179	4.20293
NVE14186	30.593	23.0167	46.1103	63.0969
NVE14168	2.03448	0.898925	7.44914	8.06067
NVE14167	2.59503	1.5924	5.6257	6.07901
NVE14166	5.64844	3.50307	11.824	13.4305
NVE14164	6.49342	3.69168	14.3583	12.5877
NVE14163	19.0611	11.2109	44.2528	39.2873
NVE14162	26.9834	19.2807	68.2385	67.4544
NVE14159	0.496612	0.425816	1.06556	1.53273
NVE14156	8.31165	4.64287	34.2361	30.3057
NVE14086	481.206	378.595	963.763	1070.91
NVE14084	5.53326	3.19023	13.4347	19.6787
NVE1408	16.5815	13.031	28.9822	51.1695
NVE14074	3.87017	1.51618	9.0689	6.14402
NVE14042	0.0664607	0.0943218	0.480343	0.754475
NVE14030	1.52493	1.00227	2.5916	3.57932
NVE1403	0.833428	0.394271	2.42997	1.30092
NVE14029	0.167464	0.207197	0.546981	1.01635
NVE14022	1.07902	0.757447	2.45279	3.59575
NVE1402	2.92188	2.31863	5.96068	5.93846
NVE14014	0.0537967	0.0302215	0.103279	0.135502
NVE14009	6.53798	7.63819	9.87864	16.5974
NVE13982	26.5555	24.401	50.6056	45.2195
NVE13981	4.24896	3.09178	7.35357	7.5452
NVE13959	2.46985	0.773458	5.46837	4.12675
NVE13949	0.616459	0.606281	1.89063	2.70719
NVE13937	2.07194	1.01938	4.04322	7.00928
NVE13935	13.1579	12.5345	23.4851	29.9424
NVE13916	79.0548	66.9075	155.183	115.773
NVE13903	3.18839	2.55494	12.6977	15.7708
NVE13902	1.86618	1.16221	5.03656	6.34886
NVE13900	0.5291	0.215172	1.79462	2.5501
NVE13899	1.53129	1.22244	4.23672	11.7882
NVE13888	5.51419	1.44763	11.4415	7.48083
NVE13883	18.9494	8.14064	45.251	33.5757
NVE13881	2.45607	1.48327	7.261	7.59929
NVE13879	2.53457	1.2481	5.12427	6.25867
NVE13877	1.24647	0.961114	1.91526	2.57377
NVE13865	0.895872	0.650331	4.53521	4.99738
NVE13858	1.63964	1.60702	2.88666	3.26453
NVE13857	3.1019	2.16062	4.89984	4.69872
NVE13841	3.52835	1.91484	11.343	8.89524
NVE13838	0.0623222	0.0294828	0.394128	0.530621
NVE13807	0.226355	0.171331	0.521467	0.867248
NVE13800	0.185498	0.292513	0.642411	0.912519
NVE13788	0.986741	0.729373	5.79446	10.6766
NVE13738	41.0553	31.832	111.561	289.809
NVE13734	63.8864	50.18	120.013	103.115
NVE13724	9.9023	7.17498	28.2651	21.6003
NVE13707	6.58021	2.66428	28.2522	20.2832
NVE13699	0.568054	0.408263	3.71083	1.28353
NVE13686	3.8927	2.2785	10.9279	9.74942
NVE13682	13.4593	3.91598	32.8252	23.5286
NVE13675	0.0329369	0.0623259	0.287644	0.218112
NVE13655	0.611561	0.693257	1.01119	2.31856
NVE13639	15.4751	13.5286	27.3479	39.6786
NVE13631	6.71417	8.47008	19.1307	19.8369
NVE13549	0.719867	0.600968	4.4377	7.33083
NVE13542	0.576431	0.336856	1.07217	2.98319
NVE13533	0.17693	0.0837003	0.62796	0.796243
NVE13530	0.241162	0.158907	0.599154	0.694208
NVE1347	3.31477	1.56812	7.27279	5.53698
NVE1346	1.7499	1.01823	2.35557	4.70805
NVE13457	183.483	95.5665	884.529	803.939
NVE13450	2.83928	1.82289	16.6121	16.5765
NVE13440	126.778	54.4836	474.889	408.454
NVE13429	3.4456	2.18006	8.53159	8.69227
NVE13417	0.702144	0.752905	3.25628	3.40091
NVE134	5.38232	5.97383	13.6526	23.7942
NVE13367	0.817358	0.744155	1.72765	2.00457
NVE13363	0.520049	0.140583	4.2061	5.13059
NVE13353	0.401794	0.481528	2.12957	3.70981
NVE13341	0.35204	0.395532	0.834868	1.19393
NVE13325	0.241793	0.350304	0.969344	3.02794
NVE13324	1.2575	0.743611	5.03659	7.43512
NVE13318	8.44476	6.81729	14.917	12.7107
NVE13317	9.10719	4.25796	14.6752	12.7873
NVE13307	1.11384	1.19756	2.7444	2.37564
NVE13306	26.7181	10.6622	99.8842	136.722
NVE13305	45.9615	21.5458	219.587	333.413
NVE13302	2.64851	0.893396	7.09504	4.15701
NVE13280	1.08081	0.796892	2.32235	1.60278
NVE13278	3.15703	1.15919	11.0062	6.96729
NVE13237	0.483909	0.572308	1.36011	2.80775
NVE13236	2.21681	2.04498	6.65912	11.702
NVE13235	7.77842	6.47843	27.3174	28.0453
NVE1322	20.1494	6.33953	48.2528	25.3365
NVE13217	1.51082	1.25414	2.3178	3.2037
NVE13203	4.02853	3.06905	10.3829	12.5716
NVE13202	2.96487	2.80519	6.69641	10.0973
NVE13184	0.805536	0.359905	1.57679	2.54017
NVE13179	1.9814	1.77659	5.49508	7.7157
NVE13171	1.65388	1.26143	2.65292	3.65925
NVE13144	1.17679	0.8193	2.24666	2.9995
NVE13132	0.46394	0.28093	1.05623	0.790011
NVE13125	23.3547	15.6938	65.4563	62.0639
NVE13087	0.11098	0.0562515	0.34734	0.343089
NVE13084	11.9671	9.13551	23.7613	24.6092
NVE13078	349.797	139.49	589.704	755.228
NVE1307	1.97108	2.36224	5.19383	3.72935
NVE13060	7.84584	9.10817	22.3838	44.7096
NVE13052	0.876213	0.770533	2.2971	2.46538
NVE13051	0.358268	0.1363	1.76548	2.20563
NVE13050	0.932864	0.735518	8.54019	12.9199
NVE13033	2.55156	2.41413	4.28102	9.17249
NVE1303	6.20815	4.92767	10.2951	13.6341
NVE13011	1.93698	1.02105	3.84986	3.61248
NVE13006	1.41084	1.01908	2.8233	2.91045
NVE13003	3.12667	2.07136	5.37891	4.8958
NVE13	0.193388	0.365945	1.6665	1.72253
NVE12997	0.565751	0.401461	1.66114	2.64929
NVE12992	144.822	56.9443	483.444	527.806
NVE12991	91.7135	44.3525	263.84	187.794
NVE12976	2.58084	1.41008	6.56794	9.47033
NVE12969	0.444572	0.29444	0.890306	1.13555
NVE12953	5.58225	4.1139	23.7751	25.3052
NVE12951	2.48752	1.81865	6.12903	9.04925
NVE12942	1.31458	0.662014	3.4863	2.88841
NVE12936	3.87139	2.70303	8.04856	6.27461
NVE12932	0.929752	1.31952	2.61991	4.49832
NVE12929	3.0424	1.5265	18.9071	14.8095
NVE12914	0.539923	0.354752	0.731677	1.23012
NVE12897	0.968479	0.687239	6.07609	7.39066
NVE12894	0.291895	0.331409	0.949348	1.01066
NVE12873	1.51059	0.974476	2.54334	4.14422
NVE12872	0.493986	0.359524	1.64782	1.18627
NVE1287	6.07673	5.56705	11.2883	13.3614
NVE1286	0.0318588	0.030143	0.37417	0.705252
NVE12856	2.04764	1.31029	3.86962	4.61536
NVE12826	2.20749	1.18834	6.6592	9.59187
NVE12753	1.81074	0.999378	3.99883	7.13747
NVE12751	88.1248	70.4358	200.548	142.47
NVE1274	7.10734	3.29509	34.7411	19.9585
NVE12734	0.130103	0.123095	1.08724	2.80621
NVE12733	0.697951	0.816762	2.35628	4.87907
NVE12731	20.2188	9.62726	130.774	121.746
NVE1272	2.90703	1.35544	8.46465	4.07172
NVE12705	1.11327	0.861105	1.76561	2.27394
NVE12700	1.13615	0.512626	1.88675	2.17697
NVE12680	0.393814	0.496806	3.32067	3.07979
NVE12671	1.299	0.665728	9.38848	11.6129
NVE12669	6.58318	5.29057	11.8949	15.0818
NVE12664	1.21221	0.951705	3.05246	3.08897
NVE12643	4.61003	2.29983	10.8286	7.56464
NVE12611	0.793142	0.61176	1.58888	1.12549
NVE1261	0.0620695	0.0629214	0.536725	0.251652
NVE12596	0.925442	0.505153	2.57254	4.0811
NVE12575	1.83418	0.72308	5.43147	5.95739
NVE1257	1.79929	3.22953	3.96824	8.05022
NVE12558	18.1782	11.838	35.9638	22.1839
NVE1254	2.97227	1.51769	13.6074	20.5664
NVE12517	23.7275	25.4833	67.1651	125.021
NVE1250	3.51133	1.74214	30.6394	21.5348
NVE12471	0.99162	0.607857	2.47309	5.08154
NVE1246	2.95832	2.02521	6.82301	9.09504
NVE12457	0.73576	0.432446	1.69199	1.87298
NVE12456	4.0676	2.65416	9.88397	20.4608
NVE12455	5.80376	4.37201	21.6652	25.9967
NVE12431	5.92225	2.5736	11.8206	9.381
NVE12428	0.774599	0.586305	1.44625	2.15438
NVE1242	0.149726	0.0157402	0.450892	0.339944
NVE12417	0.109803	0.0593651	0.52434	0.462986
NVE1241	11.7979	3.35335	57.0216	54.5513
NVE1240	0.0163983	0.0232727	0.0888888	0.223388
NVE12396	5.42136	3.26872	8.93136	13.8173
NVE12378	2.05961	1.57041	3.39309	8.27967
NVE12377	0.153788	0.129338	0.306177	0.454239
NVE12373	0.173706	0.0821751	0.435922	0.405344
NVE12369	6.94709	4.09085	15.932	18.7786
NVE12362	2.54308	0.914323	5.33021	7.56382
NVE12262	0.405148	0.335411	2.28765	2.31403
NVE12260	4.55859	2.82983	12.126	19.8482
NVE12243	3.91613	3.15089	8.63598	11.7093
NVE12237	2.15173	0.994786	8.6594	7.85546
NVE12234	7.65295	4.05976	24.031	15.8784
NVE12229	8.41294	5.06306	19.1457	20.4913
NVE12216	1.68715	2.16053	3.97866	4.44104
NVE12207	6.82038	4.91924	10.5753	10.6275
NVE12177	3.62879	2.04614	10.1994	8.25975
NVE12173	0.818219	0.580051	1.37742	1.41826
NVE12161	298.936	161.769	622.844	516.083
NVE12152	0.977334	0.530845	4.45839	3.65036
NVE12151	1.07398	0.630705	3.7807	3.63658
NVE12150	4.84568	3.02395	19.467	20.5992
NVE12135	0.184078	0.112364	0.364792	0.424678
NVE12129	41.6384	18.4261	161.71	212.461
NVE1212	11.344	6.59255	19.3059	15.6265
NVE1211	7.75589	3.74587	39.7374	38.9892
NVE12106	7.1402	3.46842	27.0386	18.5717
NVE12089	15.4389	8.49404	68.7472	79.1955
NVE12085	5.00172	4.16402	16.4991	14.5689
NVE12064	0.961284	0.698375	2.45029	1.77331
NVE12062	0.164655	0.166914	0.31876	0.453947
NVE1204	2.64566	1.74775	10.4997	16.508
NVE12039	1555.25	1666.83	3230.36	3436.09
NVE12038	129.736	41.063	635.762	729.659
NVE1203	1.69222	2.053	7.86597	16.2514
NVE12028	5.62167	2.91734	10.6912	11.7903
NVE1202	5.15695	3.28293	33.8974	51.0382
NVE12011	0.191353	0.155587	0.502417	0.736537
NVE1199	0.62987	0.387365	1.00531	1.43008
NVE11972	2.78868	1.93489	8.6499	11.6869
NVE11967	1.22059	1.31907	2.89844	3.54037
NVE11963	3.39631	3.14714	6.10506	8.30734
NVE11961	0.868485	0.695293	1.77445	2.95018
NVE11960	0.611041	0.642368	1.47209	1.63782
NVE11926	14.3686	5.83549	56.8536	33.4694
NVE11924	2.28173	1.05943	4.92444	3.90938
NVE11921	0.703988	0.493387	1.30735	1.58356
NVE11920	0.564555	0.575238	1.11816	1.76246
NVE11881	0.558395	0.19812	1.63954	3.01103
NVE11880	1.03388	0.617572	1.5797	2.00121
NVE1186	3.22176	1.13221	7.48453	5.43386
NVE11826	1.35795	0.953877	2.13764	3.69043
NVE11808	7.07881	3.07053	11.9421	12.7686
NVE11792	0.0751515	0.035552	0.271578	0.682508
NVE11790	7.01989	4.90685	11.4847	13.4607
NVE11784	2.98783	2.23583	4.12257	7.7704
NVE1176	1.19555	0.565578	3.91171	3.13625
NVE11753	0.574452	0.527528	1.74011	3.9895
NVE11742	0.23231	0.219798	0.603396	2.02737
NVE11738	0.537164	0.424852	1.39143	1.93183
NVE11720	5.85327	3.9934	9.17314	9.23258
NVE11712	53.0374	53.7838	111.38	136.749
NVE11710	5.00559	2.516	16.3931	11.9864
NVE11687	2.18094	1.54761	4.05523	3.42589
NVE11683	0.405807	0.20208	0.897255	0.806191
NVE11678	5.98633	5.25136	14.5956	15.2108
NVE11655	0.703942	0.685763	1.20127	1.47395
NVE11641	4.4998	3.60801	21.8078	34.3509
NVE11640	10.6284	7.25324	38.3494	35.6978
NVE11639	2.71908	1.09216	3.89334	5.76583
NVE11636	0.455744	0.163558	1.09323	1.40047
NVE11611	72.8756	46.7471	196.374	161.622
NVE11594	0.400492	0.33682	0.964848	1.23765
NVE11583	31.2799	19.7484	193.007	255.129
NVE11580	0.689534	0.539915	1.50367	1.44408
NVE11577	1.14909	1.42544	2.67605	3.55105
NVE11548	4.15391	2.23552	10.5009	15.012
NVE11537	21.0894	13.8106	53.605	52.2131
NVE11510	6.59364	3.3205	67.9762	42.2855
NVE11507	1.84305	0.826004	3.68069	4.157
NVE11492	0.480399	0.285911	0.826017	1.07312
NVE1149	3.76135	3.2588	16.6782	32.0165
NVE11488	17.8301	12.3349	48.888	46.6307
NVE11486	3.95476	2.52163	6.04639	7.83039
NVE11464	0.0567882	0.0179099	0.290725	0.204146
NVE11463	3.18473	2.37069	9.26628	13.3007
NVE11453	1.0365	0.712848	2.77777	2.9812
NVE11452	3.29187	2.81129	7.0507	5.02466
NVE11449	2.93678	1.40735	18.8308	15.1649
NVE11445	0.606965	0.513367	1.32934	3.30947
NVE11440	3.588	3.69032	9.46654	7.40669
NVE1144	0.648813	1.01525	1.23244	5.58075
NVE11437	0.67239	0.545295	1.3234	1.4721
NVE11430	248.15	115.182	1415.01	1682.49
NVE11429	1.39117	0.914057	3.15818	3.2328
NVE11428	3.06837	1.76476	7.78712	13.8753
NVE11411	6.4718	4.88004	16.4598	10.6419
NVE11410	0.621266	0.445595	1.01391	1.83144
NVE11407	42.8839	26.0438	89.6231	78.5736
NVE11400	1.10456	1.27731	2.72443	3.53288
NVE11364	3.35885	3.09715	7.45767	11.019
NVE11363	6.88479	7.29901	12.5037	15.8119
NVE11360	3.03486	1.73264	6.00973	5.62329
NVE11341	0.286536	0.135552	1.91993	1.30113
NVE11330	1.38881	1.11691	2.14082	3.58677
NVE11325	0.939416	0.628883	2.57813	3.51625
NVE11297	2.0892	1.42505	2.73242	4.55036
NVE11276	3.40256	2.97599	9.04326	10.802
NVE11270	1.18327	0.55977	2.59391	2.24207
NVE11261	21.4505	15.7782	34.3488	34.5989
NVE11251	5.66413	2.81296	10.8926	12.5399
NVE11243	13.608	7.39884	38.6064	29.7079
NVE11231	18.9708	11.4519	49.6713	51.001
NVE11227	0.206161	0.306519	0.585365	1.17019
NVE11218	54.6572	62.3979	105.187	122.168
NVE11208	59.3715	49.2001	124.81	93.212
NVE11204	6.55253	6.58012	12.6995	15.5892
NVE11202	0.231949	0.128016	1.04775	1.57988
NVE11196	0.308919	0.244701	0.480292	0.738083
NVE11194	9.69528	5.96252	26.5509	28.7195
NVE1117	1.58435	1.35453	2.69025	4.51812
NVE11169	0.0283487	0.0268219	0.179278	0.337911
NVE11168	0.0716502	0.0438649	0.453119	0.456932
NVE11166	46.3818	25.6622	289.493	290.098
NVE11150	0.846907	0.336776	3.90325	1.87408
NVE11148	3.98742	2.07902	7.63084	7.47133
NVE11147	10.544	10.9776	23.4739	44.1215
NVE11138	2.92471	1.05231	4.54026	5.65835
NVE11131	9.26454	3.9741	15.6095	13.265
NVE11127	19.9839	8.52977	43.9816	23.7949
NVE11126	9.69408	3.06787	19.6803	14.7238
NVE11116	23.4905	13.3352	36.0045	49.4717
NVE11072	215.113	56.2959	549.55	404.704
NVE11070	30.9382	28.9201	57.5138	59.8588
NVE11064	1.79352	1.31126	2.70055	4.81246
NVE11039	0.612497	1.58048	3.82315	5.02526
NVE11026	0.68536	0.644998	1.04733	2.02372
NVE11019	3.19748	4.14755	6.24336	10.831
NVE11014	2.53247	2.86703	4.79675	7.7127
NVE11002	0.221369	0.130904	0.46665	0.86909
NVE11000	0.261539	0.138574	0.671045	0.736323
NVE10985	4.33341	2.36762	14.557	15.936
NVE10983	0.777278	0.562377	1.36313	1.54417
NVE10967	0.229322	0.160719	1.08192	1.01722
NVE10964	88.141	92.1904	151.629	217.223
NVE10963	11.3968	9.20656	31.1297	53.8702
NVE10953	10.0235	8.15238	38.2792	24.6603
NVE10952	16.4897	11.4869	47.3932	32.1419
NVE10931	8.79832	10.0158	15.8708	19.0908
NVE10929	1.04162	0.985519	1.84785	2.84867
NVE1091	1.61266	0.559463	16.2691	7.13983
NVE10903	0.553482	0.444628	1.24537	2.12208
NVE10902	5.20699	3.56283	15.5988	14.7092
NVE1090	0.290626	0.151235	0.883956	0.8688
NVE10897	10.2312	10.9947	19.8558	19.6445
NVE10896	6.75907	4.47338	14.9351	7.83367
NVE10890	0.270851	0.251846	0.61596	0.519528
NVE1089	10.4708	4.76143	34.2454	54.4113
NVE10886	5.57407	2.88414	7.10408	9.30807
NVE10880	0	0.0049203	0.0187928	0.0314857
NVE10864	1.29567	0.582298	3.21903	3.99342
NVE10863	2.09547	1.22922	4.37689	4.75763
NVE10852	9.20697	8.86853	30.1983	30.5792
NVE1085	1.39556	1.10761	2.78209	2.56461
NVE10849	1.27197	1.1195	2.72586	3.91213
NVE10804	3.19508	3.08469	5.91447	6.31415
NVE1075	1.15512	1.56398	4.31823	4.79306
NVE10747	0.168913	0.130758	0.346821	0.958765
NVE1074	4.40212	3.31901	12.9875	12.4934
NVE1073	1.34558	0.93035	2.61831	4.02445
NVE10717	0.159217	0.135577	0.373989	0.762748
NVE10705	0.717392	0.325236	4.09123	5.48021
NVE10689	2.17424	2.75843	5.26784	6.39498
NVE10672	0.944872	0.771357	1.90367	2.15951
NVE10651	1.67281	1.68823	8.86616	11.7106
NVE10646	3.60393	2.49734	7.58185	8.02884
NVE10643	2.04152	0.939325	3.56243	4.22243
NVE10631	23.4438	12.5916	144.597	174.591
NVE10623	0.55545	0.198851	1.49187	1.72977
NVE10620	0.530331	0.521067	1.0688	2.36186
NVE106	3.02839	4.15692	6.68381	7.0373
NVE10577	103.178	102.407	230.886	520.665
NVE10570	11.6026	12.7653	22.1826	28.0084
[truncated: 1,561 more rows]

## Sheet: source.fig1d
Feature	Cell	Expression	Identity
NvNcol1	gastrodermis	-0.322983	gastrodermis
EVA1C-like3	gastrodermis	-0.365215	gastrodermis
NVE19040	gastrodermis	-0.353806	gastrodermis
T194A-like	gastrodermis	-0.334677	gastrodermis
NVE19037	gastrodermis	-0.361245	gastrodermis
NVE18957	gastrodermis	-0.349996	gastrodermis
NvNcol6	gastrodermis	-0.36146	gastrodermis
NVE19039	gastrodermis	-0.375908	gastrodermis
NvNcol3	gastrodermis	-0.381653	gastrodermis
NVE18958	gastrodermis	-0.378695	gastrodermis
NVE18257	gastrodermis	-0.361788	gastrodermis
HMCN1-like10	gastrodermis	-0.36013	gastrodermis
USOM5-like25	gastrodermis	-0.347543	gastrodermis
NVE18256	gastrodermis	-0.376226	gastrodermis
FBP3-like4	gastrodermis	-0.368043	gastrodermis
USOM5-like4	gastrodermis	-0.368404	gastrodermis
NVE9193	gastrodermis	-0.350629	gastrodermis
NVE6993	gastrodermis	-0.406206	gastrodermis
NvTSP2	gastrodermis	-0.331293	gastrodermis
NVE13685	gastrodermis	-0.420437	gastrodermis
XYLT-like3	gastrodermis	-0.354261	gastrodermis
NVE2906	gastrodermis	-0.348169	gastrodermis
NVE17839	gastrodermis	-0.625913	gastrodermis
NVE23913	gastrodermis	-0.33599	gastrodermis
NvCellulase	gastrodermis	-0.408684	gastrodermis
NVE5901	gastrodermis	-0.355435	gastrodermis
ALK-like	gastrodermis	-0.357904	gastrodermis
NVE16867	gastrodermis	-0.340964	gastrodermis
FKB14-like2	gastrodermis	-0.339434	gastrodermis
NVE8163	gastrodermis	-0.364117	gastrodermis
NPDC1-like	gastrodermis	-0.603055	gastrodermis
NVE7860	gastrodermis	-0.391745	gastrodermis
NVE24272	gastrodermis	-0.723474	gastrodermis
NvAshA	gastrodermis	-0.492033	gastrodermis
INSM1-like	gastrodermis	-0.817185	gastrodermis
KAPR-like5	gastrodermis	-0.136561	gastrodermis
NVE7861	gastrodermis	-0.721693	gastrodermis
TBA1-like7	gastrodermis	-0.538444	gastrodermis
GBGE-like	gastrodermis	-0.850552	gastrodermis
CD151-like3	gastrodermis	-0.673497	gastrodermis
OIT3-like10	gastrodermis	-0.524566	gastrodermis
ACTB-like1	gastrodermis	-1.55821	gastrodermis
MOXD1-like1	gastrodermis	-0.602473	gastrodermis
CCND2-like	gastrodermis	-0.327724	gastrodermis
TRAD1-like2	gastrodermis	-1.03147	gastrodermis
HSBP1-like1	gastrodermis	-0.307675	gastrodermis
HMCN1-like3	gastrodermis	-0.478494	gastrodermis
NVE18593	gastrodermis	-0.468524	gastrodermis
NVE23457	gastrodermis	-0.4321	gastrodermis
NVE19335	gastrodermis	-0.484479	gastrodermis
GP2-like25	gastrodermis	-0.271388	gastrodermis
NVE8782	gastrodermis	-0.378193	gastrodermis
NVE16216	gastrodermis	-0.291058	gastrodermis
NVE17845	gastrodermis	-0.203683	gastrodermis
CHIT-like2	gastrodermis	-0.315962	gastrodermis
NVE6010	gastrodermis	-0.393978	gastrodermis
NVE17843	gastrodermis	-0.247415	gastrodermis
NVE1302	gastrodermis	-0.172577	gastrodermis
NVE16219	gastrodermis	-0.224122	gastrodermis
NVE17825	gastrodermis	-0.129928	gastrodermis
NVE10719	gastrodermis	0.0910867	gastrodermis
MTPN-like2	gastrodermis	-0.111509	gastrodermis
NVE6666	gastrodermis	0.437174	gastrodermis
Nve-MyHC-st	gastrodermis	0.626541	gastrodermis
Nvmuscle-LIM1.1	gastrodermis	-0.344219	gastrodermis
NvMyophilin-like	gastrodermis	-0.246444	gastrodermis
Nve-Tpm2	gastrodermis	-0.317627	gastrodermis
Nve-MELC4	gastrodermis	-0.242646	gastrodermis
Nve-Actin2	gastrodermis	-0.0161203	gastrodermis
Nve-MRLC3	gastrodermis	-0.374942	gastrodermis
APLP-like	gastrodermis	2.43779	gastrodermis
FRIS-like1	gastrodermis	2.26633	gastrodermis
VKT1-like1	gastrodermis	2.41563	gastrodermis
CO1A2-like1	gastrodermis	2.47054	gastrodermis
COA-like2	gastrodermis	2.4691	gastrodermis
MP20-like3	gastrodermis	2.45572	gastrodermis
FRIS-like4	gastrodermis	2.30135	gastrodermis
COA-like1	gastrodermis	2.46964	gastrodermis
NVE15772	gastrodermis	2.43517	gastrodermis
NVE15529	gastrodermis	2.18876	gastrodermis
NvNcol1	retractor muscle	-0.396431	retractor muscle
EVA1C-like3	retractor muscle	-0.348118	retractor muscle
NVE19040	retractor muscle	-0.294311	retractor muscle
T194A-like	retractor muscle	-0.305149	retractor muscle
NVE19037	retractor muscle	-0.325309	retractor muscle
NVE18957	retractor muscle	-0.308997	retractor muscle
NvNcol6	retractor muscle	-0.346742	retractor muscle
NVE19039	retractor muscle	-0.272239	retractor muscle
NvNcol3	retractor muscle	-0.328694	retractor muscle
NVE18958	retractor muscle	-0.321406	retractor muscle
NVE18257	retractor muscle	-0.339651	retractor muscle
HMCN1-like10	retractor muscle	-0.344717	retractor muscle
USOM5-like25	retractor muscle	-0.325611	retractor muscle
NVE18256	retractor muscle	-0.309907	retractor muscle
FBP3-like4	retractor muscle	-0.37158	retractor muscle
USOM5-like4	retractor muscle	-0.333673	retractor muscle
NVE9193	retractor muscle	-0.321197	retractor muscle
NVE6993	retractor muscle	-0.372006	retractor muscle
NvTSP2	retractor muscle	-0.352966	retractor muscle
NVE13685	retractor muscle	-0.398858	retractor muscle
XYLT-like3	retractor muscle	-0.364863	retractor muscle
NVE2906	retractor muscle	-0.332692	retractor muscle
NVE17839	retractor muscle	-0.630777	retractor muscle
NVE23913	retractor muscle	-0.356443	retractor muscle
NvCellulase	retractor muscle	-0.517674	retractor muscle
NVE5901	retractor muscle	-0.367183	retractor muscle
ALK-like	retractor muscle	-0.376229	retractor muscle
NVE16867	retractor muscle	-0.379245	retractor muscle
FKB14-like2	retractor muscle	-0.371731	retractor muscle
NVE8163	retractor muscle	-0.419059	retractor muscle
NPDC1-like	retractor muscle	-0.558399	retractor muscle
NVE7860	retractor muscle	-0.321726	retractor muscle
NVE24272	retractor muscle	-0.646237	retractor muscle
NvAshA	retractor muscle	-0.532453	retractor muscle
INSM1-like	retractor muscle	-0.714712	retractor muscle
KAPR-like5	retractor muscle	0.42528	retractor muscle
NVE7861	retractor muscle	-0.613813	retractor muscle
TBA1-like7	retractor muscle	0.671668	retractor muscle
GBGE-like	retractor muscle	-0.767409	retractor muscle
CD151-like3	retractor muscle	-0.698971	retractor muscle
OIT3-like10	retractor muscle	-0.392543	retractor muscle
ACTB-like1	retractor muscle	-1.22318	retractor muscle
MOXD1-like1	retractor muscle	-0.521465	retractor muscle
CCND2-like	retractor muscle	-0.399777	retractor muscle
TRAD1-like2	retractor muscle	-0.311276	retractor muscle
HSBP1-like1	retractor muscle	-0.601732	retractor muscle
HMCN1-like3	retractor muscle	-0.523695	retractor muscle
NVE18593	retractor muscle	-0.301441	retractor muscle
NVE23457	retractor muscle	-0.286639	retractor muscle
NVE19335	retractor muscle	-0.341033	retractor muscle
GP2-like25	retractor muscle	-0.478057	retractor muscle
NVE8782	retractor muscle	-0.619055	retractor muscle
NVE16216	retractor muscle	-0.54725	retractor muscle
NVE17845	retractor muscle	-0.520575	retractor muscle
CHIT-like2	retractor muscle	-0.735251	retractor muscle
NVE6010	retractor muscle	-0.501145	retractor muscle
NVE17843	retractor muscle	-0.574449	retractor muscle
NVE1302	retractor muscle	-0.749798	retractor muscle
NVE16219	retractor muscle	-0.692859	retractor muscle
NVE17825	retractor muscle	-0.750798	retractor muscle
NVE10719	retractor muscle	2.35768	retractor muscle
MTPN-like2	retractor muscle	2.46138	retractor muscle
NVE6666	retractor muscle	2.29945	retractor muscle
Nve-MyHC-st	retractor muscle	2.27364	retractor muscle
Nvmuscle-LIM1.1	retractor muscle	2.47456	retractor muscle
NvMyophilin-like	retractor muscle	2.47163	retractor muscle
Nve-Tpm2	retractor muscle	2.47376	retractor muscle
Nve-MELC4	retractor muscle	2.46789	retractor muscle
Nve-Actin2	retractor muscle	2.34977	retractor muscle
Nve-MRLC3	retractor muscle	2.46977	retractor muscle
APLP-like	retractor muscle	-0.129616	retractor muscle
FRIS-like1	retractor muscle	0.205531	retractor muscle
VKT1-like1	retractor muscle	-0.375973	retractor muscle
CO1A2-like1	retractor muscle	-0.265293	retractor muscle
COA-like2	retractor muscle	-0.209422	retractor muscle
MP20-like3	retractor muscle	-0.249338	retractor muscle
FRIS-like4	retractor muscle	0.151495	retractor muscle
COA-like1	retractor muscle	-0.231264	retractor muscle
NVE15772	retractor muscle	-0.287297	retractor muscle
NVE15529	retractor muscle	0.788815	retractor muscle
NvNcol1	ectoderm.epidermis	-0.393909	ectoderm.epidermis
EVA1C-like3	ectoderm.epidermis	-0.412292	ectoderm.epidermis
NVE19040	ectoderm.epidermis	-0.403249	ectoderm.epidermis
T194A-like	ectoderm.epidermis	-0.400152	ectoderm.epidermis
NVE19037	ectoderm.epidermis	-0.400321	ectoderm.epidermis
NVE18957	ectoderm.epidermis	-0.403117	ectoderm.epidermis
NvNcol6	ectoderm.epidermis	-0.43066	ectoderm.epidermis
NVE19039	ectoderm.epidermis	-0.474599	ectoderm.epidermis
NvNcol3	ectoderm.epidermis	-0.404956	ectoderm.epidermis
NVE18958	ectoderm.epidermis	-0.423962	ectoderm.epidermis
NVE18257	ectoderm.epidermis	-0.375875	ectoderm.epidermis
HMCN1-like10	ectoderm.epidermis	-0.369269	ectoderm.epidermis
USOM5-like25	ectoderm.epidermis	-0.367578	ectoderm.epidermis
NVE18256	ectoderm.epidermis	-0.389713	ectoderm.epidermis
FBP3-like4	ectoderm.epidermis	-0.37785	ectoderm.epidermis
USOM5-like4	ectoderm.epidermis	-0.387578	ectoderm.epidermis
NVE9193	ectoderm.epidermis	-0.400322	ectoderm.epidermis
NVE6993	ectoderm.epidermis	-0.47921	ectoderm.epidermis
NvTSP2	ectoderm.epidermis	-0.417401	ectoderm.epidermis
NVE13685	ectoderm.epidermis	-0.539676	ectoderm.epidermis
XYLT-like3	ectoderm.epidermis	-0.346899	ectoderm.epidermis
NVE2906	ectoderm.epidermis	-0.372219	ectoderm.epidermis
NVE17839	ectoderm.epidermis	-0.641656	ectoderm.epidermis
NVE23913	ectoderm.epidermis	-0.357879	ectoderm.epidermis
NvCellulase	ectoderm.epidermis	-0.503296	ectoderm.epidermis
NVE5901	ectoderm.epidermis	-0.37577	ectoderm.epidermis
ALK-like	ectoderm.epidermis	-0.380682	ectoderm.epidermis
NVE16867	ectoderm.epidermis	-0.384244	ectoderm.epidermis
FKB14-like2	ectoderm.epidermis	-0.376219	ectoderm.epidermis
NVE8163	ectoderm.epidermis	-0.487936	ectoderm.epidermis
NPDC1-like	ectoderm.epidermis	-0.490187	ectoderm.epidermis
NVE7860	ectoderm.epidermis	-0.440923	ectoderm.epidermis
NVE24272	ectoderm.epidermis	-0.767411	ectoderm.epidermis
NvAshA	ectoderm.epidermis	-0.548907	ectoderm.epidermis
INSM1-like	ectoderm.epidermis	-0.803371	ectoderm.epidermis
KAPR-like5	ectoderm.epidermis	-1.40373	ectoderm.epidermis
NVE7861	ectoderm.epidermis	-0.730904	ectoderm.epidermis
TBA1-like7	ectoderm.epidermis	-0.561003	ectoderm.epidermis
GBGE-like	ectoderm.epidermis	-0.907236	ectoderm.epidermis
CD151-like3	ectoderm.epidermis	-0.711972	ectoderm.epidermis
OIT3-like10	ectoderm.epidermis	-0.176172	ectoderm.epidermis
ACTB-like1	ectoderm.epidermis	0.784334	ectoderm.epidermis
MOXD1-like1	ectoderm.epidermis	0.0444733	ectoderm.epidermis
CCND2-like	ectoderm.epidermis	0.685238	ectoderm.epidermis
TRAD1-like2	ectoderm.epidermis	-0.907073	ectoderm.epidermis
HSBP1-like1	ectoderm.epidermis	-0.413638	ectoderm.epidermis
HMCN1-like3	ectoderm.epidermis	-0.309054	ectoderm.epidermis
NVE18593	ectoderm.epidermis	-0.818985	ectoderm.epidermis
NVE23457	ectoderm.epidermis	-0.403466	ectoderm.epidermis
NVE19335	ectoderm.epidermis	-0.427776	ectoderm.epidermis
GP2-like25	ectoderm.epidermis	2.46212	ectoderm.epidermis
NVE8782	ectoderm.epidermis	2.37976	ectoderm.epidermis
NVE16216	ectoderm.epidermis	2.43756	ectoderm.epidermis
NVE17845	ectoderm.epidermis	2.44332	ectoderm.epidermis
CHIT-like2	ectoderm.epidermis	2.28725	ectoderm.epidermis
NVE6010	ectoderm.epidermis	2.4103	ectoderm.epidermis
NVE17843	ectoderm.epidermis	2.42517	ectoderm.epidermis
NVE1302	ectoderm.epidermis	2.35994	ectoderm.epidermis
NVE16219	ectoderm.epidermis	2.38217	ectoderm.epidermis
NVE17825	ectoderm.epidermis	2.36538	ectoderm.epidermis
NVE10719	ectoderm.epidermis	-0.600322	ectoderm.epidermis
MTPN-like2	ectoderm.epidermis	-0.412379	ectoderm.epidermis
NVE6666	ectoderm.epidermis	-0.322522	ectoderm.epidermis
Nve-MyHC-st	ectoderm.epidermis	-0.566409	ectoderm.epidermis
Nvmuscle-LIM1.1	ectoderm.epidermis	-0.363047	ectoderm.epidermis
NvMyophilin-like	ectoderm.epidermis	-0.426383	ectoderm.epidermis
Nve-Tpm2	ectoderm.epidermis	-0.411931	ectoderm.epidermis
Nve-MELC4	ectoderm.epidermis	-0.441638	ectoderm.epidermis
Nve-Actin2	ectoderm.epidermis	-0.787067	ectoderm.epidermis
Nve-MRLC3	ectoderm.epidermis	-0.464877	ectoderm.epidermis
APLP-like	ectoderm.epidermis	-0.563271	ectoderm.epidermis
FRIS-like1	ectoderm.epidermis	-1.05582	ectoderm.epidermis
VKT1-like1	ectoderm.epidermis	-0.770159	ectoderm.epidermis
CO1A2-like1	ectoderm.epidermis	-0.317064	ectoderm.epidermis
COA-like2	ectoderm.epidermis	-0.330023	ectoderm.epidermis
MP20-like3	ectoderm.epidermis	-0.38225	ectoderm.epidermis
FRIS-like4	ectoderm.epidermis	-0.847555	ectoderm.epidermis
COA-like1	ectoderm.epidermis	-0.34691	ectoderm.epidermis
NVE15772	ectoderm.epidermis	-0.664875	ectoderm.epidermis
NVE15529	ectoderm.epidermis	-0.357327	ectoderm.epidermis
NvNcol1	ectoderm.pharyngeal	-0.274283	ectoderm.pharyngeal
EVA1C-like3	ectoderm.pharyngeal	-0.322992	ectoderm.pharyngeal
NVE19040	ectoderm.pharyngeal	-0.313021	ectoderm.pharyngeal
T194A-like	ectoderm.pharyngeal	-0.305638	ectoderm.pharyngeal
NVE19037	ectoderm.pharyngeal	-0.310072	ectoderm.pharyngeal
NVE18957	ectoderm.pharyngeal	-0.334248	ectoderm.pharyngeal
NvNcol6	ectoderm.pharyngeal	-0.286854	ectoderm.pharyngeal
NVE19039	ectoderm.pharyngeal	-0.283788	ectoderm.pharyngeal
NvNcol3	ectoderm.pharyngeal	-0.285031	ectoderm.pharyngeal
NVE18958	ectoderm.pharyngeal	-0.356984	ectoderm.pharyngeal
NVE18257	ectoderm.pharyngeal	-0.344116	ectoderm.pharyngeal
HMCN1-like10	ectoderm.pharyngeal	-0.347719	ectoderm.pharyngeal
USOM5-like25	ectoderm.pharyngeal	-0.349779	ectoderm.pharyngeal
NVE18256	ectoderm.pharyngeal	-0.342464	ectoderm.pharyngeal
FBP3-like4	ectoderm.pharyngeal	-0.351855	ectoderm.pharyngeal
USOM5-like4	ectoderm.pharyngeal	-0.333381	ectoderm.pharyngeal
NVE9193	ectoderm.pharyngeal	-0.315195	ectoderm.pharyngeal
NVE6993	ectoderm.pharyngeal	-0.361842	ectoderm.pharyngeal
NvTSP2	ectoderm.pharyngeal	-0.307275	ectoderm.pharyngeal
NVE13685	ectoderm.pharyngeal	-0.314702	ectoderm.pharyngeal
XYLT-like3	ectoderm.pharyngeal	-0.352472	ectoderm.pharyngeal
NVE2906	ectoderm.pharyngeal	-0.340476	ectoderm.pharyngeal
NVE17839	ectoderm.pharyngeal	-0.606224	ectoderm.pharyngeal
NVE23913	ectoderm.pharyngeal	-0.348882	ectoderm.pharyngeal
NvCellulase	ectoderm.pharyngeal	-0.347031	ectoderm.pharyngeal
NVE5901	ectoderm.pharyngeal	-0.342891	ectoderm.pharyngeal
ALK-like	ectoderm.pharyngeal	-0.346865	ectoderm.pharyngeal
NVE16867	ectoderm.pharyngeal	-0.327987	ectoderm.pharyngeal
FKB14-like2	ectoderm.pharyngeal	-0.323337	ectoderm.pharyngeal
NVE8163	ectoderm.pharyngeal	-0.347858	ectoderm.pharyngeal
NPDC1-like	ectoderm.pharyngeal	-0.54922	ectoderm.pharyngeal
NVE7860	ectoderm.pharyngeal	-0.377717	ectoderm.pharyngeal
NVE24272	ectoderm.pharyngeal	-0.691813	ectoderm.pharyngeal
NvAshA	ectoderm.pharyngeal	-0.502283	ectoderm.pharyngeal
INSM1-like	ectoderm.pharyngeal	-0.73249	ectoderm.pharyngeal
KAPR-like5	ectoderm.pharyngeal	-1.21433	ectoderm.pharyngeal
NVE7861	ectoderm.pharyngeal	-0.627396	ectoderm.pharyngeal
TBA1-like7	ectoderm.pharyngeal	-0.5207	ectoderm.pharyngeal
GBGE-like	ectoderm.pharyngeal	-0.788809	ectoderm.pharyngeal
CD151-like3	ectoderm.pharyngeal	-0.652073	ectoderm.pharyngeal
OIT3-like10	ectoderm.pharyngeal	2.43236	ectoderm.pharyngeal
ACTB-like1	ectoderm.pharyngeal	1.43808	ectoderm.pharyngeal
MOXD1-like1	ectoderm.pharyngeal	2.42397	ectoderm.pharyngeal
CCND2-like	ectoderm.pharyngeal	2.20624	ectoderm.pharyngeal
TRAD1-like2	ectoderm.pharyngeal	1.59667	ectoderm.pharyngeal
HSBP1-like1	ectoderm.pharyngeal	2.39336	ectoderm.pharyngeal
HMCN1-like3	ectoderm.pharyngeal	2.46057	ectoderm.pharyngeal
NVE18593	ectoderm.pharyngeal	2.36551	ectoderm.pharyngeal
NVE23457	ectoderm.pharyngeal	2.40487	ectoderm.pharyngeal
NVE19335	ectoderm.pharyngeal	2.44898	ectoderm.pharyngeal
GP2-like25	ectoderm.pharyngeal	-0.34676	ectoderm.pharyngeal
NVE8782	ectoderm.pharyngeal	-0.10956	ectoderm.pharyngeal
NVE16216	ectoderm.pharyngeal	-0.31738	ectoderm.pharyngeal
NVE17845	ectoderm.pharyngeal	-0.39199	ectoderm.pharyngeal
CHIT-like2	ectoderm.pharyngeal	-0.337962	ectoderm.pharyngeal
NVE6010	ectoderm.pharyngeal	-0.0618617	ectoderm.pharyngeal
NVE17843	ectoderm.pharyngeal	-0.384496	ectoderm.pharyngeal
NVE1302	ectoderm.pharyngeal	-0.13562	ectoderm.pharyngeal
NVE16219	ectoderm.pharyngeal	-0.251859	ectoderm.pharyngeal
NVE17825	ectoderm.pharyngeal	-0.276657	ectoderm.pharyngeal
NVE10719	ectoderm.pharyngeal	-0.465994	ectoderm.pharyngeal
MTPN-like2	ectoderm.pharyngeal	-0.384366	ectoderm.pharyngeal
NVE6666	ectoderm.pharyngeal	-0.058813	ectoderm.pharyngeal
Nve-MyHC-st	ectoderm.pharyngeal	-0.320881	ectoderm.pharyngeal
Nvmuscle-LIM1.1	ectoderm.pharyngeal	-0.329504	ectoderm.pharyngeal
NvMyophilin-like	ectoderm.pharyngeal	-0.363928	ectoderm.pharyngeal
Nve-Tpm2	ectoderm.pharyngeal	-0.33483	ectoderm.pharyngeal
Nve-MELC4	ectoderm.pharyngeal	-0.290252	ectoderm.pharyngeal
Nve-Actin2	ectoderm.pharyngeal	-0.379351	ectoderm.pharyngeal
Nve-MRLC3	ectoderm.pharyngeal	-0.302977	ectoderm.pharyngeal
APLP-like	ectoderm.pharyngeal	-0.277725	ectoderm.pharyngeal
FRIS-like1	ectoderm.pharyngeal	0.20137	ectoderm.pharyngeal
VKT1-like1	ectoderm.pharyngeal	-0.0903139	ectoderm.pharyngeal
CO1A2-like1	ectoderm.pharyngeal	-0.324104	ectoderm.pharyngeal
COA-like2	ectoderm.pharyngeal	-0.359818	ectoderm.pharyngeal
MP20-like3	ectoderm.pharyngeal	-0.157437	ectoderm.pharyngeal
FRIS-like4	ectoderm.pharyngeal	0.247122	ectoderm.pharyngeal
COA-like1	ectoderm.pharyngeal	-0.311935	ectoderm.pharyngeal
NVE15772	ectoderm.pharyngeal	-0.148564	ectoderm.pharyngeal
NVE15529	ectoderm.pharyngeal	-0.508467	ectoderm.pharyngeal
NvNcol1	neuroglandular	-0.341547	neuroglandular
EVA1C-like3	neuroglandular	-0.375588	neuroglandular
NVE19040	neuroglandular	-0.352902	neuroglandular
T194A-like	neuroglandular	-0.373837	neuroglandular
NVE19037	neuroglandular	-0.359202	neuroglandular
NVE18957	neuroglandular	-0.369061	neuroglandular
NvNcol6	neuroglandular	-0.363603	neuroglandular
NVE19039	neuroglandular	-0.38544	neuroglandular
NvNcol3	neuroglandular	-0.359089	neuroglandular
NVE18958	neuroglandular	-0.361604	neuroglandular
NVE18257	neuroglandular	-0.304335	neuroglandular
HMCN1-like10	neuroglandular	-0.342599	neuroglandular
USOM5-like25	neuroglandular	-0.364444	neuroglandular
NVE18256	neuroglandular	-0.294441	neuroglandular
FBP3-like4	neuroglandular	-0.257755	neuroglandular
USOM5-like4	neuroglandular	-0.2922	neuroglandular
NVE9193	neuroglandular	-0.310795	neuroglandular
NVE6993	neuroglandular	0.0739928	neuroglandular
NvTSP2	neuroglandular	-0.369659	neuroglandular
NVE13685	neuroglandular	0.121214	neuroglandular
XYLT-like3	neuroglandular	-0.332446	neuroglandular
NVE2906	neuroglandular	-0.337144	neuroglandular
NVE17839	neuroglandular	0.102001	neuroglandular
NVE23913	neuroglandular	-0.354726	neuroglandular
NvCellulase	neuroglandular	-0.321595	neuroglandular
NVE5901	neuroglandular	-0.346598	neuroglandular
ALK-like	neuroglandular	-0.32891	neuroglandular
NVE16867	neuroglandular	-0.357583	neuroglandular
FKB14-like2	neuroglandular	-0.343308	neuroglandular
NVE8163	neuroglandular	-0.321723	neuroglandular
NPDC1-like	neuroglandular	2.00153	neuroglandular
NVE7860	neuroglandular	2.47101	neuroglandular
NVE24272	neuroglandular	2.03649	neuroglandular
NvAshA	neuroglandular	2.31779	neuroglandular
INSM1-like	neuroglandular	1.87485	neuroglandular
KAPR-like5	neuroglandular	1.78055	neuroglandular
NVE7861	neuroglandular	1.90463	neuroglandular
TBA1-like7	neuroglandular	2.25002	neuroglandular
GBGE-like	neuroglandular	1.67285	neuroglandular
CD151-like3	neuroglandular	1.71104	neuroglandular
OIT3-like10	neuroglandular	-0.312396	neuroglandular
ACTB-like1	neuroglandular	0.168761	neuroglandular
MOXD1-like1	neuroglandular	-0.264574	neuroglandular
CCND2-like	neuroglandular	-0.204971	neuroglandular
TRAD1-like2	neuroglandular	0.670279	neuroglandular
HSBP1-like1	neuroglandular	0.177885	neuroglandular
HMCN1-like3	neuroglandular	-0.243126	neuroglandular
NVE18593	neuroglandular	0.115023	neuroglandular
NVE23457	neuroglandular	-0.0512177	neuroglandular
NVE19335	neuroglandular	-0.106737	neuroglandular
GP2-like25	neuroglandular	-0.367625	neuroglandular
NVE8782	neuroglandular	0.0479857	neuroglandular
NVE16216	neuroglandular	-0.408169	neuroglandular
NVE17845	neuroglandular	-0.374816	neuroglandular
CHIT-like2	neuroglandular	-0.335837	neuroglandular
NVE6010	neuroglandular	0.0197452	neuroglandular
NVE17843	neuroglandular	-0.345507	neuroglandular
NVE1302	neuroglandular	-0.35322	neuroglandular
NVE16219	neuroglandular	-0.383871	neuroglandular
NVE17825	neuroglandular	-0.327905	neuroglandular
NVE10719	neuroglandular	0.18584	neuroglandular
MTPN-like2	neuroglandular	-0.314968	neuroglandular
NVE6666	neuroglandular	-0.472286	neuroglandular
Nve-MyHC-st	neuroglandular	-0.494126	neuroglandular
Nvmuscle-LIM1.1	neuroglandular	-0.339271	neuroglandular
NvMyophilin-like	neuroglandular	-0.357131	neuroglandular
Nve-Tpm2	neuroglandular	-0.367936	neuroglandular
Nve-MELC4	neuroglandular	-0.324876	neuroglandular
Nve-Actin2	neuroglandular	0.180294	neuroglandular
Nve-MRLC3	neuroglandular	-0.307798	neuroglandular
APLP-like	neuroglandular	-0.286094	neuroglandular
FRIS-like1	neuroglandular	-0.33547	neuroglandular
VKT1-like1	neuroglandular	-0.286708	neuroglandular
CO1A2-like1	neuroglandular	-0.346374	neuroglandular
COA-like2	neuroglandular	-0.407054	neuroglandular
MP20-like3	neuroglandular	-0.295713	neuroglandular
FRIS-like4	neuroglandular	-0.449909	neuroglandular
COA-like1	neuroglandular	-0.364094	neuroglandular
NVE15772	neuroglandular	-0.20647	neuroglandular
NVE15529	neuroglandular	-0.467707	neuroglandular
NvNcol1	gland.mucin	-0.393957	gland.mucin
EVA1C-like3	gland.mucin	-0.363965	gland.mucin
NVE19040	gland.mucin	-0.37734	gland.mucin
T194A-like	gland.mucin	-0.390879	gland.mucin
NVE19037	gland.mucin	-0.351367	gland.mucin
NVE18957	gland.mucin	-0.351981	gland.mucin
NvNcol6	gland.mucin	-0.38467	gland.mucin
NVE19039	gland.mucin	-0.390822	gland.mucin
NvNcol3	gland.mucin	-0.346769	gland.mucin
NVE18958	gland.mucin	-0.375885	gland.mucin
NVE18257	gland.mucin	-0.373255	gland.mucin
HMCN1-like10	gland.mucin	-0.349888	gland.mucin
USOM5-like25	gland.mucin	-0.369465	gland.mucin
NVE18256	gland.mucin	-0.377001	gland.mucin
FBP3-like4	gland.mucin	-0.400021	gland.mucin
USOM5-like4	gland.mucin	-0.370798	gland.mucin
NVE9193	gland.mucin	-0.383505	gland.mucin
NVE6993	gland.mucin	-0.417655	gland.mucin
NvTSP2	gland.mucin	-0.373388	gland.mucin
NVE13685	gland.mucin	-0.411124	gland.mucin
XYLT-like3	gland.mucin	2.47474	gland.mucin
NVE2906	gland.mucin	2.47453	gland.mucin
NVE17839	gland.mucin	1.8925	gland.mucin
NVE23913	gland.mucin	2.47474	gland.mucin
NvCellulase	gland.mucin	2.42381	gland.mucin
NVE5901	gland.mucin	2.47468	gland.mucin
ALK-like	gland.mucin	2.47421	gland.mucin
NVE16867	gland.mucin	2.47439	gland.mucin
FKB14-like2	gland.mucin	2.47449	gland.mucin
NVE8163	gland.mucin	2.46395	gland.mucin
NPDC1-like	gland.mucin	0.810496	gland.mucin
NVE7860	gland.mucin	-0.377374	gland.mucin
NVE24272	gland.mucin	-0.304531	gland.mucin
NvAshA	gland.mucin	-0.568578	gland.mucin
INSM1-like	gland.mucin	1.05592	gland.mucin
KAPR-like5	gland.mucin	0.212381	gland.mucin
NVE7861	gland.mucin	1.08574	gland.mucin
TBA1-like7	gland.mucin	-0.525865	gland.mucin
GBGE-like	gland.mucin	0.722177	gland.mucin
CD151-like3	gland.mucin	1.32718	gland.mucin
OIT3-like10	gland.mucin	-0.509297	gland.mucin
ACTB-like1	gland.mucin	-0.282092	gland.mucin
MOXD1-like1	gland.mucin	-0.2232	gland.mucin
CCND2-like	gland.mucin	-0.730764	gland.mucin
TRAD1-like2	gland.mucin	1.02004	gland.mucin
HSBP1-like1	gland.mucin	-0.660876	gland.mucin
HMCN1-like3	gland.mucin	-0.211918	gland.mucin
NVE18593	gland.mucin	-0.384541	gland.mucin
NVE23457	gland.mucin	-0.662818	gland.mucin
NVE19335	gland.mucin	-0.491574	gland.mucin
GP2-like25	gland.mucin	-0.156644	gland.mucin
NVE8782	gland.mucin	-0.100681	gland.mucin
NVE16216	gland.mucin	-0.0319538	gland.mucin
NVE17845	gland.mucin	-0.104635	gland.mucin
CHIT-like2	gland.mucin	0.499581	gland.mucin
NVE6010	gland.mucin	-0.297133	gland.mucin
NVE17843	gland.mucin	0.00358668	gland.mucin
NVE1302	gland.mucin	0.111579	gland.mucin
NVE16219	gland.mucin	0.149447	gland.mucin
NVE17825	gland.mucin	0.152612	gland.mucin
NVE10719	gland.mucin	-0.546172	gland.mucin
MTPN-like2	gland.mucin	-0.409486	gland.mucin
NVE6666	gland.mucin	-0.695126	gland.mucin
Nve-MyHC-st	gland.mucin	-0.478529	gland.mucin
Nvmuscle-LIM1.1	gland.mucin	-0.378304	gland.mucin
NvMyophilin-like	gland.mucin	-0.383274	gland.mucin
Nve-Tpm2	gland.mucin	-0.370008	gland.mucin
Nve-MELC4	gland.mucin	-0.423987	gland.mucin
Nve-Actin2	gland.mucin	-0.286412	gland.mucin
Nve-MRLC3	gland.mucin	-0.370914	gland.mucin
APLP-like	gland.mucin	-0.581288	gland.mucin
FRIS-like1	gland.mucin	-0.393879	gland.mucin
VKT1-like1	gland.mucin	-0.4759	gland.mucin
CO1A2-like1	gland.mucin	-0.448845	gland.mucin
COA-like2	gland.mucin	-0.432268	gland.mucin
MP20-like3	gland.mucin	-0.454506	gland.mucin
FRIS-like4	gland.mucin	-0.492624	gland.mucin
COA-like1	gland.mucin	-0.35621	gland.mucin
NVE15772	gland.mucin	-0.524443	gland.mucin
NVE15529	gland.mucin	-0.413063	gland.mucin
NvNcol1	S2	-0.349558	S2
EVA1C-like3	S2	-0.284963	S2
NVE19040	S2	-0.378686	S2
T194A-like	S2	-0.362939	S2
NVE19037	S2	-0.36645	S2
NVE18957	S2	-0.356576	S2
NvNcol6	S2	-0.298298	S2
NVE19039	S2	-0.286135	S2
NvNcol3	S2	-0.367091	S2
NVE18958	S2	-0.253286	S2
NVE18257	S2	2.47414	S2
HMCN1-like10	S2	2.47477	S2
USOM5-like25	S2	2.47462	S2
NVE18256	S2	2.47332	S2
FBP3-like4	S2	2.47266	S2
USOM5-like4	S2	2.47357	S2
NVE9193	S2	2.4733	S2
NVE6993	S2	2.4357	S2
NvTSP2	S2	2.47339	S2
NVE13685	S2	2.42441	S2
XYLT-like3	S2	-0.364863	S2
NVE2906	S2	-0.371024	S2
NVE17839	S2	1.17944	S2
NVE23913	S2	-0.373035	S2
NvCellulase	S2	0.120047	S2
NVE5901	S2	-0.348327	S2
ALK-like	S2	-0.314025	S2
NVE16867	S2	-0.338805	S2
FKB14-like2	S2	-0.361206	S2
NVE8163	S2	-0.158451	S2
NPDC1-like	S2	0.37735	S2
NVE7860	S2	-0.282612	S2
NVE24272	S2	0.822098	S2
NvAshA	S2	-0.130109	S2
INSM1-like	S2	0.0731405	S2
KAPR-like5	S2	0.372383	S2
NVE7861	S2	0.254296	S2
TBA1-like7	S2	-0.259104	S2
GBGE-like	S2	0.959555	S2
CD151-like3	S2	0.291388	S2
OIT3-like10	S2	-0.00126608	S2
ACTB-like1	S2	0.165149	S2
MOXD1-like1	S2	-0.409823	S2
CCND2-like	S2	-0.433239	S2
TRAD1-like2	S2	-0.987316	S2
HSBP1-like1	S2	-0.33312	S2
HMCN1-like3	S2	-0.316948	S2
NVE18593	S2	0.0049072	S2
NVE23457	S2	0.0167718	S2
NVE19335	S2	-0.162671	S2
GP2-like25	S2	-0.449636	S2
NVE8782	S2	-0.754183	S2
NVE16216	S2	-0.581327	S2
NVE17845	S2	-0.58722	S2
CHIT-like2	S2	-0.740357	S2
NVE6010	S2	-0.597916	S2
NVE17843	S2	-0.632912	S2
NVE1302	S2	-0.776071	S2
NVE16219	S2	-0.692859	S2
NVE17825	S2	-0.721081	S2
NVE10719	S2	-0.498902	S2
MTPN-like2	S2	-0.438113	S2
NVE6666	S2	-0.561153	S2
Nve-MyHC-st	S2	-0.525025	S2
Nvmuscle-LIM1.1	S2	-0.352554	S2
NvMyophilin-like	S2	-0.331715	S2
Nve-Tpm2	S2	-0.343278	S2
Nve-MELC4	S2	-0.305443	S2
Nve-Actin2	S2	-0.393763	S2
Nve-MRLC3	S2	-0.255986	S2
APLP-like	S2	-0.147693	S2
FRIS-like1	S2	-0.489859	S2
VKT1-like1	S2	-0.323636	S2
CO1A2-like1	S2	-0.342775	S2
COA-like2	S2	-0.396249	S2
MP20-like3	S2	-0.564019	S2
FRIS-like4	S2	-0.600551	S2
COA-like1	S2	-0.45365	S2
NVE15772	S2	-0.193332	S2
NVE15529	S2	-0.779533	S2
NvNcol1	cnidocyte	2.47267	cnidocyte
EVA1C-like3	cnidocyte	2.47313	cnidocyte
NVE19040	cnidocyte	2.47331	cnidocyte
T194A-like	cnidocyte	2.47327	cnidocyte
NVE19037	cnidocyte	2.47397	cnidocyte
NVE18957	cnidocyte	2.47398	cnidocyte
NvNcol6	cnidocyte	2.47229	cnidocyte
NVE19039	cnidocyte	2.46893	cnidocyte
NvNcol3	cnidocyte	2.47328	cnidocyte
NVE18958	cnidocyte	2.47182	cnidocyte
NVE18257	cnidocyte	-0.375124	cnidocyte
HMCN1-like10	cnidocyte	-0.360447	cnidocyte
USOM5-like25	cnidocyte	-0.350204	cnidocyte
NVE18256	cnidocyte	-0.383567	cnidocyte
FBP3-like4	cnidocyte	-0.345554	cnidocyte
USOM5-like4	cnidocyte	-0.387532	cnidocyte
NVE9193	cnidocyte	-0.391657	cnidocyte
NVE6993	cnidocyte	-0.47277	cnidocyte
NvTSP2	cnidocyte	-0.321405	cnidocyte
NVE13685	cnidocyte	-0.460831	cnidocyte
XYLT-like3	cnidocyte	-0.358932	cnidocyte
NVE2906	cnidocyte	-0.372808	cnidocyte
NVE17839	cnidocyte	-0.669378	cnidocyte
NVE23913	cnidocyte	-0.347783	cnidocyte
NvCellulase	cnidocyte	-0.445582	cnidocyte
NVE5901	cnidocyte	-0.338476	cnidocyte
ALK-like	cnidocyte	-0.369596	cnidocyte
NVE16867	cnidocyte	-0.345566	cnidocyte
FKB14-like2	cnidocyte	-0.359257	cnidocyte
NVE8163	cnidocyte	-0.364801	cnidocyte
NPDC1-like	cnidocyte	-0.988517	cnidocyte
NVE7860	cnidocyte	-0.27891	cnidocyte
NVE24272	cnidocyte	0.274875	cnidocyte
NvAshA	cnidocyte	0.456575	cnidocyte
INSM1-like	cnidocyte	0.0638479	cnidocyte
KAPR-like5	cnidocyte	-0.0359779	cnidocyte
NVE7861	cnidocyte	-0.550858	cnidocyte
TBA1-like7	cnidocyte	-0.516568	cnidocyte
GBGE-like	cnidocyte	-0.0405731	cnidocyte
CD151-like3	cnidocyte	-0.593097	cnidocyte
OIT3-like10	cnidocyte	-0.516115	cnidocyte
ACTB-like1	cnidocyte	0.507158	cnidocyte
MOXD1-like1	cnidocyte	-0.446907	cnidocyte
CCND2-like	cnidocyte	-0.794999	cnidocyte
TRAD1-like2	cnidocyte	-0.0498502	cnidocyte
HSBP1-like1	cnidocyte	-0.254203	cnidocyte
HMCN1-like3	cnidocyte	-0.377338	cnidocyte
NVE18593	cnidocyte	-0.511953	cnidocyte
NVE23457	cnidocyte	-0.585405	cnidocyte
NVE19335	cnidocyte	-0.434712	cnidocyte
GP2-like25	cnidocyte	-0.392011	cnidocyte
NVE8782	cnidocyte	-0.466077	cnidocyte
NVE16216	cnidocyte	-0.260421	cnidocyte
NVE17845	cnidocyte	-0.260397	cnidocyte
CHIT-like2	cnidocyte	-0.321464	cnidocyte
NVE6010	cnidocyte	-0.578008	cnidocyte
NVE17843	cnidocyte	-0.243981	cnidocyte
NVE1302	cnidocyte	-0.284238	cnidocyte
NVE16219	cnidocyte	-0.286043	cnidocyte
NVE17825	cnidocyte	-0.311618	cnidocyte
NVE10719	cnidocyte	-0.523218	cnidocyte
MTPN-like2	cnidocyte	-0.390562	cnidocyte
NVE6666	cnidocyte	-0.626724	cnidocyte
Nve-MyHC-st	cnidocyte	-0.515207	cnidocyte
Nvmuscle-LIM1.1	cnidocyte	-0.367662	cnidocyte
NvMyophilin-like	cnidocyte	-0.362755	cnidocyte
Nve-Tpm2	cnidocyte	-0.328153	cnidocyte
Nve-MELC4	cnidocyte	-0.439046	cnidocyte
Nve-Actin2	cnidocyte	-0.66735	cnidocyte
Nve-MRLC3	cnidocyte	-0.392279	cnidocyte
APLP-like	cnidocyte	-0.452106	cnidocyte
FRIS-like1	cnidocyte	-0.398198	cnidocyte
VKT1-like1	cnidocyte	-0.0929428	cnidocyte
CO1A2-like1	cnidocyte	-0.426085	cnidocyte
COA-like2	cnidocyte	-0.334267	cnidocyte
MP20-like3	cnidocyte	-0.352457	cnidocyte
FRIS-like4	cnidocyte	-0.309324	cnidocyte
COA-like1	cnidocyte	-0.405578	cnidocyte
NVE15772	cnidocyte	-0.410183	cnidocyte
NVE15529	cnidocyte	-0.451478	cnidocyte

## Sheet: source.fig2a
	avg.exp	pct.exp	features.plot	id	avg.exp.scaled
COCA1-like2	0.0633792	2.35546	COCA1-like2	TR	0
SO4C1-like2	0.599806	16.06	SO4C1-like2	TR	0
NVE22279	0.0676619	2.35546	NVE22279	TR	0
MTPN-like1	0.263458	7.92291	MTPN-like1	TR	0
L2EFL-like	0.260167	7.28051	L2EFL-like	TR	0
Nvmuscle-LIM1.2	4.35695	43.2548	Nvmuscle-LIM1.2	TR	0
NVE17825	0.0527785	2.35546	NVE17825	TR	0
ALF-like	1.41783	17.9872	ALF-like	TR	0
MP20-like3	0.374825	12.848	MP20-like3	TR	0
NVE1302	0.00337111	NA	NVE1302	TR	0
NVE5432	0.996291	23.5546	NVE5432	TR	0
GELS1-like2	0.118068	5.13919	GELS1-like2	TR	0
MYPH-like8	0.0429541	1.92719	MYPH-like8	TR	0
NvLGR4-5-like	0.13073	4.71092	NvLGR4-5-like	TR	0
MFNA-like7	0.0168502	NA	MFNA-like7	TR	0
Nve-Actin2	368.722	99.7859	Nve-Actin2	TR	1.7034
KARG-like2	4.74548	68.7366	KARG-like2	TR	0.979712
NVE24488	6.59398	80.9422	NVE24488	TR	2.5
MYPH-like1	11.7079	91.0064	MYPH-like1	TR	1.98547
Nvmuscle-LIM1.1	9.69779	80.7281	Nvmuscle-LIM1.1	TR	0.645198
BAT47-like	6.72886	88.4368	BAT47-like	TR	1.93323
MTPN-like2	14.0636	94.4325	MTPN-like2	TR	2.20565
NVE2557	12.3121	91.2206	NVE2557	TR	1.97803
NvMyophilin-like	16.1817	92.9336	NvMyophilin-like	TR	1.94143
Nve-Tpm2	32.1387	97.4304	Nve-Tpm2	TR	1.51453
Nve-MELC4	51.463	98.9293	Nve-MELC4	TR	1.26701
Nve-MRLC3	97.7217	99.1435	Nve-MRLC3	TR	1.6292
COCA1-like21	0.133507	2.60417	COCA1-like2	MR	0
SO4C1-like21	0.0725983	2.08333	SO4C1-like2	MR	0
NVE222791	0.19109	4.6875	NVE22279	MR	0
MTPN-like11	0.437794	8.85417	MTPN-like1	MR	0
L2EFL-like1	0.208666	6.25	L2EFL-like	MR	0
Nvmuscle-LIM1.21	3.18719	31.7708	Nvmuscle-LIM1.2	MR	0
NVE178251	0.312455	3.64583	NVE17825	MR	0
ALF-like1	2.85361	25.5208	ALF-like	MR	0.302756
MP20-like31	1.65389	21.875	MP20-like3	MR	0
NVE13021	0.0842772	NA	NVE1302	MR	0
NVE54321	2.16618	31.7708	NVE5432	MR	0
GELS1-like21	0.272589	4.16667	GELS1-like2	MR	0
MYPH-like81	0.0410593	2.08333	MYPH-like8	MR	0
NvLGR4-5-like1	0.0853189	1.04167	NvLGR4-5-like	MR	0
MFNA-like71	3.98765	30.7292	MFNA-like7	MR	2.5
Nve-Actin21	388.003	98.9583	Nve-Actin2	MR	1.82077
KARG-like21	8.60198	74.4792	KARG-like2	MR	2.28058
NVE244881	2.18701	39.0625	NVE24488	MR	0.402176
MYPH-like11	9.58745	74.4792	MYPH-like1	MR	1.51427
Nvmuscle-LIM1.11	25.9843	84.375	Nvmuscle-LIM1.1	MR	2.48648
BAT47-like1	5.75799	65.625	BAT47-like	MR	1.57971
MTPN-like21	9.02181	77.6042	MTPN-like2	MR	1.20741
NVE25571	10.0951	73.9583	NVE2557	MR	1.52692
NvMyophilin-like1	13.7336	81.7708	NvMyophilin-like	MR	1.56764
Nve-Tpm21	39.6511	93.2292	Nve-Tpm2	MR	1.98811
Nve-MELC41	77.6062	97.3958	Nve-MELC4	MR	2.16884
Nve-MRLC31	109.673	96.3542	Nve-MRLC3	MR	1.89086
COCA1-like22	0.513779	6.29921	COCA1-like2	PM	0
SO4C1-like22	1.0443	18.8976	SO4C1-like2	PM	0
NVE222792	0.724719	8.66142	NVE22279	PM	0
MTPN-like12	7.08154	69.2913	MTPN-like1	PM	1.07631
L2EFL-like2	3.20003	45.6693	L2EFL-like	PM	2.01716
Nvmuscle-LIM1.22	13.47	76.378	Nvmuscle-LIM1.2	PM	2.35624
NVE178252	4.44847	51.1811	NVE17825	PM	1.99692
ALF-like2	6.57973	69.2913	ALF-like	PM	2.3748
MP20-like32	31.49	96.8504	MP20-like3	PM	2.03116
NVE13022	3.02721	40.9449	NVE1302	PM	1.98933
NVE54322	15.4848	81.1024	NVE5432	PM	2.42768
GELS1-like22	20.508	92.9134	GELS1-like2	PM	2.45298
MYPH-like82	20.3759	94.4882	MYPH-like8	PM	2.45397
NvLGR4-5-like2	2.20849	29.9213	NvLGR4-5-like	PM	2.5
MFNA-like72	0.264717	6.29921	MFNA-like7	PM	0
Nve-Actin22	5.14207	31.4961	Nve-Actin2	PM	0
KARG-like22	1.96474	35.4331	KARG-like2	PM	0.0417184
NVE244882	0.786237	17.3228	NVE24488	PM	0
MYPH-like12	0.853268	22.0472	MYPH-like1	PM	0
Nvmuscle-LIM1.12	0	NA	Nvmuscle-LIM1.1	PM	0
BAT47-like2	0.0195288	NA	BAT47-like	PM	0
MTPN-like22	0.651554	14.9606	MTPN-like2	PM	0
NVE25572	0.25756	6.29921	NVE2557	PM	0
NvMyophilin-like2	0.0141061	NA	NvMyophilin-like	PM	0
Nve-Tpm22	0.0973302	NA	Nve-Tpm2	PM	0
Nve-MELC42	0	NA	Nve-MELC4	PM	0
Nve-MRLC32	0.109573	1.5748	Nve-MRLC3	PM	0
COCA1-like23	4.33482	40.9382	COCA1-like2	CM	1.56037
SO4C1-like23	3.60676	46.9083	SO4C1-like2	CM	1.71773
NVE222793	5.61779	51.5991	NVE22279	CM	1.95165
MTPN-like13	8.84263	72.7079	MTPN-like1	CM	1.6211
L2EFL-like3	1.64962	29.8507	L2EFL-like	CM	0.59839
Nvmuscle-LIM1.23	6.6879	55.8635	Nvmuscle-LIM1.2	CM	0.542047
NVE178253	2.98953	29.6375	NVE17825	CM	1.02324
ALF-like3	3.21492	48.1876	ALF-like	CM	0.503676
MP20-like33	19.8583	86.1407	MP20-like3	CM	0.904119
NVE13023	2.28473	24.307	NVE1302	CM	1.28927
NVE54323	1.11626	13.6461	NVE5432	CM	0
GELS1-like23	7.605	66.0981	GELS1-like2	CM	0.46425
MYPH-like83	6.76613	62.2601	MYPH-like8	CM	0.41416
NvLGR4-5-like3	0.0102707	NA	NvLGR4-5-like	CM	0
MFNA-like73	0.225248	2.98507	MFNA-like7	CM	0
Nve-Actin23	2.0104	12.1535	Nve-Actin2	CM	0
KARG-like23	0.130419	2.55864	KARG-like2	CM	0
NVE244883	0.568701	11.9403	NVE24488	CM	0
MYPH-like13	0.475459	12.1535	MYPH-like1	CM	0
Nvmuscle-LIM1.13	0.0115005	NA	Nvmuscle-LIM1.1	CM	0
BAT47-like3	0	NA	BAT47-like	CM	0
MTPN-like23	0.429294	11.3006	MTPN-like2	CM	0
NVE25573	0.0902618	2.55864	NVE2557	CM	0
NvMyophilin-like3	0.00881073	NA	NvMyophilin-like	CM	0
Nve-Tpm23	0.00799174	NA	Nve-Tpm2	CM	0
Nve-MELC43	0.143213	1.91898	Nve-MELC4	CM	0
Nve-MRLC33	0.167044	2.77186	Nve-MRLC3	CM	0
COCA1-like24	0.0655437	NA	COCA1-like2	ImM	0
SO4C1-like24	0.930479	17.7033	SO4C1-like2	ImM	0
NVE222794	0.135994	3.34928	NVE22279	ImM	0
MTPN-like14	4.10082	49.2823	MTPN-like1	ImM	0.154228
L2EFL-like4	0.919947	18.1818	L2EFL-like	ImM	0
Nvmuscle-LIM1.24	5.67163	57.4163	Nvmuscle-LIM1.2	ImM	0.270196
NVE178254	0.757062	10.5263	NVE17825	ImM	0
ALF-like4	1.54211	21.0526	ALF-like	ImM	0
MP20-like34	4.62597	62.201	MP20-like3	ImM	0
NVE13024	0.316941	5.26316	NVE1302	ImM	0
NVE54324	7.31414	46.89	NVE5432	ImM	0.720383
GELS1-like24	1.73714	36.3636	GELS1-like2	ImM	0
MYPH-like84	0.455096	11.0048	MYPH-like8	ImM	0
NvLGR4-5-like4	0	NA	NvLGR4-5-like	ImM	0
MFNA-like74	1.09504	15.311	MFNA-like7	ImM	0.326018
Nve-Actin24	2.46491	43.0622	Nve-Actin2	ImM	0
KARG-like24	0.130516	3.82775	KARG-like2	ImM	0
NVE244884	0.365337	10.0478	NVE24488	ImM	0
MYPH-like14	0.176467	5.74163	MYPH-like1	ImM	0
Nvmuscle-LIM1.14	0.0173974	NA	Nvmuscle-LIM1.1	ImM	0
BAT47-like4	0	NA	BAT47-like	ImM	0
MTPN-like24	0.250383	7.17703	MTPN-like2	ImM	0
NVE25574	0.0806726	3.34928	NVE2557	ImM	0
NvMyophilin-like4	0.0840599	2.87081	NvMyophilin-like	ImM	0
Nve-Tpm24	0.137	3.82775	Nve-Tpm2	ImM	0
Nve-MELC44	0.350346	8.13397	Nve-MELC4	ImM	0
Nve-MRLC34	0.271345	7.17703	Nve-MRLC3	ImM	0
COCA1-like25	0.138704	4.27586	COCA1-like2	endomes.phary	0
SO4C1-like25	2.10098	31.3103	SO4C1-like2	endomes.phary	0.584824
NVE222795	0.305882	10.6207	NVE22279	endomes.phary	0
MTPN-like15	1.05342	32.6897	MTPN-like1	endomes.phary	0
L2EFL-like5	0.158433	7.31034	L2EFL-like	endomes.phary	0
Nvmuscle-LIM1.25	2.71151	39.0345	Nvmuscle-LIM1.2	endomes.phary	0
NVE178255	0.231415	5.7931	NVE17825	endomes.phary	0
ALF-like5	0.736591	13.5172	ALF-like	endomes.phary	0
MP20-like35	7.34993	80.1379	MP20-like3	endomes.phary	0
NVE13025	0.126754	NA	NVE1302	endomes.phary	0
NVE54325	3.3345	46.3448	NVE5432	endomes.phary	0
GELS1-like25	1.83079	33.5172	GELS1-like2	endomes.phary	0
MYPH-like85	0.66772	17.2414	MYPH-like8	endomes.phary	0
NvLGR4-5-like5	0.0165217	NA	NvLGR4-5-like	endomes.phary	0
MFNA-like75	0.10643	1.51724	MFNA-like7	endomes.phary	0
Nve-Actin25	8.7961	65.5172	Nve-Actin2	endomes.phary	0
KARG-like25	0.507977	18.2069	KARG-like2	endomes.phary	0
NVE244885	0.189518	8.68966	NVE24488	endomes.phary	0
MYPH-like15	0.61184	23.4483	MYPH-like1	endomes.phary	0
Nvmuscle-LIM1.15	0.0504687	1.37931	Nvmuscle-LIM1.1	endomes.phary	0
BAT47-like5	0.201436	8	BAT47-like	endomes.phary	0
MTPN-like25	0.83035	27.7241	MTPN-like2	endomes.phary	0
NVE25575	0.118011	5.51724	NVE2557	endomes.phary	0
NvMyophilin-like5	0.895831	23.0345	NvMyophilin-like	endomes.phary	0
Nve-Tpm25	0.617049	12.4138	Nve-Tpm2	endomes.phary	0
Nve-MELC45	2.23906	24.6897	Nve-MELC4	endomes.phary	0
Nve-MRLC35	0.940132	19.5862	Nve-MRLC3	endomes.phary	0
COCA1-like26	1.68977	20.1042	COCA1-like2	endomes.oral	0.17551
SO4C1-like26	0.278333	5.51005	SO4C1-like2	endomes.oral	0
NVE222796	1.52895	15.1899	NVE22279	endomes.oral	0.00626494
MTPN-like16	2.55395	41.7722	MTPN-like1	endomes.oral	0
L2EFL-like6	0.301399	3.49963	L2EFL-like	endomes.oral	0
Nvmuscle-LIM1.26	2.55816	28.2949	Nvmuscle-LIM1.2	endomes.oral	0
NVE178256	1.24834	8.56292	NVE17825	endomes.oral	0
ALF-like6	1.74573	14.8176	ALF-like	endomes.oral	0
MP20-like36	7.07254	63.4401	MP20-like3	endomes.oral	0
NVE13026	0.611007	3.87193	NVE1302	endomes.oral	0
NVE54326	1.38094	21.0722	NVE5432	endomes.oral	0
GELS1-like26	3.52171	39.0171	GELS1-like2	endomes.oral	0
MYPH-like86	1.41021	23.306	MYPH-like8	endomes.oral	0
NvLGR4-5-like6	0.0390064	NA	NvLGR4-5-like	endomes.oral	0
MFNA-like76	0.2777	1.93596	MFNA-like7	endomes.oral	0
Nve-Actin26	4.3952	40.2829	Nve-Actin2	endomes.oral	0
KARG-like26	0.37712	7.89278	KARG-like2	endomes.oral	0
NVE244886	0.365013	6.18019	NVE24488	endomes.oral	0
MYPH-like16	0.688252	20.4765	MYPH-like1	endomes.oral	0
Nvmuscle-LIM1.16	0.0837448	2.01042	Nvmuscle-LIM1.1	endomes.oral	0
BAT47-like6	0.0377214	NA	BAT47-like	endomes.oral	0
MTPN-like26	0.343456	10.0521	MTPN-like2	endomes.oral	0
NVE25576	0.1566	3.87193	NVE2557	endomes.oral	0
NvMyophilin-like6	0.165106	3.79747	NvMyophilin-like	endomes.oral	0
Nve-Tpm26	0.143996	3.42517	Nve-Tpm2	endomes.oral	0
Nve-MELC46	0.338963	6.99926	Nve-MELC4	endomes.oral	0
Nve-MRLC36	0.437207	10.2755	Nve-MRLC3	endomes.oral	0
COCA1-like27	4.85657	49.4024	COCA1-like2	endomes.unchar	1.83353
SO4C1-like27	3.17312	48.6056	SO4C1-like2	endomes.unchar	1.39147
NVE222797	4.6076	55.1793	NVE22279	endomes.unchar	1.47102
MTPN-like17	6.74861	68.7251	MTPN-like1	endomes.unchar	0.973314
L2EFL-like7	2.10125	39.8406	L2EFL-like	endomes.unchar	1.01168
Nvmuscle-LIM1.27	2.16427	35.259	Nvmuscle-LIM1.2	endomes.unchar	0
NVE178257	2.35034	25.8964	NVE17825	endomes.unchar	0.596652
ALF-like7	1.83966	38.4462	ALF-like	endomes.unchar	0
MP20-like37	17.7228	85.259	MP20-like3	endomes.unchar	0.697206
NVE13027	1.08565	16.3347	NVE1302	endomes.unchar	0.158679
NVE54327	1.62231	16.5339	NVE5432	endomes.unchar	0
GELS1-like27	5.40601	63.5458	GELS1-like2	endomes.unchar	0.12532
MYPH-like87	6.05716	66.9323	MYPH-like8	endomes.unchar	0.3079
NvLGR4-5-like7	0.00723323	NA	NvLGR4-5-like	endomes.unchar	0
MFNA-like77	0.0320087	NA	MFNA-like7	endomes.unchar	0
Nve-Actin27	1.15863	9.16335	Nve-Actin2	endomes.unchar	0
KARG-like27	0.0462593	1.99203	KARG-like2	endomes.unchar	0
NVE244887	0.823503	20.7171	NVE24488	endomes.unchar	0
MYPH-like17	0.323748	8.36653	MYPH-like1	endomes.unchar	0
Nvmuscle-LIM1.17	0.0186258	NA	Nvmuscle-LIM1.1	endomes.unchar	0
BAT47-like7	0	NA	BAT47-like	endomes.unchar	0
MTPN-like27	0.564782	12.749	MTPN-like2	endomes.unchar	0
NVE25577	0.0888387	2.39044	NVE2557	endomes.unchar	0
NvMyophilin-like7	0.0276014	NA	NvMyophilin-like	endomes.unchar	0
Nve-Tpm27	0.0342885	NA	Nve-Tpm2	endomes.unchar	0
Nve-MELC47	0.0353429	NA	Nve-MELC4	endomes.unchar	0
Nve-MRLC37	0.0708993	1.59363	Nve-MRLC3	endomes.unchar	0
COCA1-like28	0.394874	6.61597	COCA1-like2	endomes.non.muscle	0
SO4C1-like28	0.106698	2.58555	SO4C1-like2	endomes.non.muscle	0
NVE222798	0.462333	10.4183	NVE22279	endomes.non.muscle	0
MTPN-like18	1.33813	25.7795	MTPN-like1	endomes.non.muscle	0
L2EFL-like8	0.161909	3.34601	L2EFL-like	endomes.non.muscle	0
Nvmuscle-LIM1.28	1.1464	19.5437	Nvmuscle-LIM1.2	endomes.non.muscle	0
NVE178258	0.716556	6.23574	NVE17825	endomes.non.muscle	0
ALF-like8	0.852343	12.5475	ALF-like	endomes.non.muscle	0
MP20-like38	4.5976	50.6464	MP20-like3	endomes.non.muscle	0
NVE13028	0.716254	3.19392	NVE1302	endomes.non.muscle	0
NVE54328	1.38407	27.6046	NVE5432	endomes.non.muscle	0
GELS1-like28	0.337089	7.22433	GELS1-like2	endomes.non.muscle	0
MYPH-like88	0.209359	5.39924	MYPH-like8	endomes.non.muscle	0
NvLGR4-5-like8	0.00604735	NA	NvLGR4-5-like	endomes.non.muscle	0
MFNA-like78	0.0804069	1.59696	MFNA-like7	endomes.non.muscle	0
Nve-Actin28	19.3647	68.8213	Nve-Actin2	endomes.non.muscle	0
KARG-like28	0.0650535	3.04183	KARG-like2	endomes.non.muscle	0
NVE244888	0.383004	8.21293	NVE24488	endomes.non.muscle	0
MYPH-like18	0.533403	12.0152	MYPH-like1	endomes.non.muscle	0
Nvmuscle-LIM1.18	0.0543266	1.52091	Nvmuscle-LIM1.1	endomes.non.muscle	0
BAT47-like8	0.0310521	1.21673	BAT47-like	endomes.non.muscle	0
MTPN-like28	0.156746	6.08365	MTPN-like2	endomes.non.muscle	0
NVE25578	0.118434	4.25856	NVE2557	endomes.non.muscle	0
NvMyophilin-like8	0.0846732	2.81369	NvMyophilin-like	endomes.non.muscle	0
Nve-Tpm28	0.197202	4.94297	Nve-Tpm2	endomes.non.muscle	0
Nve-MELC48	0.42705	9.42966	Nve-MELC4	endomes.non.muscle	0
Nve-MRLC38	0.359391	9.35361	Nve-MRLC3	endomes.non.muscle	0

## Sheet: source.fig2c
	avg.exp	pct.exp	features.plot	id	avg.exp.scaled
Nve-MyHC-nm	0.226157	8.35118	Nve-MyHC-nm	TR	0
Nve-MyHC-st	24.9339	92.9336	Nve-MyHC-st	TR	1
NvCalmodulin	2.78464	52.6767	NvCalmodulin	TR	0
CALM-like3	1.79674	41.3276	CALM-like3	TR	1
CALM-like6	1.28949	39.4004	CALM-like6	TR	1
CALL3-like4	1.09177	27.409	CALL3-like4	TR	0
MYPH-like1	11.7079	91.0064	MYPH-like1	TR	1
NvMyophilin-like	16.1817	92.9336	NvMyophilin-like	TR	1
MP20-like2	0.129809	4.49679	MP20-like2	TR	0
MYPH-like6	0.126299	4.71092	MYPH-like6	TR	0
MP20-like3	0.374825	12.848	MP20-like3	TR	0
MYPH-like8	0.0429541	1.92719	MYPH-like8	TR	0
Nve-MELC4	51.463	98.9293	Nve-MELC4	TR	1
Nve-MELC6	2.26245	57.1734	Nve-MELC6	TR	1
Nve-MELC5	0.884274	23.9829	Nve-MELC5	TR	0
Nve-MELC2	0.122686	5.35332	Nve-MELC2	TR	0
Nvmuscle-LIM1.1	9.69779	80.7281	Nvmuscle-LIM1.1	TR	0.645198
Nvmuscle-LIM1.2	4.35695	43.2548	Nvmuscle-LIM1.2	TR	0
MLP1-like	7.69656	81.1563	MLP1-like	TR	0.816705
Nve-MRLC1	3.3216	73.2334	Nve-MRLC1	TR	0.0818873
Nve-MRLC3	97.7217	99.1435	Nve-MRLC3	TR	1
Nve-MRLC2	1.33332	39.8287	Nve-MRLC2	TR	0
MTPN-like1	0.263458	7.92291	MTPN-like1	TR	0
Nve-Actin2	368.722	99.7859	Nve-Actin2	TR	1
Nve-Actin1	4.14436	63.5974	Nve-Actin1	TR	0
Nve-Actin4	19.1809	91.6488	Nve-Actin4	TR	0
Nve-Obscurin-likei1	11.2462	77.0878	Nve-Obscurin-likei1	TR	1
Nve-Obscurin-likei2	0.990925	32.9764	Nve-Obscurin-likei2	TR	1
Nve-Tpm4	0.991048	32.334	Nve-Tpm4	TR	0.113243
Nve-Tpm2	32.1387	97.4304	Nve-Tpm2	TR	1
Nve-Tpm1	16.8112	97.0021	Nve-Tpm1	TR	1
Nve-Tpm9	0.252776	9.42184	Nve-Tpm9	TR	0
GELS1-like2	0.118068	5.13919	GELS1-like2	TR	0
GELS1-like3	7.08958	79.8715	GELS1-like3	TR	1
GELS1-like5	3.70521	70.4497	GELS1-like5	TR	1
Nve-MyHC-nm1	0.083271	2.08333	Nve-MyHC-nm	MR	0
Nve-MyHC-st1	36.4406	88.5417	Nve-MyHC-st	MR	1
NvCalmodulin1	3.56322	50.5208	NvCalmodulin	MR	0.450006
CALM-like31	0.344471	8.33333	CALM-like3	MR	0.136443
CALM-like61	1.29262	29.1667	CALM-like6	MR	1
CALL3-like41	0.858337	16.6667	CALL3-like4	MR	0
MYPH-like11	9.58745	74.4792	MYPH-like1	MR	1
NvMyophilin-like1	13.7336	81.7708	NvMyophilin-like	MR	1
MP20-like21	2.38975	40.625	MP20-like2	MR	0.665932
MYPH-like61	0.245918	6.25	MYPH-like6	MR	0
MP20-like31	1.65389	21.875	MP20-like3	MR	0
MYPH-like81	0.0410593	2.08333	MYPH-like8	MR	0
Nve-MELC41	77.6062	97.3958	Nve-MELC4	MR	1
Nve-MELC61	0.994115	25	Nve-MELC6	MR	0.787411
Nve-MELC51	0.902917	21.3542	Nve-MELC5	MR	0
Nve-MELC21	0.126296	3.64583	Nve-MELC2	MR	0
Nvmuscle-LIM1.11	25.9843	84.375	Nvmuscle-LIM1.1	MR	1
Nvmuscle-LIM1.21	3.18719	31.7708	Nvmuscle-LIM1.2	MR	0
MLP1-like1	3.81103	44.7917	MLP1-like	MR	0
Nve-MRLC11	1.88104	41.1458	Nve-MRLC1	MR	0
Nve-MRLC31	109.673	96.3542	Nve-MRLC3	MR	1
Nve-MRLC21	2.5848	35.9375	Nve-MRLC2	MR	0
MTPN-like11	0.437794	8.85417	MTPN-like1	MR	0
Nve-Actin21	388.003	98.9583	Nve-Actin2	MR	1
Nve-Actin11	11.9735	66.1458	Nve-Actin1	MR	0
Nve-Actin41	60.2611	93.2292	Nve-Actin4	MR	0
Nve-Obscurin-likei11	9.51527	51.0417	Nve-Obscurin-likei1	MR	1
Nve-Obscurin-likei21	0.799274	23.9583	Nve-Obscurin-likei2	MR	0.341305
Nve-Tpm41	1.23758	25	Nve-Tpm4	MR	0.979919
Nve-Tpm21	39.6511	93.2292	Nve-Tpm2	MR	1
Nve-Tpm11	26.8312	91.1458	Nve-Tpm1	MR	1
Nve-Tpm91	0.312825	8.85417	Nve-Tpm9	MR	0
GELS1-like21	0.272589	4.16667	GELS1-like2	MR	0
GELS1-like31	8.00089	69.7917	GELS1-like3	MR	1
GELS1-like51	2.20092	44.2708	GELS1-like5	MR	0.897298
Nve-MyHC-nm2	0.381715	8.66142	Nve-MyHC-nm	PM	0
Nve-MyHC-st2	9.75876	73.2283	Nve-MyHC-st	PM	0
NvCalmodulin2	2.12465	37.0079	NvCalmodulin	PM	0
CALM-like32	0	NA	CALM-like3	PM	0
CALM-like62	0	NA	CALM-like6	PM	0
CALL3-like42	14.4002	85.0394	CALL3-like4	PM	1
MYPH-like12	0.853268	22.0472	MYPH-like1	PM	0
NvMyophilin-like2	0.0141061	NA	NvMyophilin-like	PM	0
MP20-like22	3.94086	59.0551	MP20-like2	PM	1
MYPH-like62	4.22279	55.9055	MYPH-like6	PM	1
MP20-like32	31.49	96.8504	MP20-like3	PM	1
MYPH-like82	20.3759	94.4882	MYPH-like8	PM	1
Nve-MELC42	0	NA	Nve-MELC4	PM	0
Nve-MELC62	0	NA	Nve-MELC6	PM	0
Nve-MELC52	4.71607	58.2677	Nve-MELC5	PM	1
Nve-MELC22	1.15399	23.622	Nve-MELC2	PM	0
Nvmuscle-LIM1.12	0	NA	Nvmuscle-LIM1.1	PM	0
Nvmuscle-LIM1.22	13.47	76.378	Nvmuscle-LIM1.2	PM	1
MLP1-like2	10.1401	75.5906	MLP1-like	PM	1
Nve-MRLC12	2.71456	48.8189	Nve-MRLC1	PM	0
Nve-MRLC32	0.109573	1.5748	Nve-MRLC3	PM	0
Nve-MRLC22	17.3861	85.0394	Nve-MRLC2	PM	1
MTPN-like12	7.08154	69.2913	MTPN-like1	PM	1
Nve-Actin22	5.14207	31.4961	Nve-Actin2	PM	0
Nve-Actin12	49.7367	88.9764	Nve-Actin1	PM	1
Nve-Actin42	246.697	100	Nve-Actin4	PM	1
Nve-Obscurin-likei12	4.28899	40.9449	Nve-Obscurin-likei1	PM	0.0785383
Nve-Obscurin-likei22	0.625047	14.1732	Nve-Obscurin-likei2	PM	0
Nve-Tpm42	0.925172	18.1102	Nve-Tpm4	PM	0
Nve-Tpm22	0.0973302	NA	Nve-Tpm2	PM	0
Nve-Tpm12	9.58386	76.378	Nve-Tpm1	PM	0.183613
Nve-Tpm92	7.13935	67.7165	Nve-Tpm9	PM	1
GELS1-like22	20.508	92.9134	GELS1-like2	PM	1
GELS1-like32	2.42621	41.7323	GELS1-like3	PM	0
GELS1-like52	1.04964	25.9843	GELS1-like5	PM	0
Nve-MyHC-nm3	0.398614	9.8081	Nve-MyHC-nm	CM	0
Nve-MyHC-st3	4.23134	53.3049	Nve-MyHC-st	CM	0
NvCalmodulin3	2.57945	38.1663	NvCalmodulin	CM	0
CALM-like33	0	NA	CALM-like3	CM	0
CALM-like63	0	NA	CALM-like6	CM	0
CALL3-like43	8.4476	71.0021	CALL3-like4	CM	0.687397
MYPH-like13	0.475459	12.1535	MYPH-like1	CM	0
NvMyophilin-like3	0.00881073	NA	NvMyophilin-like	CM	0
MP20-like23	2.0548	31.3433	MP20-like2	CM	0.360862
MYPH-like63	3.05561	46.4819	MYPH-like6	CM	0.699089
MP20-like33	19.8583	86.1407	MP20-like3	CM	0.904119
MYPH-like83	6.76613	62.2601	MYPH-like8	CM	0.41416
Nve-MELC43	0.143213	1.91898	Nve-MELC4	CM	0
Nve-MELC63	0	NA	Nve-MELC6	CM	0
Nve-MELC53	3.79102	53.9446	Nve-MELC5	CM	1
Nve-MELC23	1.50388	28.7846	Nve-MELC2	CM	0.192399
Nvmuscle-LIM1.13	0.0115005	NA	Nvmuscle-LIM1.1	CM	0
Nvmuscle-LIM1.23	6.6879	55.8635	Nvmuscle-LIM1.2	CM	0.542047
MLP1-like3	6.63865	67.8038	MLP1-like	CM	0.363082
Nve-MRLC13	3.49483	47.1215	Nve-MRLC1	CM	0.208932
Nve-MRLC33	0.167044	2.77186	Nve-MRLC3	CM	0
Nve-MRLC23	10.478	76.5458	Nve-MRLC2	CM	0.493359
MTPN-like13	8.84263	72.7079	MTPN-like1	CM	1
Nve-Actin23	2.0104	12.1535	Nve-Actin2	CM	0
Nve-Actin13	14.5408	57.7825	Nve-Actin1	CM	0
Nve-Actin43	114.412	100	Nve-Actin4	CM	0.0330536
Nve-Obscurin-likei13	1.76563	26.6525	Nve-Obscurin-likei1	CM	0
Nve-Obscurin-likei23	0.398587	10.661	Nve-Obscurin-likei2	CM	0
Nve-Tpm43	0.510075	12.1535	Nve-Tpm4	CM	0
Nve-Tpm23	0.00799174	NA	Nve-Tpm2	CM	0
Nve-Tpm13	4.38977	56.9296	Nve-Tpm1	CM	0
Nve-Tpm93	3.33677	44.7761	Nve-Tpm9	CM	0.34873
GELS1-like23	7.605	66.0981	GELS1-like2	CM	0.46425
GELS1-like33	1.51315	27.5053	GELS1-like3	CM	0
GELS1-like53	0.54683	13.2196	GELS1-like5	CM	0
Nve-MyHC-nm4	0.727743	19.1388	Nve-MyHC-nm	ImM	0.869415
Nve-MyHC-st4	1.29993	26.3158	Nve-MyHC-st	ImM	0
NvCalmodulin4	4.39336	64.1148	NvCalmodulin	ImM	1
CALM-like34	0	NA	CALM-like3	ImM	0
CALM-like64	0.012766	NA	CALM-like6	ImM	0
CALL3-like44	1.64797	38.756	CALL3-like4	ImM	0
MYPH-like14	0.176467	5.74163	MYPH-like1	ImM	0
NvMyophilin-like4	0.0840599	2.87081	NvMyophilin-like	ImM	0
MP20-like24	1.74711	40.1914	MP20-like2	ImM	0.0806286
MYPH-like64	3.5916	57.8947	MYPH-like6	ImM	1
MP20-like34	4.62597	62.201	MP20-like3	ImM	0
MYPH-like84	0.455096	11.0048	MYPH-like8	ImM	0
Nve-MELC44	0.350346	8.13397	Nve-MELC4	ImM	0
Nve-MELC64	0	NA	Nve-MELC6	ImM	0
Nve-MELC54	0.2654	9.09091	Nve-MELC5	ImM	0
Nve-MELC24	2.52571	44.4976	Nve-MELC2	ImM	1
Nvmuscle-LIM1.14	0.0173974	NA	Nvmuscle-LIM1.1	ImM	0
Nvmuscle-LIM1.24	5.67163	57.4163	Nvmuscle-LIM1.2	ImM	0.270196
MLP1-like4	6.23226	69.8565	MLP1-like	ImM	0.188828
Nve-MRLC14	3.14659	56.9378	Nve-MRLC1	ImM	0
Nve-MRLC34	0.271345	7.17703	Nve-MRLC3	ImM	0
Nve-MRLC24	5.04214	68.4211	Nve-MRLC2	ImM	0
MTPN-like14	4.10082	49.2823	MTPN-like1	ImM	0.154228
Nve-Actin24	2.46491	43.0622	Nve-Actin2	ImM	0
Nve-Actin14	27.3235	79.4258	Nve-Actin1	ImM	0.49351
Nve-Actin44	135.225	99.5215	Nve-Actin4	ImM	0.369563
Nve-Obscurin-likei14	1.18451	21.5311	Nve-Obscurin-likei1	ImM	0
Nve-Obscurin-likei24	0.515007	13.3971	Nve-Obscurin-likei2	ImM	0
Nve-Tpm44	1.26545	30.1435	Nve-Tpm4	ImM	1
Nve-Tpm24	0.137	3.82775	Nve-Tpm2	ImM	0
Nve-Tpm14	2.18886	46.4115	Nve-Tpm1	ImM	0
Nve-Tpm94	0.982832	24.8804	Nve-Tpm9	ImM	0
GELS1-like24	1.73714	36.3636	GELS1-like2	ImM	0
GELS1-like34	3.55003	55.0239	GELS1-like3	ImM	0.0901204
GELS1-like54	0.986484	24.8804	GELS1-like5	ImM	0
Nve-MyHC-nm5	0.257877	11.3103	Nve-MyHC-nm	endomes.phary	0
Nve-MyHC-st5	3.23506	60.5517	Nve-MyHC-st	endomes.phary	0
NvCalmodulin5	4.08489	74.4828	NvCalmodulin	endomes.phary	1
CALM-like35	0.0313428	1.7931	CALM-like3	endomes.phary	0
CALM-like65	0.0325325	1.65517	CALM-like6	endomes.phary	0
CALL3-like45	5.81397	77.1034	CALL3-like4	endomes.phary	0.1038
MYPH-like15	0.61184	23.4483	MYPH-like1	endomes.phary	0
NvMyophilin-like5	0.895831	23.0345	NvMyophilin-like	endomes.phary	0
MP20-like25	1.45095	45.2414	MP20-like2	endomes.phary	0
MYPH-like65	1.51244	49.931	MYPH-like6	endomes.phary	0
MP20-like35	7.34993	80.1379	MP20-like3	endomes.phary	0
MYPH-like85	0.66772	17.2414	MYPH-like8	endomes.phary	0
Nve-MELC45	2.23906	24.6897	Nve-MELC4	endomes.phary	0
Nve-MELC65	0.0890382	3.31034	Nve-MELC6	endomes.phary	0
Nve-MELC55	2.74774	58.6207	Nve-MELC5	endomes.phary	0.40281
Nve-MELC25	1.1638	38.7586	Nve-MELC2	endomes.phary	0
Nvmuscle-LIM1.15	0.0504687	1.37931	Nvmuscle-LIM1.1	endomes.phary	0
Nvmuscle-LIM1.25	2.71151	39.0345	Nvmuscle-LIM1.2	endomes.phary	0
MLP1-like5	5.59812	75.8621	MLP1-like	endomes.phary	0
Nve-MRLC15	2.76326	67.4483	Nve-MRLC1	endomes.phary	0
Nve-MRLC35	0.940132	19.5862	Nve-MRLC3	endomes.phary	0
Nve-MRLC25	13.1055	89.2414	Nve-MRLC2	endomes.phary	0.997949
MTPN-like15	1.05342	32.6897	MTPN-like1	endomes.phary	0
Nve-Actin25	8.7961	65.5172	Nve-Actin2	endomes.phary	0
Nve-Actin15	26.6094	97.6552	Nve-Actin1	endomes.phary	0.443457
Nve-Actin45	121.157	100	Nve-Actin4	endomes.phary	0.142099
Nve-Obscurin-likei15	0.870807	27.8621	Nve-Obscurin-likei1	endomes.phary	0
Nve-Obscurin-likei25	0.488751	18.8966	Nve-Obscurin-likei2	endomes.phary	0
Nve-Tpm45	1.16958	40	Nve-Tpm4	endomes.phary	0.740872
Nve-Tpm25	0.617049	12.4138	Nve-Tpm2	endomes.phary	0
Nve-Tpm15	3.33984	70.2069	Nve-Tpm1	endomes.phary	0
Nve-Tpm95	2.99445	60.9655	Nve-Tpm9	endomes.phary	0.193253
GELS1-like25	1.83079	33.5172	GELS1-like2	endomes.phary	0
GELS1-like35	2.33762	59.7241	GELS1-like3	endomes.phary	0
GELS1-like55	0.726811	28.4138	GELS1-like5	endomes.phary	0
Nve-MyHC-nm6	0.551908	10.201	Nve-MyHC-nm	endomes.oral	0.257117
Nve-MyHC-st6	5.71625	55.3984	Nve-MyHC-st	endomes.oral	0
NvCalmodulin6	3.39754	48.1013	NvCalmodulin	endomes.oral	0.242349
CALM-like36	0.0202811	NA	CALM-like3	endomes.oral	0
CALM-like66	0.0119718	NA	CALM-like6	endomes.oral	0
CALL3-like46	5.01421	55.5473	CALL3-like4	endomes.oral	0
MYPH-like16	0.688252	20.4765	MYPH-like1	endomes.oral	0
NvMyophilin-like6	0.165106	3.79747	NvMyophilin-like	endomes.oral	0
MP20-like26	1.46353	27.029	MP20-like2	endomes.oral	0
MYPH-like66	1.85094	33.2092	MYPH-like6	endomes.oral	0
MP20-like36	7.07254	63.4401	MP20-like3	endomes.oral	0
MYPH-like86	1.41021	23.306	MYPH-like8	endomes.oral	0
Nve-MELC46	0.338963	6.99926	Nve-MELC4	endomes.oral	0
Nve-MELC66	0.0352013	NA	Nve-MELC6	endomes.oral	0
Nve-MELC56	2.05174	38.4214	Nve-MELC5	endomes.oral	0
Nve-MELC26	0.776415	20.1042	Nve-MELC2	endomes.oral	0
Nvmuscle-LIM1.16	0.0837448	2.01042	Nvmuscle-LIM1.1	endomes.oral	0
Nvmuscle-LIM1.26	2.55816	28.2949	Nvmuscle-LIM1.2	endomes.oral	0
MLP1-like6	3.97515	50.3351	MLP1-like	endomes.oral	0
Nve-MRLC16	2.35943	42.3678	Nve-MRLC1	endomes.oral	0
Nve-MRLC36	0.437207	10.2755	Nve-MRLC3	endomes.oral	0
Nve-MRLC26	7.32283	64.9293	Nve-MRLC2	endomes.oral	0
MTPN-like16	2.55395	41.7722	MTPN-like1	endomes.oral	0
Nve-Actin26	4.3952	40.2829	Nve-Actin2	endomes.oral	0
Nve-Actin16	26.9472	90.2457	Nve-Actin1	endomes.oral	0.467134
Nve-Actin46	120.256	99.9255	Nve-Actin4	endomes.oral	0.127542
Nve-Obscurin-likei16	2.97439	32.8369	Nve-Obscurin-likei1	endomes.oral	0
Nve-Obscurin-likei26	0.939844	18.6895	Nve-Obscurin-likei2	endomes.oral	0.826375
Nve-Tpm46	1.10508	24.1996	Nve-Tpm4	endomes.oral	0.514132
Nve-Tpm26	0.143996	3.42517	Nve-Tpm2	endomes.oral	0
Nve-Tpm16	3.20521	48.3991	Nve-Tpm1	endomes.oral	0
Nve-Tpm96	2.74611	43.6337	Nve-Tpm9	endomes.oral	0.0804602
GELS1-like26	3.52171	39.0171	GELS1-like2	endomes.oral	0
GELS1-like36	2.30127	40.5808	GELS1-like3	endomes.oral	0
GELS1-like56	0.661347	17.5726	GELS1-like5	endomes.oral	0
Nve-MyHC-nm7	0.995643	23.506	Nve-MyHC-nm	endomes.unchar	1
Nve-MyHC-st7	3.78921	56.1753	Nve-MyHC-st	endomes.unchar	0
NvCalmodulin7	2.29132	38.6454	NvCalmodulin	endomes.unchar	0
CALM-like37	0.0129859	NA	CALM-like3	endomes.unchar	0
CALM-like67	0.00526714	NA	CALM-like6	endomes.unchar	0
CALL3-like47	8.50574	72.9084	CALL3-like4	endomes.unchar	0.70028
MYPH-like17	0.323748	8.36653	MYPH-like1	endomes.unchar	0
NvMyophilin-like7	0.0276014	NA	NvMyophilin-like	endomes.unchar	0
MP20-like27	1.08788	23.9044	MP20-like2	endomes.unchar	0
MYPH-like67	2.73115	48.4064	MYPH-like6	endomes.unchar	0.47613
MP20-like37	17.7228	85.259	MP20-like3	endomes.unchar	0.697206
MYPH-like87	6.05716	66.9323	MYPH-like8	endomes.unchar	0.3079
Nve-MELC47	0.0353429	NA	Nve-MELC4	endomes.unchar	0
Nve-MELC67	0	NA	Nve-MELC6	endomes.unchar	0
Nve-MELC57	2.77732	46.2151	Nve-MELC5	endomes.unchar	0.422736
Nve-MELC27	3.17951	47.2112	Nve-MELC2	endomes.unchar	1
Nvmuscle-LIM1.17	0.0186258	NA	Nvmuscle-LIM1.1	endomes.unchar	0
Nvmuscle-LIM1.27	2.16427	35.259	Nvmuscle-LIM1.2	endomes.unchar	0
MLP1-like7	5.82141	69.3227	MLP1-like	endomes.unchar	0.0126594
Nve-MRLC17	6.59845	66.9323	Nve-MRLC1	endomes.unchar	1
Nve-MRLC37	0.0708993	1.59363	Nve-MRLC3	endomes.unchar	0
Nve-MRLC27	9.3687	76.6932	Nve-MRLC2	endomes.unchar	0.280322
MTPN-like17	6.74861	68.7251	MTPN-like1	endomes.unchar	0.973314
Nve-Actin27	1.15863	9.16335	Nve-Actin2	endomes.unchar	0
Nve-Actin17	4.37713	24.9004	Nve-Actin1	endomes.unchar	0
Nve-Actin47	93.513	99.8008	Nve-Actin4	endomes.unchar	0
Nve-Obscurin-likei17	3.32903	41.2351	Nve-Obscurin-likei1	endomes.unchar	0
Nve-Obscurin-likei27	1.18151	22.3108	Nve-Obscurin-likei2	endomes.unchar	1
Nve-Tpm47	0.506434	10.9562	Nve-Tpm4	endomes.unchar	0
Nve-Tpm27	0.0342885	NA	Nve-Tpm2	endomes.unchar	0
Nve-Tpm17	3.89154	58.9641	Nve-Tpm1	endomes.unchar	0
Nve-Tpm97	4.10889	54.3825	Nve-Tpm9	endomes.unchar	0.699415
GELS1-like27	5.40601	63.5458	GELS1-like2	endomes.unchar	0.12532
GELS1-like37	0.7888	18.7251	GELS1-like3	endomes.unchar	0
GELS1-like57	0.727074	18.1275	GELS1-like5	endomes.unchar	0
Nve-MyHC-nm8	0.679717	15.5894	Nve-MyHC-nm	endomes.non.muscle	0.702178
Nve-MyHC-st8	1.68748	33.9163	Nve-MyHC-st	endomes.non.muscle	0
NvCalmodulin8	3.61854	58.6312	NvCalmodulin	endomes.non.muscle	0.519329
CALM-like38	0.17453	3.80228	CALM-like3	endomes.non.muscle	0
CALM-like68	0.00456058	NA	CALM-like6	endomes.non.muscle	0
CALL3-like48	2.3301	41.1407	CALL3-like4	endomes.non.muscle	0
MYPH-like18	0.533403	12.0152	MYPH-like1	endomes.non.muscle	0
NvMyophilin-like8	0.0846732	2.81369	NvMyophilin-like	endomes.non.muscle	0
MP20-like28	0.662543	18.8593	MP20-like2	endomes.non.muscle	0
MYPH-like68	1.00766	28.289	MYPH-like6	endomes.non.muscle	0
MP20-like38	4.5976	50.6464	MP20-like3	endomes.non.muscle	0
MYPH-like88	0.209359	5.39924	MYPH-like8	endomes.non.muscle	0
Nve-MELC48	0.42705	9.42966	Nve-MELC4	endomes.non.muscle	0
Nve-MELC68	0.082506	2.73764	Nve-MELC6	endomes.non.muscle	0
Nve-MELC58	1.21187	29.962	Nve-MELC5	endomes.non.muscle	0
Nve-MELC28	1.23403	26.4639	Nve-MELC2	endomes.non.muscle	0
Nvmuscle-LIM1.18	0.0543266	1.52091	Nvmuscle-LIM1.1	endomes.non.muscle	0
Nvmuscle-LIM1.28	1.1464	19.5437	Nvmuscle-LIM1.2	endomes.non.muscle	0
MLP1-like8	2.21376	42.8897	MLP1-like	endomes.non.muscle	0
Nve-MRLC18	2.60975	52.0913	Nve-MRLC1	endomes.non.muscle	0
Nve-MRLC38	0.359391	9.35361	Nve-MRLC3	endomes.non.muscle	0
Nve-MRLC28	4.55986	60.7605	Nve-MRLC2	endomes.non.muscle	0
MTPN-like18	1.33813	25.7795	MTPN-like1	endomes.non.muscle	0
Nve-Actin28	19.3647	68.8213	Nve-Actin2	endomes.non.muscle	0
Nve-Actin18	16.8881	74.5247	Nve-Actin1	endomes.non.muscle	0
Nve-Actin48	100.61	99.6198	Nve-Actin4	endomes.non.muscle	0
Nve-Obscurin-likei18	0.710986	15.9696	Nve-Obscurin-likei1	endomes.non.muscle	0
Nve-Obscurin-likei28	0.36436	10.7985	Nve-Obscurin-likei2	endomes.non.muscle	0
Nve-Tpm48	0.919108	24.4867	Nve-Tpm4	endomes.non.muscle	0
Nve-Tpm28	0.197202	4.94297	Nve-Tpm2	endomes.non.muscle	0
Nve-Tpm18	1.94499	42.1293	Nve-Tpm1	endomes.non.muscle	0
Nve-Tpm98	1.24665	28.8213	Nve-Tpm9	endomes.non.muscle	0
GELS1-like28	0.337089	7.22433	GELS1-like2	endomes.non.muscle	0
GELS1-like38	1.90173	40.1521	GELS1-like3	endomes.non.muscle	0
GELS1-like58	0.829356	23.4981	GELS1-like5	endomes.non.muscle	0

## Sheet: source.fig2d
Speed	Group	log	colour
15.7064	Body.Parastalsis	1.19608	1
17.8299	Body.Parastalsis	1.25115	1
19.4021	Body.Parastalsis	1.28785	1
33.9064	Body.Parastalsis	1.53028	1
27.1482	Body.Parastalsis	1.43374	1
38.5868	Body.Parastalsis	1.58644	1
46.379	Body.Parastalsis	1.66632	1
28.5314	Body.Parastalsis	1.45532	1
31.4159	Body.Parastalsis	1.49715	1
29.7252	Body.Parastalsis	1.47312	1
28.5742	Body.Parastalsis	1.45597	1
32.8308	Body.Parastalsis	1.51628	1
45.2199	Body.Parastalsis	1.65533	1
28.5314	Body.Parastalsis	1.45532	1
23.2456	Body.Parastalsis	1.36634	1
26.1799	Body.Parastalsis	1.41797	1
28.5385	Body.Parastalsis	1.45543	1
35.7357	Body.Parastalsis	1.5531	1
26.8017	Body.Parastalsis	1.42816	1
33.3199	Body.Parastalsis	1.5227	1
24.9899	Body.Parastalsis	1.39777	1
30.0059	Body.Parastalsis	1.47721	1
38.0166	Body.Parastalsis	1.57997	1
28.5695	Body.Parastalsis	1.4559	1
30.3449	Body.Parastalsis	1.48209	1
33.9149	Body.Parastalsis	1.53039	1
17.8393	Body.Parastalsis	1.25138	1
35.7715	Body.Parastalsis	1.55354	1
33.898	Body.Parastalsis	1.53017	1
46.3751	Body.Parastalsis	1.66628	1
38.1435	Body.Parastalsis	1.58142	1
18.564	Body.Parastalsis	1.26867	1
24.9899	Body.Parastalsis	1.39777	1
18.7448	Body.Parastalsis	1.27288	1
32.8242	Body.Parastalsis	1.51619	1
30.3525	Body.Parastalsis	1.48219	1
21.4157	Body.Parastalsis	1.33073	1
12.9912	Body.Parastalsis	1.11365	1
17.1291	Body.Parastalsis	1.23373	1
28.5257	Body.Parastalsis	1.45524	1
32.0658	Body.Parastalsis	1.50604	1
26.5199	Body.Parastalsis	1.42357	1
17.85	Body.Parastalsis	1.25164	1
35.6999	Body.Parastalsis	1.55267	1
16.075	Body.Parastalsis	1.20615	1
26.7917	Body.Parastalsis	1.428	1
27.2692	Body.Parastalsis	1.43567	1
25.9518	Body.Parastalsis	1.41417	1
46.5379	Body.Parastalsis	1.66781	1
47.9969	Body.Parastalsis	1.68121	1
52.9378	Body.Parastalsis	1.72377	1
1254.55	Body.Retraction	3.09849	2
1209.09	Body.Retraction	3.08246	2
409.091	Body.Retraction	2.61182	2
863.636	Body.Retraction	2.93633	2
1000	Body.Retraction	3	2
527.273	Body.Retraction	2.72204	2
800	Body.Retraction	2.90309	2
1036.36	Body.Retraction	3.01551	2
1400	Body.Retraction	3.14613	2
1554.55	Body.Retraction	3.1916	2
472.727	Body.Retraction	2.67461	2
1109.09	Body.Retraction	3.04497	2
781.818	Body.Retraction	2.89311	2
709.091	Body.Retraction	2.8507	2
1190.91	Body.Retraction	3.07588	2
1072.73	Body.Retraction	3.03049	2
727.273	Body.Retraction	2.8617	2
209.091	Tentacle.Retraction	2.32034	3
536.364	Tentacle.Retraction	2.72946	3
1063.64	Tentacle.Retraction	3.02679	3
890.909	Tentacle.Retraction	2.94983	3
618.182	Tentacle.Retraction	2.79112	3
554.545	Tentacle.Retraction	2.74394	3
363.636	Tentacle.Retraction	2.56067	3
718.182	Tentacle.Retraction	2.85623	3
481.818	Tentacle.Retraction	2.68288	3
690.909	Tentacle.Retraction	2.83942	3
690.909	Tentacle.Retraction	2.83942	3
602.871	Tentacle.Retraction	2.78022	3
900	Tentacle.Retraction	2.95424	3
1145.45	Tentacle.Retraction	3.05898	3
972.727	Tentacle.Retraction	2.98799	3
690.909	Tentacle.Retraction	2.83942	3
1336.36	Tentacle.Retraction	3.12592	3
1154.55	Tentacle.Retraction	3.06241	3
518.182	Tentacle.Retraction	2.71448	3
1290.91	Tentacle.Retraction	3.1109	3
690.909	Tentacle.Retraction	2.83942	3
427.273	Tentacle.Retraction	2.63071	3
827.273	Tentacle.Retraction	2.91765	3

## Sheet: source.fig3a
avg.exp	pct.exp	features.plot	id	avg.exp.scaled
0.127918	4.49679	NvMef2	TR	0
0.355236	13.0621	Nve-SRF	TR	0
0.0325081	1.2848	Nve-MyoC	TR	0
0.00312238	NA	NvNkx2.5	TR	0
0.604465	21.4133	Nv-eProtein	TR	1
0.0662696	2.14133	NvParaxis	TR	0
1.8983	44.1113	NvGATA	TR	1
0.182938	5.13919	NvOtxA	TR	1
0.263808	7.49465	NvISL1	TR	0.98015
0.898982	26.1242	NvFOXL2	TR	1
0.421566	11.7773	NvSoxB.2	TR	1
0.229279	8.99358	NvElav1	TR	1
2.55839	42.1842	NvNem64	TR	1
0	NA	NvNem24	TR	0
0	NA	NvNem7	TR	0
0.00568978	NA	Nve-hhex	TR	0
0.0201319	NA	DMBX1-like	TR	0
0.0839591	2.35546	NvDMRT-F	TR	0
0	NA	NvNKx2.2A	TR	0
0.0179347	NA	NvVAX-EMX-like	TR	0
0	NA	TAL1-like	TR	0
0	NA	Nve-Hand2	TR	0
0.00941056	NA	TBX20-like2	TR	0
0	NA	NvTbx20.1	TR	0
0.0029503	NA	NvTbx1-10.2	TR	0
0	NA	NvTbx1-10.1	TR	0
0.0647193	2.08333	NvMef2	MR	0
0.558081	11.4583	Nve-SRF	MR	0.0751676
0.0469997	1.5625	Nve-MyoC	MR	0
0	NA	NvNkx2.5	MR	0
0.351789	11.4583	Nv-eProtein	MR	0.275656
0.0752395	2.08333	NvParaxis	MR	0
0.959249	21.875	NvGATA	MR	0.528443
0.0155658	NA	NvOtxA	MR	0
0.0129948	NA	NvISL1	MR	0
0.0627429	1.04167	NvFOXL2	MR	0
0.142464	2.08333	NvSoxB.2	MR	0.343687
0.12402	2.60417	NvElav1	MR	0.580129
0.313372	2.08333	NvNem64	MR	0.16796
0.285818	8.85417	NvNem24	MR	1
0.0387814	2.08333	NvNem7	MR	1
0.238423	7.8125	Nve-hhex	MR	1
0.205045	6.77083	DMBX1-like	MR	1
0.401835	13.5417	NvDMRT-F	MR	0.319303
0.162337	4.16667	NvNKx2.2A	MR	0.421138
0.121958	3.125	NvVAX-EMX-like	MR	0
0	NA	TAL1-like	MR	0
0.00563307	NA	Nve-Hand2	MR	0
0.0905723	2.60417	TBX20-like2	MR	0.0128937
0	NA	NvTbx20.1	MR	0
0.0075879	NA	NvTbx1-10.2	MR	0
0	NA	NvTbx1-10.1	MR	0
0.167064	4.72441	NvMef2	PM	0.231516
0.285991	7.08661	Nve-SRF	PM	0
0.0735851	1.5748	Nve-MyoC	PM	0
0.0139462	NA	NvNkx2.5	PM	0
0.281303	7.87402	Nv-eProtein	PM	0
0	NA	NvParaxis	PM	0
0.0742386	3.14961	NvGATA	PM	0
0	NA	NvOtxA	PM	0
0.0813431	NA	NvISL1	PM	0
0	NA	NvFOXL2	PM	0
0.0147178	NA	NvSoxB.2	PM	0
0	NA	NvElav1	PM	0
0	NA	NvNem64	PM	0
0	NA	NvNem24	PM	0
0	NA	NvNem7	PM	0
0	NA	Nve-hhex	PM	0
0	NA	DMBX1-like	PM	0
0.9578	18.1102	NvDMRT-F	PM	1
0.46737	13.3858	NvNKx2.2A	PM	1
0.761421	18.1102	NvVAX-EMX-like	PM	1
0.0347264	2.3622	TAL1-like	PM	1
0.307569	12.5984	Nve-Hand2	PM	1
0.621044	11.0236	TBX20-like2	PM	1
0.0194516	NA	NvTbx20.1	PM	0.733338
0.121865	4.72441	NvTbx1-10.2	PM	0.975769
0.0210986	NA	NvTbx1-10.1	PM	0
0.0825033	2.55864	NvMef2	CM	0
0.21196	4.26439	Nve-SRF	CM	0
0.0775274	2.34542	Nve-MyoC	CM	0
0.103692	2.55864	NvNkx2.5	CM	0.340248
0.0803066	2.34542	Nv-eProtein	CM	0
0	NA	NvParaxis	CM	0
0.0129224	NA	NvGATA	CM	0
0.0210154	NA	NvOtxA	CM	0
0.00573071	NA	NvISL1	CM	0
0	NA	NvFOXL2	CM	0
0.0325246	NA	NvSoxB.2	CM	0
0	NA	NvElav1	CM	0
0	NA	NvNem64	CM	0
0	NA	NvNem24	CM	0
0	NA	NvNem7	CM	0
0.0108454	NA	Nve-hhex	CM	0
0.00779882	NA	DMBX1-like	CM	0
0.401399	9.8081	NvDMRT-F	CM	0.317678
0.173551	5.11727	NvNKx2.2A	CM	0.500789
0.094467	1.0661	NvVAX-EMX-like	CM	0
0	NA	TAL1-like	CM	0
0.102206	3.41151	Nve-Hand2	CM	0.181296
0.0966882	2.34542	TBX20-like2	CM	0.050137
0.0274114	1.0661	NvTbx20.1	CM	1
0.0491339	1.27932	NvTbx1-10.2	CM	0
0.209489	6.18337	NvTbx1-10.1	CM	1
0.158909	4.78469	NvMef2	ImM	0.091809
0.216884	7.17703	Nve-SRF	ImM	0
0.163983	6.2201	Nve-MyoC	ImM	1
0.00739062	NA	NvNkx2.5	ImM	0
0.0626924	3.34928	Nv-eProtein	ImM	0
0.33991	6.69856	NvParaxis	ImM	0.79301
2.0727	40.6699	NvGATA	ImM	1
0.0854108	NA	NvOtxA	ImM	0.398914
0.00495104	NA	NvISL1	ImM	0
0.0113006	NA	NvFOXL2	ImM	0
0.0125814	NA	NvSoxB.2	ImM	0
0	NA	NvElav1	ImM	0
0.075389	NA	NvNem64	ImM	0
0	NA	NvNem24	ImM	0
0	NA	NvNem7	ImM	0
0	NA	Nve-hhex	ImM	0
0.156003	4.78469	DMBX1-like	ImM	1
0.452625	10.0478	NvDMRT-F	ImM	0.508593
0.335428	7.6555	NvNKx2.2A	ImM	1
0.128454	4.30622	NvVAX-EMX-like	ImM	0
0	NA	TAL1-like	ImM	0
0.388228	10.5263	Nve-Hand2	ImM	1
0.283289	8.13397	TBX20-like2	ImM	1
0.027073	1.43541	NvTbx20.1	ImM	1
0.254382	7.6555	NvTbx1-10.2	ImM	1
0.0656178	2.87081	NvTbx1-10.1	ImM	0
0.0873727	4.27586	NvMef2	endomes.phary	0
1.07242	32.1379	Nve-SRF	endomes.phary	1
0.104546	5.24138	Nve-MyoC	endomes.phary	0.0405281
0.0124605	NA	NvNkx2.5	endomes.phary	0
0.595464	23.7241	Nv-eProtein	endomes.phary	1
0.779347	23.3103	NvParaxis	endomes.phary	1
1.53409	41.1034	NvGATA	endomes.phary	1
0.0511773	2.2069	NvOtxA	endomes.phary	0
0.0603126	2.34483	NvISL1	endomes.phary	0
0.0334842	NA	NvFOXL2	endomes.phary	0
0.0222013	NA	NvSoxB.2	endomes.phary	0
0.0151751	NA	NvElav1	endomes.phary	0
0.00161929	NA	NvNem64	endomes.phary	0
0.0155248	NA	NvNem24	endomes.phary	0
0.00365283	NA	NvNem7	endomes.phary	0.0635432
0.0406177	1.65517	Nve-hhex	endomes.phary	0.187252
0.331317	11.5862	DMBX1-like	endomes.phary	1
0.524015	20.9655	NvDMRT-F	endomes.phary	0.774657
0.0575531	1.65517	NvNKx2.2A	endomes.phary	0
1.15785	29.2414	NvVAX-EMX-like	endomes.phary	1
0.00306302	NA	TAL1-like	endomes.phary	0.0172088
0.0825371	3.03448	Nve-Hand2	endomes.phary	0.0232795
0.0770947	3.58621	TBX20-like2	endomes.phary	0
0.00737123	NA	NvTbx20.1	endomes.phary	0
0.0970389	5.37931	NvTbx1-10.2	endomes.phary	0.634346
0.0263301	1.51724	NvTbx1-10.1	endomes.phary	0
0.116122	3.57409	NvMef2	endomes.oral	0
0.68525	14.7431	Nve-SRF	endomes.oral	0.371843
0.158833	2.53165	Nve-MyoC	endomes.oral	1
0.0429066	NA	NvNkx2.5	endomes.oral	0
0.387457	11.6158	Nv-eProtein	endomes.oral	0.465665
0.520514	9.45644	NvParaxis	endomes.oral	1
0.309275	4.61653	NvGATA	endomes.oral	0
0.0886943	2.82949	NvOtxA	endomes.oral	0.456177
0.0497266	1.26582	NvISL1	endomes.oral	0
0.0510787	1.4892	NvFOXL2	endomes.oral	0
0.0346705	NA	NvSoxB.2	endomes.oral	0
0.0214337	1.1169	NvElav1	endomes.oral	0
0.00913949	NA	NvNem64	endomes.oral	0
0.00863807	NA	NvNem24	endomes.oral	0
0	NA	NvNem7	endomes.oral	0
0.0149972	NA	Nve-hhex	endomes.oral	0
0.0107206	NA	DMBX1-like	endomes.oral	0
0.732203	12.8816	NvDMRT-F	endomes.oral	1
0.0868119	NA	NvNKx2.2A	endomes.oral	0
0.0703785	2.2338	NvVAX-EMX-like	endomes.oral	0
0.0027537	NA	TAL1-like	endomes.oral	0
0.0456926	NA	Nve-Hand2	endomes.oral	0
0.0555089	1.93596	TBX20-like2	endomes.oral	0
0.0355712	1.8615	NvTbx20.1	endomes.oral	1
0.137964	3.42517	NvTbx1-10.2	endomes.oral	1
0.27683	6.62695	NvTbx1-10.1	endomes.oral	1
0.111743	4.38247	NvMef2	endomes.unchar	0
0.143972	4.18327	Nve-SRF	endomes.unchar	0
0.102659	3.18725	Nve-MyoC	endomes.unchar	0.00348917
0.033477	NA	NvNkx2.5	endomes.unchar	0
0.0563391	1.39442	Nv-eProtein	endomes.unchar	0
0.021037	NA	NvParaxis	endomes.unchar	0
0.026022	NA	NvGATA	endomes.unchar	0
0	NA	NvOtxA	endomes.unchar	0
0.091158	1.59363	NvISL1	endomes.unchar	0
0.00451913	NA	NvFOXL2	endomes.unchar	0
0	NA	NvSoxB.2	endomes.unchar	0
0.00244002	NA	NvElav1	endomes.unchar	0
0	NA	NvNem64	endomes.unchar	0
0	NA	NvNem24	endomes.unchar	0
0	NA	NvNem7	endomes.unchar	0
0.00425648	NA	Nve-hhex	endomes.unchar	0
0.00227505	NA	DMBX1-like	endomes.unchar	0
0.215876	7.17131	NvDMRT-F	endomes.unchar	0
0.191652	6.1753	NvNKx2.2A	endomes.unchar	0.629354
0.00202937	NA	NvVAX-EMX-like	endomes.unchar	0
0	NA	TAL1-like	endomes.unchar	0
0.215948	6.1753	Nve-Hand2	endomes.unchar	1
0.040554	1.79283	TBX20-like2	endomes.unchar	0
0.0213174	NA	NvTbx20.1	endomes.unchar	0.888231
0.0285712	NA	NvTbx1-10.2	endomes.unchar	0
0.407153	7.17131	NvTbx1-10.1	endomes.unchar	1
0.226121	5.77947	NvMef2	endomes.non.muscle	1
1.00856	22.0532	Nve-SRF	endomes.non.muscle	1
0.208794	5.47529	Nve-MyoC	endomes.non.muscle	1
0.0354847	1.14068	NvNkx2.5	endomes.non.muscle	0
0.236087	9.35361	Nv-eProtein	endomes.non.muscle	0
0.322364	10.4943	NvParaxis	endomes.non.muscle	0.71729
0.221776	5.62738	NvGATA	endomes.non.muscle	0
0.134187	4.56274	NvOtxA	endomes.non.muscle	1
0.0851878	2.43346	NvISL1	endomes.non.muscle	0
0.0399981	1.21673	NvFOXL2	endomes.non.muscle	0
0.0520548	NA	NvSoxB.2	endomes.non.muscle	0
0.0302894	NA	NvElav1	endomes.non.muscle	0
0.00335169	NA	NvNem64	endomes.non.muscle	0
0	NA	NvNem24	endomes.non.muscle	0
0	NA	NvNem7	endomes.non.muscle	0
0.0549647	1.14068	Nve-hhex	endomes.non.muscle	0.423262
0.0653348	1.97719	DMBX1-like	endomes.non.muscle	0.061373
0.318956	9.58175	NvDMRT-F	endomes.non.muscle	0.0104214
0.0367195	NA	NvNKx2.2A	endomes.non.muscle	0
0.0406776	1.59696	NvVAX-EMX-like	endomes.non.muscle	0
0	NA	TAL1-like	endomes.non.muscle	0
0.0240434	NA	Nve-Hand2	endomes.non.muscle	0
0.0177199	NA	TBX20-like2	endomes.non.muscle	0
0.000853295	NA	NvTbx20.1	endomes.non.muscle	0
0.0369725	1.673	NvTbx1-10.2	endomes.non.muscle	0
0.0355387	2.12928	NvTbx1-10.1	endomes.non.muscle	0
0.212543	5.56598	NvMef2	neuroglandular	1
0.499	11.3196	Nve-SRF	neuroglandular	0
0.109442	2.37649	Nve-MyoC	neuroglandular	0.13666
0.0522371	1.03189	NvNkx2.5	neuroglandular	0
0.549752	15.2595	Nv-eProtein	neuroglandular	1
0.0348966	NA	NvParaxis	neuroglandular	0
1.04515	15.2908	NvGATA	neuroglandular	0.645288
0.154718	2.72045	NvOtxA	neuroglandular	1
0.49875	9.66229	NvISL1	neuroglandular	1
0.670737	10.0063	NvFOXL2	neuroglandular	1
0.255781	6.03502	NvSoxB.2	neuroglandular	1
0.393515	8.66166	NvElav1	neuroglandular	1
0.0279968	NA	NvNem64	neuroglandular	0
0.000661929	NA	NvNem24	neuroglandular	0
0.00286523	NA	NvNem7	neuroglandular	0
0.0496396	NA	Nve-hhex	neuroglandular	0.335663
0.0271444	NA	DMBX1-like	neuroglandular	0
0.0937884	2.18887	NvDMRT-F	neuroglandular	0
0.011009	NA	NvNKx2.2A	neuroglandular	0
0.0331097	NA	NvVAX-EMX-like	neuroglandular	0
0.0031083	NA	TAL1-like	neuroglandular	0.0223053
0.00563179	NA	Nve-Hand2	neuroglandular	0
0.0104357	NA	TBX20-like2	neuroglandular	0
0.00437296	NA	NvTbx20.1	neuroglandular	0
0.00851373	NA	NvTbx1-10.2	neuroglandular	0
0.00630036	NA	NvTbx1-10.1	neuroglandular	0
0.222425	4.1573	NvMef2	cnidocyte	1
0.126957	3.25843	Nve-SRF	cnidocyte	0
0.0440469	1.1236	Nve-MyoC	cnidocyte	0
0.13239	1.34831	NvNkx2.5	cnidocyte	0.589943
0.248331	4.83146	Nv-eProtein	cnidocyte	0
0.0644975	NA	NvParaxis	cnidocyte	0
0.103679	1.57303	NvGATA	cnidocyte	0
0.0627824	NA	NvOtxA	cnidocyte	0.0042836
0.0707546	1.23596	NvISL1	cnidocyte	0
1.30206	14.4944	NvFOXL2	cnidocyte	1
0.0992014	1.91011	NvSoxB.2	cnidocyte	0
0.00822797	NA	NvElav1	cnidocyte	0
0.0163365	NA	NvNem64	cnidocyte	0
0	NA	NvNem24	cnidocyte	0
0	NA	NvNem7	cnidocyte	0
0	NA	Nve-hhex	cnidocyte	0
0.00718553	NA	DMBX1-like	cnidocyte	0
0.223569	4.83146	NvDMRT-F	cnidocyte	0
0.0166913	NA	NvNKx2.2A	cnidocyte	0
0.00319566	NA	NvVAX-EMX-like	cnidocyte	0
0	NA	TAL1-like	cnidocyte	0
0	NA	Nve-Hand2	cnidocyte	0
0	NA	TBX20-like2	cnidocyte	0
0.00420507	NA	NvTbx20.1	cnidocyte	0
0.00138272	NA	NvTbx1-10.2	cnidocyte	0
0.0376779	NA	NvTbx1-10.1	cnidocyte	0
0.22677	5.51601	NvMef2	gland.mucin	1
0.19612	6.04982	Nve-SRF	gland.mucin	0
0.130101	4.09253	Nve-MyoC	gland.mucin	0.542274
0.0404142	NA	NvNkx2.5	gland.mucin	0
0.45108	13.5231	Nv-eProtein	gland.mucin	0.804595
0.0291685	1.24555	NvParaxis	gland.mucin	0
0.0747771	2.66904	NvGATA	gland.mucin	0
0.00848155	NA	NvOtxA	gland.mucin	0
0.235006	6.22776	NvISL1	gland.mucin	0.767656
0.102512	2.66904	NvFOXL2	gland.mucin	0
0.0238237	NA	NvSoxB.2	gland.mucin	0
0.0333524	NA	NvElav1	gland.mucin	0
0	NA	NvNem64	gland.mucin	0
0	NA	NvNem24	gland.mucin	0
0	NA	NvNem7	gland.mucin	0
0.00960926	NA	Nve-hhex	gland.mucin	0
0.00433567	NA	DMBX1-like	gland.mucin	0
0.0745856	2.84698	NvDMRT-F	gland.mucin	0
0	NA	NvNKx2.2A	gland.mucin	0
0	NA	NvVAX-EMX-like	gland.mucin	0
0	NA	TAL1-like	gland.mucin	0
0.00264707	NA	Nve-Hand2	gland.mucin	0
0.0100629	NA	TBX20-like2	gland.mucin	0
0.00345507	NA	NvTbx20.1	gland.mucin	0
0.00328174	NA	NvTbx1-10.2	gland.mucin	0
0.00890244	NA	NvTbx1-10.1	gland.mucin	0
0.105668	2.99728	NvMef2	S2	0
0.166242	6.26703	Nve-SRF	S2	0
0.0473631	1.08992	Nve-MyoC	S2	0
0	NA	NvNkx2.5	S2	0
0.278296	8.99183	Nv-eProtein	S2	0
0.0211421	NA	NvParaxis	S2	0
0.0371171	1.3624	NvGATA	S2	0
0.0241498	1.08992	NvOtxA	S2	0
0.1695	1.90736	NvISL1	S2	0.284366
0.0866951	2.17984	NvFOXL2	S2	0
0.0261312	NA	NvSoxB.2	S2	0
0.00481243	NA	NvElav1	S2	0
0.0203779	NA	NvNem64	S2	0
0.0169242	NA	NvNem24	S2	0
0	NA	NvNem7	S2	0
0	NA	Nve-hhex	S2	0
0.0123329	NA	DMBX1-like	S2	0
0.00913613	NA	NvDMRT-F	S2	0
0	NA	NvNKx2.2A	S2	0
0.0367343	NA	NvVAX-EMX-like	S2	0
0	NA	TAL1-like	S2	0
0.00943229	NA	Nve-Hand2	S2	0
0	NA	TBX20-like2	S2	0
0	NA	NvTbx20.1	S2	0
0	NA	NvTbx1-10.2	S2	0
0.0145881	NA	NvTbx1-10.1	S2	0
0.224043	4.33813	NvMef2	ectoderm.pharyngeal	1
0.772939	13.3242	Nve-SRF	ectoderm.pharyngeal	0.576414
0.139034	2.70203	Nve-MyoC	ectoderm.pharyngeal	0.717657
0.0340222	NA	NvNkx2.5	ectoderm.pharyngeal	0
0.214811	4.66039	Nv-eProtein	ectoderm.pharyngeal	0
0.0452617	NA	NvParaxis	ectoderm.pharyngeal	0
0.0777548	1.72286	NvGATA	ectoderm.pharyngeal	0
0.0424309	NA	NvOtxA	ectoderm.pharyngeal	0
0.0615662	1.11552	NvISL1	ectoderm.pharyngeal	0
0.0766079	1.26425	NvFOXL2	ectoderm.pharyngeal	0
0.123854	2.56569	NvSoxB.2	ectoderm.pharyngeal	0.190241
0.0156852	NA	NvElav1	ectoderm.pharyngeal	0
0.0149867	NA	NvNem64	ectoderm.pharyngeal	0
0.000776311	NA	NvNem24	ectoderm.pharyngeal	0
0	NA	NvNem7	ectoderm.pharyngeal	0
0.00947638	NA	Nve-hhex	ectoderm.pharyngeal	0
0.0355712	NA	DMBX1-like	ectoderm.pharyngeal	0
0.127583	2.36738	NvDMRT-F	ectoderm.pharyngeal	0
0.00651717	NA	NvNKx2.2A	ectoderm.pharyngeal	0
0.0270819	NA	NvVAX-EMX-like	ectoderm.pharyngeal	0
0	NA	TAL1-like	ectoderm.pharyngeal	0
0.00292341	NA	Nve-Hand2	ectoderm.pharyngeal	0
0.00588165	NA	TBX20-like2	ectoderm.pharyngeal	0
0.00527443	NA	NvTbx20.1	ectoderm.pharyngeal	0
0.0117166	NA	NvTbx1-10.2	ectoderm.pharyngeal	0
0.0148261	NA	NvTbx1-10.1	ectoderm.pharyngeal	0
0.169333	4.22754	NvMef2	ectoderm.epidermis	0.270393
1.58829	22.2257	Nve-SRF	ectoderm.epidermis	1
0.0977994	2.4557	Nve-MyoC	ectoderm.epidermis	0
0.457244	7.33603	NvNkx2.5	ectoderm.epidermis	1
0.102474	2.89089	Nv-eProtein	ectoderm.epidermis	0
0.0225626	NA	NvParaxis	ectoderm.epidermis	0
0.113929	4.13429	NvGATA	ectoderm.epidermis	0
0.0664997	1.77184	NvOtxA	ectoderm.epidermis	0.0691124
0.273546	4.69381	NvISL1	ectoderm.epidermis	1
0.170556	5.37768	NvFOXL2	ectoderm.epidermis	0
0.250148	6.27914	NvSoxB.2	ectoderm.epidermis	1
0.0150205	NA	NvElav1	ectoderm.epidermis	0
0.00585995	NA	NvNem64	ectoderm.epidermis	0
0.000788156	NA	NvNem24	ectoderm.epidermis	0
0	NA	NvNem7	ectoderm.epidermis	0
0	NA	Nve-hhex	ectoderm.epidermis	0
0.00600662	NA	DMBX1-like	ectoderm.epidermis	0
0.125072	3.38825	NvDMRT-F	ectoderm.epidermis	0
0	NA	NvNKx2.2A	ectoderm.epidermis	0
0.00870471	NA	NvVAX-EMX-like	ectoderm.epidermis	0
0	NA	TAL1-like	ectoderm.epidermis	0
0.00209862	NA	Nve-Hand2	ectoderm.epidermis	0
0.00856268	NA	TBX20-like2	ectoderm.epidermis	0
0.00291196	NA	NvTbx20.1	ectoderm.epidermis	0
0.00234707	NA	NvTbx1-10.2	ectoderm.epidermis	0
0.00322583	NA	NvTbx1-10.1	ectoderm.epidermis	0

## Sheet: source.figS1g
	nFeature_RNA	ident
F-mesentery2_AAACGCTCAAATCGTC-1	376	mesenteryF
F-mesentery2_AAACGCTTCACCCTGT-1	376	mesenteryF
F-mesentery2_AAAGAACCATCCTTCG-1	511	mesenteryF
F-mesentery2_AAAGGTACAGTCAGTT-1	333	mesenteryF
F-mesentery2_AAAGGTAGTAAGACCG-1	353	mesenteryF
F-mesentery2_AAATGGACACCTAAAC-1	317	mesenteryF
F-mesentery2_AACAACCGTAAGCAAT-1	663	mesenteryF
F-mesentery2_AACACACAGACAGTCG-1	320	mesenteryF
F-mesentery2_AACAGGGAGTGCAAAT-1	351	mesenteryF
F-mesentery2_AACCAACGTCCCTCAT-1	627	mesenteryF
F-mesentery2_AACCATGTCATACAGC-1	338	mesenteryF
F-mesentery2_AACCCAACACAATGCT-1	402	mesenteryF
F-mesentery2_AACCTGACAGGCGAAT-1	740	mesenteryF
F-mesentery2_AACCTTTAGCTTACGT-1	594	mesenteryF
F-mesentery2_AACGAAAAGATAGGGA-1	393	mesenteryF
F-mesentery2_AACGGGACAATACCTG-1	312	mesenteryF
F-mesentery2_AACGTCAAGACGCAGT-1	361	mesenteryF
F-mesentery2_AACGTCATCCTACAAG-1	415	mesenteryF
F-mesentery2_AAGAACAGTGTTACTG-1	616	mesenteryF
F-mesentery2_AAGATAGTCACCCATC-1	382	mesenteryF
F-mesentery2_AAGATAGTCGAAGAAT-1	392	mesenteryF
F-mesentery2_AAGCGAGCATGCCATA-1	460	mesenteryF
F-mesentery2_AAGCGTTGTCCACATA-1	465	mesenteryF
F-mesentery2_AAGGTAAGTCCCGCAA-1	372	mesenteryF
F-mesentery2_AAGTACCAGACTCAAA-1	413	mesenteryF
F-mesentery2_AAGTCGTCAGTCGCAC-1	361	mesenteryF
F-mesentery2_AAGTCGTGTCCCACGA-1	381	mesenteryF
F-mesentery2_AAGTGAAGTGCGTCGT-1	321	mesenteryF
F-mesentery2_AAGTTCGAGACATAGT-1	542	mesenteryF
F-mesentery2_AATAGAGTCGCCTCTA-1	474	mesenteryF
F-mesentery2_AATCACGCACCAAAGG-1	345	mesenteryF
F-mesentery2_AATCACGTCCTAAACG-1	358	mesenteryF
F-mesentery2_AATCGTGCACGTACAT-1	782	mesenteryF
F-mesentery2_AATCGTGGTCAGGAGT-1	435	mesenteryF
F-mesentery2_AATGAAGCAACCTATG-1	470	mesenteryF
F-mesentery2_AATGGAAAGACGCCCT-1	482	mesenteryF
F-mesentery2_AATGGAAAGCCAAGGT-1	410	mesenteryF
F-mesentery2_AATGGCTCAGCAGTCC-1	861	mesenteryF
F-mesentery2_AATTCCTCAAAGGCAC-1	391	mesenteryF
F-mesentery2_AATTCCTGTGAAGCGT-1	396	mesenteryF
F-mesentery2_ACAAAGATCGCCTTTG-1	545	mesenteryF
F-mesentery2_ACAAGCTCACTCTGCT-1	408	mesenteryF
F-mesentery2_ACAAGCTCATTGCCGG-1	314	mesenteryF
F-mesentery2_ACACCAATCCGATAGT-1	404	mesenteryF
F-mesentery2_ACACCAATCTTCTTCC-1	368	mesenteryF
F-mesentery2_ACAGAAAAGGGATCAC-1	350	mesenteryF
F-mesentery2_ACAGCCGGTCAGACTT-1	301	mesenteryF
F-mesentery2_ACAGGGATCTTTGCGC-1	496	mesenteryF
F-mesentery2_ACATCCCGTGTTTCTT-1	320	mesenteryF
F-mesentery2_ACATCGATCCATTTAC-1	336	mesenteryF
F-mesentery2_ACATCGATCCCTCTAG-1	343	mesenteryF
F-mesentery2_ACATTTCAGGTCGACA-1	1406	mesenteryF
F-mesentery2_ACATTTCCACCATATG-1	415	mesenteryF
F-mesentery2_ACATTTCGTCCTGGTG-1	318	mesenteryF
F-mesentery2_ACCAAACCATGATCTG-1	1011	mesenteryF
F-mesentery2_ACCAACACAGTCAGCC-1	386	mesenteryF
F-mesentery2_ACCATTTTCGTAGCTA-1	595	mesenteryF
F-mesentery2_ACCCAAATCGATCCAA-1	330	mesenteryF
F-mesentery2_ACCCTCACAAACTGCT-1	308	mesenteryF
F-mesentery2_ACCCTTGTCTTAGCCC-1	483	mesenteryF
F-mesentery2_ACCGTTCGTCGTTGCG-1	370	mesenteryF
F-mesentery2_ACCTACCGTGACATCT-1	481	mesenteryF
F-mesentery2_ACCTACCGTTCGGCCA-1	348	mesenteryF
F-mesentery2_ACCTGTCAGACAACAT-1	496	mesenteryF
F-mesentery2_ACGATGTTCTCGCTCA-1	381	mesenteryF
F-mesentery2_ACGTACATCGCAATTG-1	366	mesenteryF
F-mesentery2_ACGTAGTAGATGTTGA-1	375	mesenteryF
F-mesentery2_ACGTAGTCACAGCGCT-1	461	mesenteryF
F-mesentery2_ACGTAGTCAGAGCCCT-1	435	mesenteryF
F-mesentery2_ACGTAGTGTCCACACG-1	647	mesenteryF
F-mesentery2_ACGTCCTGTCGCTTAA-1	344	mesenteryF
F-mesentery2_ACGTTCCAGCCATATC-1	301	mesenteryF
F-mesentery2_ACTACGACACAGTCCG-1	458	mesenteryF
F-mesentery2_ACTATCTCATTCACCC-1	319	mesenteryF
F-mesentery2_ACTATGGCAGCGTAGA-1	530	mesenteryF
F-mesentery2_ACTATTCCAATGGCCC-1	557	mesenteryF
F-mesentery2_ACTATTCTCAAACGTC-1	411	mesenteryF
F-mesentery2_ACTCTCGGTCGATTAC-1	310	mesenteryF
F-mesentery2_ACTGATGAGAAACCAT-1	326	mesenteryF
F-mesentery2_ACTGTGAAGGGCAGGA-1	466	mesenteryF
F-mesentery2_ACTTCCGGTTTCTTAC-1	1164	mesenteryF
F-mesentery2_ACTTCGCAGAACTCCT-1	304	mesenteryF
F-mesentery2_AGAAATGGTAGTATAG-1	396	mesenteryF
F-mesentery2_AGAACCTCAAAGAGTT-1	451	mesenteryF
F-mesentery2_AGACAAACAAGGCTTT-1	304	mesenteryF
F-mesentery2_AGACAAAGTTTCCCAC-1	351	mesenteryF
F-mesentery2_AGACAAATCAGGTAAA-1	446	mesenteryF
F-mesentery2_AGACACTCATGTTTGG-1	318	mesenteryF
F-mesentery2_AGACACTTCTCAACGA-1	373	mesenteryF
F-mesentery2_AGACAGGCAGCAGATG-1	303	mesenteryF
F-mesentery2_AGACCATCAGTATTCG-1	327	mesenteryF
F-mesentery2_AGACTCAAGTCAATCC-1	406	mesenteryF
F-mesentery2_AGACTCACAGGTTCGC-1	452	mesenteryF
F-mesentery2_AGAGAGCAGTGCTAGG-1	337	mesenteryF
F-mesentery2_AGAGCAGGTAACTGCT-1	716	mesenteryF
F-mesentery2_AGAGCCCAGAGAGCCT-1	303	mesenteryF
F-mesentery2_AGAGCCCGTACACGCC-1	965	mesenteryF
F-mesentery2_AGATAGAAGCGGGTAT-1	325	mesenteryF
F-mesentery2_AGATAGACAGCATTGT-1	305	mesenteryF
F-mesentery2_AGATAGATCTCGCCTA-1	426	mesenteryF
F-mesentery2_AGATCGTTCTGCACCT-1	723	mesenteryF
F-mesentery2_AGATGCTCAGAATCGG-1	345	mesenteryF
F-mesentery2_AGCCACGGTTGGAGAC-1	371	mesenteryF
F-mesentery2_AGCCAGCCAAGCCCAC-1	1433	mesenteryF
F-mesentery2_AGCGATTTCCTTGAAG-1	349	mesenteryF
F-mesentery2_AGCGCCAGTGTGTGTT-1	847	mesenteryF
F-mesentery2_AGCGCTGGTCATCGCG-1	373	mesenteryF
F-mesentery2_AGCGCTGTCTGCAGCG-1	302	mesenteryF
F-mesentery2_AGCTACATCACTACTT-1	318	mesenteryF
F-mesentery2_AGCTCAAGTTGTAGCT-1	529	mesenteryF
F-mesentery2_AGCTTCCTCGTTACCC-1	666	mesenteryF
F-mesentery2_AGGAAATGTCCAGAAG-1	310	mesenteryF
F-mesentery2_AGGACGATCCGCAACG-1	339	mesenteryF
F-mesentery2_AGGACTTTCGGCTCTT-1	337	mesenteryF
F-mesentery2_AGGATAAAGGGCAAGG-1	946	mesenteryF
F-mesentery2_AGGATAACATACTGTG-1	508	mesenteryF
F-mesentery2_AGGATAAGTATGTGTC-1	303	mesenteryF
F-mesentery2_AGGATAATCTTTGCAT-1	424	mesenteryF
F-mesentery2_AGGATCTTCTGGTGGC-1	432	mesenteryF
F-mesentery2_AGGCATTGTGGCCTCA-1	337	mesenteryF
F-mesentery2_AGGCCACGTCATAACC-1	375	mesenteryF
F-mesentery2_AGGCTGCTCAACTTTC-1	342	mesenteryF
F-mesentery2_AGGGCCTAGATGCCGA-1	358	mesenteryF
F-mesentery2_AGGGCTCAGTGCTCGC-1	512	mesenteryF
F-mesentery2_AGGGCTCTCACATCAG-1	467	mesenteryF
F-mesentery2_AGGGTGAAGTGAACAT-1	438	mesenteryF
F-mesentery2_AGGGTGATCAGTGGGA-1	442	mesenteryF
F-mesentery2_AGGTAGGAGTGATCGG-1	392	mesenteryF
F-mesentery2_AGGTAGGCATGAGATA-1	440	mesenteryF
F-mesentery2_AGGTCATAGCCTGCCA-1	314	mesenteryF
F-mesentery2_AGGTCATCATGACTAC-1	328	mesenteryF
F-mesentery2_AGGTCTAAGGTAGATT-1	385	mesenteryF
F-mesentery2_AGGTCTAAGTGAGTTA-1	332	mesenteryF
F-mesentery2_AGGTCTAGTCTCCCTA-1	350	mesenteryF
F-mesentery2_AGGTGTTGTAAGATAC-1	430	mesenteryF
F-mesentery2_AGTACCACACCGCTGA-1	311	mesenteryF
F-mesentery2_AGTAGTCAGTACCCTA-1	577	mesenteryF
F-mesentery2_AGTCAACCACATTCTT-1	313	mesenteryF
F-mesentery2_AGTCATGGTCAAGCGA-1	448	mesenteryF
F-mesentery2_AGTGACTAGGATGCGT-1	417	mesenteryF
F-mesentery2_AGTGATCAGTTTAGGA-1	408	mesenteryF
F-mesentery2_AGTGCCGTCTTAGGAC-1	647	mesenteryF
F-mesentery2_AGTTAGCTCGCCAATA-1	714	mesenteryF
F-mesentery2_AGTTCCCTCGCACGGT-1	586	mesenteryF
F-mesentery2_ATACCTTAGGACTATA-1	407	mesenteryF
F-mesentery2_ATAGGCTTCCAATCTT-1	446	mesenteryF
F-mesentery2_ATATCCTAGGCACTCC-1	721	mesenteryF
F-mesentery2_ATATCCTGTCATCAGT-1	428	mesenteryF
F-mesentery2_ATATCCTGTGTCTTAG-1	374	mesenteryF
F-mesentery2_ATCACAGAGGTGTGAC-1	399	mesenteryF
F-mesentery2_ATCACAGCAGAAGCTG-1	376	mesenteryF
F-mesentery2_ATCACAGTCTTCACGC-1	375	mesenteryF
F-mesentery2_ATCACGACACTCTCGT-1	510	mesenteryF
F-mesentery2_ATCACGAGTACCTGTA-1	326	mesenteryF
F-mesentery2_ATCAGGTAGCCTCTCT-1	321	mesenteryF
F-mesentery2_ATCAGGTCACAGTGAG-1	325	mesenteryF
F-mesentery2_ATCATTCGTCTGATCA-1	495	mesenteryF
F-mesentery2_ATCCGTCTCCCATAAG-1	316	mesenteryF
F-mesentery2_ATCCGTCTCGATGCAT-1	358	mesenteryF
F-mesentery2_ATCGATGCAATTCTCT-1	388	mesenteryF
F-mesentery2_ATCGCCTAGAGCACTG-1	393	mesenteryF
F-mesentery2_ATCGCCTAGATACTGA-1	584	mesenteryF
F-mesentery2_ATCGCCTGTGCGCTCA-1	327	mesenteryF
F-mesentery2_ATCGGATAGCGTCAGA-1	302	mesenteryF
F-mesentery2_ATCGGATAGTAGACCG-1	639	mesenteryF
F-mesentery2_ATCGGATTCATAGACC-1	372	mesenteryF
F-mesentery2_ATCGTAGAGTGCTCAT-1	408	mesenteryF
F-mesentery2_ATCGTCCAGAGGGCGA-1	328	mesenteryF
F-mesentery2_ATCGTCCCATTGAAAG-1	336	mesenteryF
F-mesentery2_ATCGTGAGTCTACGTA-1	538	mesenteryF
F-mesentery2_ATCTCTACATCGAGCC-1	469	mesenteryF
F-mesentery2_ATGAGTCCATGTGTCA-1	383	mesenteryF
F-mesentery2_ATGATCGGTCCCGTGA-1	517	mesenteryF
F-mesentery2_ATGCATGAGACCATTC-1	374	mesenteryF
F-mesentery2_ATGGAGGCAAGCTGTT-1	484	mesenteryF
F-mesentery2_ATGGAGGTCGGATAAA-1	477	mesenteryF
F-mesentery2_ATGGTTGTCGCTATTT-1	412	mesenteryF
F-mesentery2_ATTCCATAGGGAGGTG-1	313	mesenteryF
F-mesentery2_ATTCCCGCAACGGCCT-1	552	mesenteryF
F-mesentery2_ATTCCTATCCTAAGTG-1	473	mesenteryF
F-mesentery2_ATTTACCAGCGGCTCT-1	597	mesenteryF
F-mesentery2_CAACAGTAGAGAGCGG-1	321	mesenteryF
F-mesentery2_CAACAGTCACTACACA-1	433	mesenteryF
F-mesentery2_CAACAGTTCCACAAGT-1	312	mesenteryF
F-mesentery2_CAACCAAAGCTATCTG-1	696	mesenteryF
F-mesentery2_CAAGCTATCTCGTTTA-1	301	mesenteryF
F-mesentery2_CAAGCTATCTGCCTGT-1	359	mesenteryF
F-mesentery2_CAATACGGTCTATGAC-1	387	mesenteryF
F-mesentery2_CAATCGATCGAACGCC-1	535	mesenteryF
F-mesentery2_CAATTTCAGCCATCCG-1	329	mesenteryF
F-mesentery2_CAATTTCCAAACTAGA-1	374	mesenteryF
F-mesentery2_CAATTTCCAGGCAATG-1	330	mesenteryF
F-mesentery2_CACACAAGTAACCCGC-1	304	mesenteryF
F-mesentery2_CACAGATGTTGGATCT-1	418	mesenteryF
F-mesentery2_CACCAAACATGAGAAT-1	314	mesenteryF
F-mesentery2_CACGAATCAGTAACGG-1	329	mesenteryF
F-mesentery2_CACGAATTCCCAGGAC-1	369	mesenteryF
F-mesentery2_CACGTGGTCGTGTCAA-1	307	mesenteryF
F-mesentery2_CACTAAGAGGATATGT-1	630	mesenteryF
F-mesentery2_CACTAAGCAACGCATT-1	312	mesenteryF
F-mesentery2_CACTAAGCAAGCCCAC-1	306	mesenteryF
F-mesentery2_CACTGGGGTGCGAACA-1	588	mesenteryF
F-mesentery2_CACTGTCTCCACTGGG-1	444	mesenteryF
F-mesentery2_CACTGTCTCCTATTGT-1	914	mesenteryF
F-mesentery2_CACTTCGGTCACGACC-1	315	mesenteryF
F-mesentery2_CAGCAATGTGAACGGT-1	491	mesenteryF
F-mesentery2_CAGCAATTCACAGTGT-1	441	mesenteryF
F-mesentery2_CAGCACGAGAAACCAT-1	311	mesenteryF
F-mesentery2_CAGCACGAGGGCCTCT-1	435	mesenteryF
F-mesentery2_CAGCACGGTTGCCAAT-1	320	mesenteryF
F-mesentery2_CAGCCAGGTCCAAATC-1	636	mesenteryF
F-mesentery2_CAGCGTGTCCGTCAAA-1	520	mesenteryF
F-mesentery2_CAGGCCAAGTGAATAC-1	372	mesenteryF
F-mesentery2_CAGGCCATCAAAGGTA-1	573	mesenteryF
F-mesentery2_CAGGGCTAGCAGCCTC-1	364	mesenteryF
F-mesentery2_CAGGGCTGTTTCCAAG-1	374	mesenteryF
F-mesentery2_CAGGTATGTTTACACG-1	337	mesenteryF
F-mesentery2_CATAAGCCACTCCTGT-1	376	mesenteryF
F-mesentery2_CATAAGCGTAACAAGT-1	1257	mesenteryF
F-mesentery2_CATACAGTCGTGCTCT-1	321	mesenteryF
F-mesentery2_CATACTTCACAGCCAC-1	386	mesenteryF
F-mesentery2_CATAGACAGACGCTCC-1	674	mesenteryF
F-mesentery2_CATAGACTCCGTCCTA-1	380	mesenteryF
F-mesentery2_CATCCACGTGTGGACA-1	390	mesenteryF
F-mesentery2_CATCCACTCTCAGGCG-1	611	mesenteryF
F-mesentery2_CATCCGTTCCATACTT-1	492	mesenteryF
F-mesentery2_CATCGCTCAGCTAACT-1	532	mesenteryF
F-mesentery2_CATCGCTGTCATAACC-1	370	mesenteryF
F-mesentery2_CATCGTCAGCGTGTTT-1	759	mesenteryF
F-mesentery2_CATCGTCGTTCTCTCG-1	425	mesenteryF
F-mesentery2_CATGCAATCCTCTAAT-1	301	mesenteryF
F-mesentery2_CATGCAATCGGTCTGG-1	322	mesenteryF
F-mesentery2_CATGCCTCACTGATTG-1	340	mesenteryF
F-mesentery2_CATGCTCAGTTCCATG-1	373	mesenteryF
F-mesentery2_CATTCCGAGTATGAAC-1	506	mesenteryF
F-mesentery2_CATTCTACAGTAGAAT-1	426	mesenteryF
F-mesentery2_CATTGTTTCGAACACT-1	446	mesenteryF
F-mesentery2_CATTTCAAGGAAGTCC-1	521	mesenteryF
F-mesentery2_CATTTCACACGCGGTT-1	321	mesenteryF
F-mesentery2_CATTTCATCGCCCAGA-1	376	mesenteryF
F-mesentery2_CCAAGCGAGTCGCGAA-1	319	mesenteryF
F-mesentery2_CCAAGCGGTGCCTACG-1	336	mesenteryF
F-mesentery2_CCAAGCGGTTACGCCG-1	347	mesenteryF
F-mesentery2_CCAATGAAGGGAGAAT-1	307	mesenteryF
F-mesentery2_CCACAAAAGACTCTAC-1	520	mesenteryF
F-mesentery2_CCACAAAGTCGTTGCG-1	347	mesenteryF
F-mesentery2_CCACAAAGTGACAGGT-1	305	mesenteryF
F-mesentery2_CCACACTCAGTTGTTG-1	317	mesenteryF
F-mesentery2_CCACACTGTACGTAGG-1	402	mesenteryF
F-mesentery2_CCACACTTCAGATGCT-1	338	mesenteryF
F-mesentery2_CCACCATCACTTGAAC-1	441	mesenteryF
F-mesentery2_CCACCATGTTCTAAGC-1	463	mesenteryF
F-mesentery2_CCACCATTCGGACTTA-1	693	mesenteryF
F-mesentery2_CCACGAGTCCCTCATG-1	550	mesenteryF
F-mesentery2_CCACGAGTCCGGGACT-1	374	mesenteryF
F-mesentery2_CCATAAGAGATGCCGA-1	804	mesenteryF
F-mesentery2_CCATAAGGTCATCCCT-1	349	mesenteryF
F-mesentery2_CCATCACTCCTCATAT-1	647	mesenteryF
F-mesentery2_CCCGGAACATCTGTTT-1	344	mesenteryF
F-mesentery2_CCCTAACAGACCAAAT-1	551	mesenteryF
F-mesentery2_CCCTAACCAGACTCTA-1	333	mesenteryF
F-mesentery2_CCCTCAAGTTAACAGA-1	362	mesenteryF
F-mesentery2_CCCTCAATCATCACTT-1	455	mesenteryF
F-mesentery2_CCCTTAGGTTGCTGAT-1	443	mesenteryF
F-mesentery2_CCGAACGCAAGTCGTT-1	351	mesenteryF
F-mesentery2_CCGATGGTCCGGCAAC-1	675	mesenteryF
F-mesentery2_CCGGACACAGAAGTGC-1	1231	mesenteryF
F-mesentery2_CCGGGTAAGCACGGAT-1	318	mesenteryF
F-mesentery2_CCGGTGAAGATTGGGC-1	316	mesenteryF
F-mesentery2_CCGGTGACACGTAGTT-1	414	mesenteryF
F-mesentery2_CCGTAGGAGGACGCTA-1	353	mesenteryF
F-mesentery2_CCGTTCAAGCCACCGT-1	340	mesenteryF
F-mesentery2_CCGTTCATCAAGGCTT-1	344	mesenteryF
F-mesentery2_CCTAAGAAGACGTCGA-1	419	mesenteryF
F-mesentery2_CCTATCGTCTGAATCG-1	306	mesenteryF
F-mesentery2_CCTCAACCAGGACTTT-1	440	mesenteryF
F-mesentery2_CCTCACAGTACTGTTG-1	398	mesenteryF
F-mesentery2_CCTCAGTCATCTTCGC-1	342	mesenteryF
F-mesentery2_CCTCCAACAACGTAAA-1	381	mesenteryF
F-mesentery2_CCTCTAGAGCTCCACG-1	550	mesenteryF
F-mesentery2_CCTCTCCCATCAGTCA-1	317	mesenteryF
F-mesentery2_CCTGCATGTGTCTTAG-1	421	mesenteryF
F-mesentery2_CCTGTTGGTATGAAGT-1	332	mesenteryF
F-mesentery2_CCTTCAGCACGAGGAT-1	371	mesenteryF
F-mesentery2_CCTTCAGGTGACATCT-1	347	mesenteryF
F-mesentery2_CGAAGGAGTGATCATC-1	375	mesenteryF
F-mesentery2_CGAAGGATCACTGTCC-1	426	mesenteryF
F-mesentery2_CGAATTGTCACACCGG-1	302	mesenteryF
F-mesentery2_CGACAGCTCCATCTAT-1	435	mesenteryF
F-mesentery2_CGAGAAGCAGAACTAA-1	421	mesenteryF
F-mesentery2_CGAGAAGCATACCAGT-1	321	mesenteryF
F-mesentery2_CGAGGCTGTTGCAACT-1	382	mesenteryF
F-mesentery2_CGAGGCTTCCCTCTTT-1	323	mesenteryF
F-mesentery2_CGAGGCTTCTTGGAAC-1	392	mesenteryF
F-mesentery2_CGAGTGCAGATAGTCA-1	403	mesenteryF
F-mesentery2_CGATGCGCAGACTCTA-1	908	mesenteryF
F-mesentery2_CGATGCGTCCAGCTCT-1	505	mesenteryF
F-mesentery2_CGCAGGTAGTGGTCAG-1	473	mesenteryF
F-mesentery2_CGCCAGATCTCCTGAC-1	622	mesenteryF
F-mesentery2_CGCCATTAGCTAGTTC-1	322	mesenteryF
F-mesentery2_CGCCATTAGGCCTTCG-1	454	mesenteryF
F-mesentery2_CGCCATTAGTGTTCCA-1	324	mesenteryF
F-mesentery2_CGCCATTCAGGCTCTG-1	630	mesenteryF
F-mesentery2_CGCCATTGTAAGTTAG-1	367	mesenteryF
F-mesentery2_CGCGTGAGTAAGTCAA-1	426	mesenteryF
F-mesentery2_CGCGTGAGTTACGATC-1	462	mesenteryF
F-mesentery2_CGGAATTCAACCACGC-1	668	mesenteryF
F-mesentery2_CGGGCATGTGACCGAA-1	340	mesenteryF
F-mesentery2_CGGGTCAAGTGGCCTC-1	363	mesenteryF
F-mesentery2_CGGGTGTAGAGTTGCG-1	324	mesenteryF
F-mesentery2_CGGGTGTAGATTAGAC-1	349	mesenteryF
F-mesentery2_CGGGTGTAGCAATTCC-1	301	mesenteryF
F-mesentery2_CGGGTGTCAAAGCTCT-1	742	mesenteryF
F-mesentery2_CGGGTGTGTAGACGTG-1	330	mesenteryF
F-mesentery2_CGTAAGTTCTAGCAAC-1	306	mesenteryF
F-mesentery2_CGTAGTACACCCATAA-1	576	mesenteryF
F-mesentery2_CGTCCATCACCACTGG-1	342	mesenteryF
F-mesentery2_CGTGAATAGGTGAGCT-1	306	mesenteryF
F-mesentery2_CGTGAATTCCTGGCTT-1	372	mesenteryF
F-mesentery2_CGTGATAGTTGCTCCT-1	329	mesenteryF
F-mesentery2_CGTTGGGGTCCACTTC-1	620	mesenteryF
F-mesentery2_CTAACCCAGCTCTATG-1	887	mesenteryF
F-mesentery2_CTAACCCTCTTCCCAG-1	674	mesenteryF
F-mesentery2_CTAACTTAGAGCCGAT-1	363	mesenteryF
F-mesentery2_CTAACTTAGTCTGTAC-1	579	mesenteryF
F-mesentery2_CTACAGACAGATCATC-1	328	mesenteryF
F-mesentery2_CTACATTGTCTCGACG-1	843	mesenteryF
F-mesentery2_CTACCCAAGACTACCT-1	380	mesenteryF
F-mesentery2_CTACCCAGTAGACACG-1	593	mesenteryF
F-mesentery2_CTACCCAGTGCTCTCT-1	330	mesenteryF
F-mesentery2_CTACCCAGTGTATCCA-1	537	mesenteryF
F-mesentery2_CTACCCATCCTATGGA-1	531	mesenteryF
F-mesentery2_CTACGGGTCTGGTGCG-1	306	mesenteryF
F-mesentery2_CTACTATGTACCGGCT-1	457	mesenteryF
F-mesentery2_CTACTATGTATAGGGC-1	332	mesenteryF
F-mesentery2_CTAGGTAAGTAGGCCA-1	417	mesenteryF
F-mesentery2_CTATCTAAGACCTCAT-1	310	mesenteryF
F-mesentery2_CTATCTAAGGAACGTC-1	454	mesenteryF
F-mesentery2_CTCACTGAGGGAGGAC-1	319	mesenteryF
F-mesentery2_CTCACTGGTAAGGTCG-1	301	mesenteryF
F-mesentery2_CTCACTGTCAACCCGG-1	369	mesenteryF
F-mesentery2_CTCACTGTCTCATTAC-1	316	mesenteryF
F-mesentery2_CTCAGAAAGTCATACC-1	486	mesenteryF
F-mesentery2_CTCAGAATCGTAGCTA-1	542	mesenteryF
F-mesentery2_CTCAGTCCAACACACT-1	459	mesenteryF
F-mesentery2_CTCATCGAGGCCTGCT-1	326	mesenteryF
F-mesentery2_CTCATCGCATGACTGT-1	555	mesenteryF
F-mesentery2_CTCATCGGTCTTCATT-1	463	mesenteryF
F-mesentery2_CTCATTACACAGGATG-1	610	mesenteryF
F-mesentery2_CTCCACAAGTGCACCC-1	363	mesenteryF
F-mesentery2_CTCCACAGTATCAGCT-1	314	mesenteryF
F-mesentery2_CTCCACATCGGACTTA-1	571	mesenteryF
F-mesentery2_CTCCCAAAGGAAAGAC-1	593	mesenteryF
F-mesentery2_CTCCTCCTCTTGGGCG-1	654	mesenteryF
F-mesentery2_CTCCTTTTCGACCACG-1	328	mesenteryF
F-mesentery2_CTCGAGGAGCTTCGTA-1	302	mesenteryF
F-mesentery2_CTCTCGATCATTGGTG-1	625	mesenteryF
F-mesentery2_CTGAGGCCAGTTCTAG-1	423	mesenteryF
F-mesentery2_CTGATCCGTGTCTTCC-1	430	mesenteryF
F-mesentery2_CTGATCCTCGCTACAA-1	610	mesenteryF
F-mesentery2_CTGCGAGGTGAGGAAA-1	332	mesenteryF
F-mesentery2_CTGGCAGAGTCTCTGA-1	763	mesenteryF
F-mesentery2_CTGTAGAAGTCTGCGC-1	418	mesenteryF
F-mesentery2_CTGTAGACAAATAAGC-1	331	mesenteryF
F-mesentery2_CTGTAGATCTCGCAGG-1	338	mesenteryF
F-mesentery2_CTGTATTGTTGTAAAG-1	334	mesenteryF
F-mesentery2_CTGTGAAAGCCTGTGC-1	348	mesenteryF
F-mesentery2_CTTCCGAGTGCGGATA-1	365	mesenteryF
F-mesentery2_CTTCCTTGTTGTGGAG-1	367	mesenteryF
F-mesentery2_CTTCTCTTCCGGACGT-1	667	mesenteryF
F-mesentery2_CTTGATTAGGGCAATC-1	343	mesenteryF
F-mesentery2_CTTGATTGTCTTCCGT-1	411	mesenteryF
F-mesentery2_CTTTCAACACAACGTT-1	326	mesenteryF
F-mesentery2_GAAATGACATGGCTGC-1	354	mesenteryF
F-mesentery2_GAAGAATAGCCTGGAA-1	404	mesenteryF
F-mesentery2_GAAGAATCACGCCACA-1	308	mesenteryF
F-mesentery2_GAAGCCCGTGGCGTAA-1	318	mesenteryF
F-mesentery2_GAAGGACGTGTAACGG-1	563	mesenteryF
F-mesentery2_GAAGGACTCCTAGAGT-1	316	mesenteryF
F-mesentery2_GAAGTAACAACGTAAA-1	539	mesenteryF
F-mesentery2_GAATCACAGGTAGACC-1	966	mesenteryF
F-mesentery2_GAATCACGTGTTGACT-1	495	mesenteryF
F-mesentery2_GAATCACGTTCGGCTG-1	423	mesenteryF
F-mesentery2_GAATCGTTCGCATAGT-1	320	mesenteryF
F-mesentery2_GACACGCTCGGAACTT-1	655	mesenteryF
F-mesentery2_GACACGCTCGTTCCTG-1	625	mesenteryF
F-mesentery2_GACAGCCCAATCCTAG-1	372	mesenteryF
F-mesentery2_GACCAATCACAAGCTT-1	481	mesenteryF
F-mesentery2_GACCCTTAGCTAGAAT-1	333	mesenteryF
F-mesentery2_GACGCTGTCCTTCTAA-1	369	mesenteryF
F-mesentery2_GACGTTACACAAGTGG-1	598	mesenteryF
F-mesentery2_GACGTTAGTTGTTGTG-1	615	mesenteryF
F-mesentery2_GACGTTATCACTACGA-1	302	mesenteryF
F-mesentery2_GACTATGAGATCACCT-1	351	mesenteryF
F-mesentery2_GACTCAAAGTGGACTG-1	337	mesenteryF
F-mesentery2_GACTCAAGTGTTCAGT-1	364	mesenteryF
F-mesentery2_GACTCTCGTCAAGCCC-1	546	mesenteryF
F-mesentery2_GACTTCCCAATTCGTG-1	310	mesenteryF
F-mesentery2_GACTTCCCAGGCGAAT-1	876	mesenteryF
F-mesentery2_GAGACCCAGAATTGTG-1	319	mesenteryF
F-mesentery2_GAGACTTCAAGCACCC-1	337	mesenteryF
F-mesentery2_GAGACTTGTACTGCGC-1	495	mesenteryF
F-mesentery2_GAGCCTGGTAGAATAC-1	604	mesenteryF
F-mesentery2_GAGCTGCCATGAGAAT-1	662	mesenteryF
F-mesentery2_GAGCTGCCATGTTACG-1	614	mesenteryF
F-mesentery2_GAGCTGCTCTGCGGCA-1	495	mesenteryF
F-mesentery2_GAGGCAATCCTCTCGA-1	367	mesenteryF
F-mesentery2_GAGGCCTCATTACTCT-1	302	mesenteryF
F-mesentery2_GAGGGATAGACTTCAC-1	407	mesenteryF
F-mesentery2_GAGGGTAGTATCGAAA-1	457	mesenteryF
F-mesentery2_GAGGGTATCAAGCGTT-1	340	mesenteryF
F-mesentery2_GATAGCTTCGCAAGAG-1	341	mesenteryF
F-mesentery2_GATCACACATATGGCT-1	411	mesenteryF
F-mesentery2_GATCAGTGTGCATTAC-1	679	mesenteryF
F-mesentery2_GATCAGTGTTAGGGAC-1	780	mesenteryF
F-mesentery2_GATCATGCATCCTTCG-1	373	mesenteryF
F-mesentery2_GATCCCTGTACGCGTC-1	344	mesenteryF
F-mesentery2_GATCCCTTCTCGCTTG-1	433	mesenteryF
F-mesentery2_GATCGTAAGAAGGTAG-1	338	mesenteryF
F-mesentery2_GATGACTTCACTGTTT-1	475	mesenteryF
F-mesentery2_GATGACTTCTACCAGA-1	387	mesenteryF
F-mesentery2_GATGATCGTATGATCC-1	1079	mesenteryF
F-mesentery2_GATGTTGAGCGGCTCT-1	555	mesenteryF
F-mesentery2_GATTCTTTCGTAACAC-1	329	mesenteryF
F-mesentery2_GATTTCTGTATCAAGA-1	805	mesenteryF
F-mesentery2_GCAACCGAGCTCCACG-1	373	mesenteryF
F-mesentery2_GCAACCGTCGGATTAC-1	499	mesenteryF
F-mesentery2_GCACATATCGGAACTT-1	593	mesenteryF
F-mesentery2_GCACGGTAGCGGTAGT-1	348	mesenteryF
F-mesentery2_GCACTAAAGTTGCGCC-1	363	mesenteryF
F-mesentery2_GCACTAACATCCGGTG-1	377	mesenteryF
F-mesentery2_GCACTAAGTGCAGTGA-1	377	mesenteryF
F-mesentery2_GCAGCCACAGACCATT-1	408	mesenteryF
F-mesentery2_GCAGCCATCGCCACTT-1	782	mesenteryF
F-mesentery2_GCAGCTGTCATAGAGA-1	383	mesenteryF
F-mesentery2_GCAGGCTAGTTAGTGA-1	712	mesenteryF
F-mesentery2_GCAGGCTCAACAAAGT-1	604	mesenteryF
F-mesentery2_GCAGGCTTCCACGTGG-1	333	mesenteryF
F-mesentery2_GCAGTTACAAACTCGT-1	434	mesenteryF
F-mesentery2_GCAGTTACATTCGGGC-1	531	mesenteryF
F-mesentery2_GCATCTCTCCCATAAG-1	328	mesenteryF
F-mesentery2_GCATCTCTCGAACACT-1	327	mesenteryF
F-mesentery2_GCATGATGTAGAGACC-1	332	mesenteryF
F-mesentery2_GCATTAGTCCGCAGTG-1	517	mesenteryF
F-mesentery2_GCCAACGAGGATTACA-1	344	mesenteryF
F-mesentery2_GCCGATGCAAGACGGT-1	340	mesenteryF
F-mesentery2_GCGAGAATCATGCAGT-1	549	mesenteryF
F-mesentery2_GCGGAAAAGACCTCCG-1	651	mesenteryF
F-mesentery2_GCGGATCTCAAGTGTC-1	350	mesenteryF
F-mesentery2_GCGTGCAAGGGCTAAC-1	385	mesenteryF
F-mesentery2_GCTACAAGTTTGGAAA-1	351	mesenteryF
F-mesentery2_GCTACCTAGCTCAGAG-1	946	mesenteryF
F-mesentery2_GCTACCTGTAACTTCG-1	475	mesenteryF
F-mesentery2_GCTACCTGTAAGGCTG-1	314	mesenteryF
F-mesentery2_GCTGAATGTGGGCTTC-1	461	mesenteryF
F-mesentery2_GCTGCAGAGACCAAAT-1	533	mesenteryF
F-mesentery2_GCTGCAGTCGCAGTCG-1	320	mesenteryF
F-mesentery2_GCTGCAGTCGTCGATA-1	315	mesenteryF
F-mesentery2_GCTGGGTTCCGTGCGA-1	386	mesenteryF
F-mesentery2_GCTTTCGAGTACCGGA-1	622	mesenteryF
F-mesentery2_GGAACCCGTACTGGGA-1	316	mesenteryF
F-mesentery2_GGAAGTGGTATCTCTT-1	579	mesenteryF
F-mesentery2_GGAATCTAGGCTAAAT-1	697	mesenteryF
F-mesentery2_GGAATCTAGTAAGGGA-1	629	mesenteryF
F-mesentery2_GGAATCTTCAGTCACA-1	317	mesenteryF
F-mesentery2_GGAATGGCATACGCAT-1	492	mesenteryF
F-mesentery2_GGAGAACAGAGGGTGG-1	324	mesenteryF
F-mesentery2_GGAGAACCAGCTGCCA-1	468	mesenteryF
F-mesentery2_GGAGAACTCCTTTGAT-1	309	mesenteryF
F-mesentery2_GGAGATGGTTCTAAGC-1	734	mesenteryF
F-mesentery2_GGAGCAATCTCCCTAG-1	310	mesenteryF
F-mesentery2_GGAGGATAGACTTCAC-1	544	mesenteryF
F-mesentery2_GGCAGTCTCTCTGACC-1	784	mesenteryF
F-mesentery2_GGCTGTGCACCTCTAC-1	551	mesenteryF
F-mesentery2_GGCTTGGTCGCGATCG-1	321	mesenteryF
F-mesentery2_GGGATCCAGGTATTGA-1	541	mesenteryF
F-mesentery2_GGGATCCTCATTGTGG-1	374	mesenteryF
F-mesentery2_GGGATGAAGTCCGTCG-1	319	mesenteryF
F-mesentery2_GGGCCATGTACTGGGA-1	363	mesenteryF
F-mesentery2_GGGCGTTGTCTCGGGT-1	466	mesenteryF
F-mesentery2_GGGCTCAAGAAGGTAG-1	518	mesenteryF
F-mesentery2_GGGTCTGCACTTGGCG-1	317	mesenteryF
F-mesentery2_GGGTCTGGTGAGAACC-1	674	mesenteryF
F-mesentery2_GGGTCTGGTGGAACCA-1	454	mesenteryF
F-mesentery2_GGGTGAATCTAGAACC-1	311	mesenteryF
F-mesentery2_GGGTGTCCAGAGAGGG-1	391	mesenteryF
F-mesentery2_GGTAACTTCGCCACTT-1	314	mesenteryF
F-mesentery2_GGTCACGAGAATCGAT-1	323	mesenteryF
F-mesentery2_GGTGGCTAGTAAACTG-1	328	mesenteryF
F-mesentery2_GGTGGCTGTTCCAGGC-1	589	mesenteryF
F-mesentery2_GGTGTCGTCGTCGATA-1	308	mesenteryF
F-mesentery2_GGTTAACGTACTCCCT-1	485	mesenteryF
F-mesentery2_GGTTAACTCACGAACT-1	384	mesenteryF
F-mesentery2_GGTTCTCTCTCGGTAA-1	316	mesenteryF
F-mesentery2_GGTTGTACACTCTGCT-1	543	mesenteryF
F-mesentery2_GTAACACCAGATACCT-1	346	mesenteryF
F-mesentery2_GTAACCAGTCCTGTTC-1	548	mesenteryF
F-mesentery2_GTACAACCACTGCACG-1	348	mesenteryF
F-mesentery2_GTAGGAGGTGACGTCC-1	420	mesenteryF
F-mesentery2_GTAGGTTCAACAGCTT-1	592	mesenteryF
F-mesentery2_GTAGGTTCAACTGGTT-1	609	mesenteryF
F-mesentery2_GTAGTACAGGTGCTAG-1	454	mesenteryF
F-mesentery2_GTAGTACTCCCTCTCC-1	805	mesenteryF
F-mesentery2_GTATTGGCAGCGACAA-1	316	mesenteryF
F-mesentery2_GTATTTCCAGAAATTG-1	331	mesenteryF
F-mesentery2_GTCAAACCACAACATC-1	309	mesenteryF
F-mesentery2_GTCAAGTAGAGGTTTA-1	613	mesenteryF
F-mesentery2_GTCAAGTGTATTCTCT-1	568	mesenteryF
F-mesentery2_GTCACTCAGAGGGTGG-1	320	mesenteryF
F-mesentery2_GTCAGCGCACAACGAG-1	776	mesenteryF
F-mesentery2_GTCATCCAGCTTGTGT-1	423	mesenteryF
F-mesentery2_GTCATGATCCCGGTAG-1	322	mesenteryF
F-mesentery2_GTCCCATCATCCTTGC-1	301	mesenteryF
F-mesentery2_GTCCCATTCGCCACTT-1	356	mesenteryF
F-mesentery2_GTCCTCAGTAACCAGG-1	381	mesenteryF
F-mesentery2_GTCCTCAGTCCAGCGT-1	382	mesenteryF
F-mesentery2_GTCCTCATCTCTATAC-1	458	mesenteryF
F-mesentery2_GTCGAATCAGGCTATT-1	622	mesenteryF
F-mesentery2_GTCGCGACAATACGAA-1	340	mesenteryF
F-mesentery2_GTCGTAAAGCGACCCT-1	368	mesenteryF
F-mesentery2_GTCGTTCTCAGTGTCA-1	412	mesenteryF
F-mesentery2_GTCTACCTCGAGTCTA-1	422	mesenteryF
F-mesentery2_GTCTAGAAGTCATACC-1	564	mesenteryF
F-mesentery2_GTCTAGAGTAGAATAC-1	488	mesenteryF
F-mesentery2_GTGAGCCAGTCTCTGA-1	318	mesenteryF
F-mesentery2_GTGAGGATCCGCTAGG-1	325	mesenteryF
F-mesentery2_GTGAGTTAGTGTAGAT-1	363	mesenteryF
F-mesentery2_GTGGCGTAGGTTATAG-1	302	mesenteryF
F-mesentery2_GTGTAACAGTACAGCG-1	349	mesenteryF
F-mesentery2_GTGTAACGTGAATAAC-1	355	mesenteryF
F-mesentery2_GTGTGATGTCCAAAGG-1	539	mesenteryF
F-mesentery2_GTGTTCCCAGACAAAT-1	603	mesenteryF
F-mesentery2_GTTACCCCACCGTCGA-1	326	mesenteryF
F-mesentery2_GTTACCCTCCACAGCG-1	768	mesenteryF
F-mesentery2_GTTAGACGTTTCGATG-1	387	mesenteryF
F-mesentery2_GTTAGACTCCCATTTA-1	301	mesenteryF
F-mesentery2_GTTAGTGGTGAAGCTG-1	415	mesenteryF
F-mesentery2_GTTCTATTCCTTCTTC-1	400	mesenteryF
F-mesentery2_GTTCTATTCTTGGCTC-1	308	mesenteryF
F-mesentery2_GTTGAACTCACCATGA-1	343	mesenteryF
F-mesentery2_GTTGTGAAGCATGCGA-1	429	mesenteryF
F-mesentery2_GTTTACTTCAAACCCA-1	343	mesenteryF
F-mesentery2_GTTTGGAAGGTGAGCT-1	360	mesenteryF
F-mesentery2_TACAACGTCCAACTGA-1	513	mesenteryF
F-mesentery2_TACAACGTCTTTGGAG-1	357	mesenteryF
F-mesentery2_TACCCACGTCTTGAAC-1	428	mesenteryF
F-mesentery2_TACCCGTAGGTCTGGA-1	448	mesenteryF
F-mesentery2_TACGGGCAGTAAACGT-1	500	mesenteryF
F-mesentery2_TACGGTAGTTACCCTC-1	346	mesenteryF
F-mesentery2_TACTTCAAGGACCCAA-1	414	mesenteryF
F-mesentery2_TAGACCAGTCTTACTT-1	318	mesenteryF
F-mesentery2_TAGATCGCACGTAACT-1	369	mesenteryF
F-mesentery2_TAGATCGTCATTTGGG-1	331	mesenteryF
F-mesentery2_TAGCACAGTACGTGAG-1	394	mesenteryF
F-mesentery2_TAGCACATCGATACGT-1	459	mesenteryF
F-mesentery2_TAGGAGGAGACTTGTC-1	364	mesenteryF
F-mesentery2_TAGGGTTCATTGTACG-1	454	mesenteryF
F-mesentery2_TAGGTTGGTCAGTCTA-1	311	mesenteryF
F-mesentery2_TAGGTTGGTGCAACGA-1	325	mesenteryF
F-mesentery2_TAGTGCATCTTCTGGC-1	713	mesenteryF
F-mesentery2_TATATCCAGAAGCCTG-1	987	mesenteryF
F-mesentery2_TATATCCAGCTGCGAA-1	308	mesenteryF
F-mesentery2_TATATCCCAATACCTG-1	321	mesenteryF
F-mesentery2_TATCAGGAGCTTAAGA-1	897	mesenteryF
F-mesentery2_TATCGCCCAACTAGAA-1	619	mesenteryF
F-mesentery2_TATCTGTCAACCTAAC-1	400	mesenteryF
F-mesentery2_TATCTGTCAATGAAAC-1	408	mesenteryF
F-mesentery2_TATTGCTCATCGCCTT-1	370	mesenteryF
F-mesentery2_TATTGGGGTTAGCGGA-1	345	mesenteryF
F-mesentery2_TATTTCGAGAGGTATT-1	302	mesenteryF
F-mesentery2_TCAATCTAGCCTGAAG-1	319	mesenteryF
F-mesentery2_TCAATCTGTTCCAAAC-1	382	mesenteryF
F-mesentery2_TCAATTCTCTCGGTAA-1	397	mesenteryF
F-mesentery2_TCACAAGAGTTGCGCC-1	1394	mesenteryF
F-mesentery2_TCACATTAGTACTGTC-1	310	mesenteryF
F-mesentery2_TCACGCTGTAACATCC-1	365	mesenteryF
F-mesentery2_TCACGGGAGAGGTTTA-1	379	mesenteryF
F-mesentery2_TCACTCGGTATAGCTC-1	353	mesenteryF
F-mesentery2_TCAGCAATCTAGTTCT-1	477	mesenteryF
F-mesentery2_TCAGCCTGTCATCTAG-1	337	mesenteryF
F-mesentery2_TCAGTCCAGCGTCTCG-1	311	mesenteryF
F-mesentery2_TCAGTCCCATAACCCA-1	357	mesenteryF
F-mesentery2_TCATACTGTTGCTTGA-1	326	mesenteryF
F-mesentery2_TCATATCAGAGGTATT-1	327	mesenteryF
F-mesentery2_TCATATCGTTATAGAG-1	1099	mesenteryF
F-mesentery2_TCATCATCAAACAGGC-1	323	mesenteryF
F-mesentery2_TCATCATGTCTACAGT-1	504	mesenteryF
F-mesentery2_TCATCCGCAACTCGAT-1	323	mesenteryF
F-mesentery2_TCATGCCGTCATCTAG-1	423	mesenteryF
F-mesentery2_TCATGCCTCTGAATCG-1	659	mesenteryF
F-mesentery2_TCATTACAGGCTCCCA-1	443	mesenteryF
F-mesentery2_TCATTTGTCTGTCGCT-1	392	mesenteryF
F-mesentery2_TCCACGTGTTTGTTGG-1	343	mesenteryF
F-mesentery2_TCCCACACATGACGAG-1	327	mesenteryF
F-mesentery2_TCCCAGTTCCAACCAA-1	578	mesenteryF
F-mesentery2_TCCCAGTTCCATCTGC-1	431	mesenteryF
F-mesentery2_TCCGGGATCTCCACTG-1	623	mesenteryF
F-mesentery2_TCCTCCCTCTACAGGT-1	336	mesenteryF
F-mesentery2_TCCTCTTAGGATACGC-1	522	mesenteryF
F-mesentery2_TCCTCTTCACCCTGAG-1	448	mesenteryF
F-mesentery2_TCCTCTTGTAGTTCCA-1	353	mesenteryF
F-mesentery2_TCCTCTTGTATTTCTC-1	634	mesenteryF
F-mesentery2_TCCTTTCCATCTCCCA-1	356	mesenteryF
F-mesentery2_TCCTTTCTCTTCGACC-1	1002	mesenteryF
F-mesentery2_TCGAACAGTGTGATGG-1	313	mesenteryF
F-mesentery2_TCGAAGTCATGTTCGA-1	405	mesenteryF
F-mesentery2_TCGACCTCACGTCTCT-1	378	mesenteryF
F-mesentery2_TCGACCTTCCATCTAT-1	311	mesenteryF
F-mesentery2_TCGACGGGTCATTCCC-1	337	mesenteryF
F-mesentery2_TCGCACTGTTGCGGAA-1	329	mesenteryF
F-mesentery2_TCGCACTTCCCGGTAG-1	447	mesenteryF
F-mesentery2_TCGCAGGGTTTGCAGT-1	304	mesenteryF
F-mesentery2_TCGCTTGAGTGCAGGT-1	308	mesenteryF
F-mesentery2_TCGCTTGCAGCTACCG-1	575	mesenteryF
F-mesentery2_TCGGGACGTTACCTTT-1	553	mesenteryF
F-mesentery2_TCGGGCAAGCTGTACT-1	574	mesenteryF
F-mesentery2_TCGGTCTTCACCTCAC-1	308	mesenteryF
F-mesentery2_TCGTAGAGTTCAAAGA-1	313	mesenteryF
F-mesentery2_TCGTCCATCTGAGGTT-1	667	mesenteryF
F-mesentery2_TCGTGCTAGCTTTGTG-1	485	mesenteryF
F-mesentery2_TCTAACTCATATTCGG-1	598	mesenteryF
F-mesentery2_TCTACATCAATGAAAC-1	387	mesenteryF
F-mesentery2_TCTACCGGTACCGTGC-1	324	mesenteryF
F-mesentery2_TCTATACCAAGGTCTT-1	357	mesenteryF
F-mesentery2_TCTCAGCCAACGACAG-1	466	mesenteryF
F-mesentery2_TCTCAGCCAGCCATTA-1	319	mesenteryF
F-mesentery2_TCTCCGAAGTTAGTGA-1	662	mesenteryF
F-mesentery2_TCTCTGGTCTGGGCAC-1	373	mesenteryF
F-mesentery2_TCTGCCATCTTCGGAA-1	645	mesenteryF
F-mesentery2_TCTGGCTTCTCCTGAC-1	384	mesenteryF
F-mesentery2_TCTTAGTAGTAACCGG-1	400	mesenteryF
F-mesentery2_TCTTAGTCACTACGGC-1	684	mesenteryF
F-mesentery2_TCTTAGTGTGACAGGT-1	435	mesenteryF
F-mesentery2_TCTTCCTAGTTGGCGA-1	465	mesenteryF
F-mesentery2_TCTTCCTCAGCGTAGA-1	347	mesenteryF
F-mesentery2_TCTTCCTGTAGGTGCA-1	547	mesenteryF
F-mesentery2_TCTTGCGCAAGACTGG-1	475	mesenteryF
F-mesentery2_TCTTGCGGTCGAATTC-1	507	mesenteryF
F-mesentery2_TCTTGCGTCTATCGGA-1	342	mesenteryF
F-mesentery2_TCTTTGATCTCCAATT-1	382	mesenteryF
F-mesentery2_TGAACGTCAGGCCCTA-1	431	mesenteryF
F-mesentery2_TGAACGTGTATTTCTC-1	638	mesenteryF
F-mesentery2_TGAACGTTCTATCGCC-1	326	mesenteryF
F-mesentery2_TGAATGCTCCGGGACT-1	304	mesenteryF
F-mesentery2_TGACCCTGTACTTCCC-1	336	mesenteryF
F-mesentery2_TGACCCTGTTAGGGTG-1	385	mesenteryF
F-mesentery2_TGACGCGCATGAAGCG-1	478	mesenteryF
F-mesentery2_TGAGACTAGTTTGTCG-1	572	mesenteryF
F-mesentery2_TGAGGGAGTTTCGTTT-1	344	mesenteryF
F-mesentery2_TGAGGTTGTTTAAGGA-1	391	mesenteryF
F-mesentery2_TGAGTCAGTTAGGCCC-1	748	mesenteryF
F-mesentery2_TGATCAGAGAGCAGTC-1	777	mesenteryF
F-mesentery2_TGATCTTAGCCGTTAT-1	346	mesenteryF
F-mesentery2_TGATCTTCAACGATCT-1	481	mesenteryF
F-mesentery2_TGATGCAGTTATTCTC-1	471	mesenteryF
F-mesentery2_TGATGCAGTTGTTTGG-1	348	mesenteryF
F-mesentery2_TGATGGTAGACATCAA-1	400	mesenteryF
F-mesentery2_TGATTCTCATGACGAG-1	369	mesenteryF
F-mesentery2_TGATTCTTCATTATCC-1	332	mesenteryF
F-mesentery2_TGATTCTTCTCGTTTA-1	407	mesenteryF
F-mesentery2_TGCACGGAGAGGCGGA-1	634	mesenteryF
F-mesentery2_TGCACGGCAGCGTGAA-1	346	mesenteryF
F-mesentery2_TGCACGGGTGTCCGGT-1	359	mesenteryF
F-mesentery2_TGCAGATCACCCTTAC-1	372	mesenteryF
F-mesentery2_TGCAGATTCACGGAGA-1	361	mesenteryF
F-mesentery2_TGCAGGCAGCATAGGC-1	344	mesenteryF
F-mesentery2_TGCATCCAGCCTTGAT-1	563	mesenteryF
F-mesentery2_TGCCGAGGTGCGCTCA-1	615	mesenteryF
F-mesentery2_TGCGACGCACTCCGGA-1	440	mesenteryF
F-mesentery2_TGCGGGTAGGATTACA-1	462	mesenteryF
F-mesentery2_TGCGGGTGTTATCCAG-1	370	mesenteryF
F-mesentery2_TGCTTCGAGTCACTGT-1	311	mesenteryF
F-mesentery2_TGCTTGCGTTTGCCGG-1	359	mesenteryF
F-mesentery2_TGGAACTAGGCCACTC-1	325	mesenteryF
F-mesentery2_TGGATCATCGAACCAT-1	394	mesenteryF
F-mesentery2_TGGATCATCGCATAGT-1	308	mesenteryF
F-mesentery2_TGGATGTAGCCATTGT-1	619	mesenteryF
F-mesentery2_TGGCGTGCATCTCGTC-1	331	mesenteryF
F-mesentery2_TGGGATTTCCCTCTCC-1	310	mesenteryF
F-mesentery2_TGGGCGTGTGAATTGA-1	340	mesenteryF
F-mesentery2_TGGGCGTGTTAGGAGC-1	322	mesenteryF
F-mesentery2_TGGGCTGCAACATACC-1	407	mesenteryF
F-mesentery2_TGGGTTACATAGAGGC-1	383	mesenteryF
F-mesentery2_TGGTACACACTACGGC-1	430	mesenteryF
F-mesentery2_TGGTAGTCACTGAGTT-1	423	mesenteryF
F-mesentery2_TGTAAGCTCTCATTTG-1	976	mesenteryF
F-mesentery2_TGTACAGAGTGGTGAC-1	374	mesenteryF
F-mesentery2_TGTACAGGTGAGACCA-1	304	mesenteryF
F-mesentery2_TGTCCACTCGCCGAAC-1	489	mesenteryF
F-mesentery2_TGTCCTGAGTTCGCAT-1	309	mesenteryF
F-mesentery2_TGTTCCGTCGTGGAAG-1	348	mesenteryF
F-mesentery2_TGTTCTAAGCCATATC-1	383	mesenteryF
F-mesentery2_TGTTGGACAGGCCCTA-1	560	mesenteryF
F-mesentery2_TGTTTGTTCACTCTTA-1	383	mesenteryF
F-mesentery2_TTAATCCGTCATCCGG-1	306	mesenteryF
F-mesentery2_TTACCATAGCTTCTAG-1	515	mesenteryF
F-mesentery2_TTACCGCTCACTACTT-1	347	mesenteryF
F-mesentery2_TTACGCCTCACACGAT-1	388	mesenteryF
F-mesentery2_TTAGGCAGTCCGTTTC-1	302	mesenteryF
F-mesentery2_TTAGGCATCCAACCAA-1	420	mesenteryF
F-mesentery2_TTAGTCTAGAAGCCAC-1	431	mesenteryF
F-mesentery2_TTATTGCTCTAGATCG-1	310	mesenteryF
F-mesentery2_TTCAATCTCGGCTGGT-1	458	mesenteryF
F-mesentery2_TTCAGGATCCGATTAG-1	347	mesenteryF
F-mesentery2_TTCATGTAGTGTACCT-1	776	mesenteryF
F-mesentery2_TTCATGTTCGCTTACC-1	438	mesenteryF
F-mesentery2_TTCCGGTGTGCCTTCT-1	961	mesenteryF
F-mesentery2_TTCCGTGAGAAATTGC-1	471	mesenteryF
F-mesentery2_TTCCGTGGTAATACCC-1	444	mesenteryF
F-mesentery2_TTCCTAACAGGACTTT-1	415	mesenteryF
F-mesentery2_TTCCTAATCTACGGTA-1	312	mesenteryF
F-mesentery2_TTCCTCTAGTTTCGGT-1	388	mesenteryF
F-mesentery2_TTCCTCTTCGCAGTGC-1	303	mesenteryF
F-mesentery2_TTCGCTGGTCCTCAGG-1	400	mesenteryF
F-mesentery2_TTCGCTGTCTACACAG-1	330	mesenteryF
F-mesentery2_TTCTAACGTAGGAAAG-1	446	mesenteryF
F-mesentery2_TTCTCTCCAGAGGACT-1	361	mesenteryF
F-mesentery2_TTCTTCCTCATCACTT-1	408	mesenteryF
F-mesentery2_TTGACCCCACACACGC-1	356	mesenteryF
F-mesentery2_TTGCATTCAGCCCACA-1	301	mesenteryF
F-mesentery2_TTGCCTGTCCAACTAG-1	398	mesenteryF
F-mesentery2_TTGGATGGTTCAAAGA-1	493	mesenteryF
F-mesentery2_TTGGGATGTAGGTGCA-1	388	mesenteryF
F-mesentery2_TTGGGCGAGTCTTCGA-1	516	mesenteryF
F-mesentery2_TTGGGTAGTACGTTCA-1	909	mesenteryF
F-mesentery2_TTGGTTTCATTGTAGC-1	410	mesenteryF
F-mesentery2_TTGTGTTCATGCAGCC-1	650	mesenteryF
F-mesentery2_TTGTTCACAACCACAT-1	321	mesenteryF
F-mesentery2_TTGTTGTGTATCTCTT-1	514	mesenteryF
F-mesentery2_TTGTTTGTCTGAATCG-1	415	mesenteryF
F-mesentery2_TTTACCATCCAACTGA-1	384	mesenteryF
F-mesentery2_TTTACTGTCCTGTAGA-1	324	mesenteryF
F-mesentery2_TTTAGTCTCAAGATAG-1	420	mesenteryF
F-mesentery2_TTTCAGTGTTGCTTGA-1	308	mesenteryF
F-mesentery2_TTTCATGGTCCTGTTC-1	315	mesenteryF
F-mesentery2_TTTGGAGAGGATCATA-1	333	mesenteryF
F-mesentery2_TTTGGAGGTATGGGAC-1	516	mesenteryF
F-mesentery2_TTTGGTTAGAAGCCTG-1	429	mesenteryF
F-mesentery2_TTTGGTTCACTTCAAG-1	341	mesenteryF
F-mesentery2_TTTGTTGCAATAGGAT-1	304	mesenteryF
mesentery_AAACCTGGTATAGGTA-1	305	mesentery
mesentery_AAACCTGGTATATGGA-1	241	mesentery
mesentery_AAACCTGGTATTCTCT-1	219	mesentery
mesentery_AAACCTGGTTCAGGCC-1	260	mesentery
mesentery_AAACGGGAGGTCGGAT-1	384	mesentery
mesentery_AAACGGGCAGATGGCA-1	266	mesentery
mesentery_AAACGGGCATCGGAAG-1	374	mesentery
mesentery_AAACGGGTCGCTGATA-1	204	mesentery
mesentery_AAAGATGCACATTTCT-1	202	mesentery
mesentery_AAAGATGTCAGGTTCA-1	376	mesentery
mesentery_AAAGCAACACATTCGA-1	1014	mesentery
mesentery_AAAGCAATCTTACCGC-1	332	mesentery
mesentery_AAAGTAGCACAAGACG-1	439	mesentery
mesentery_AAAGTAGCACATAACC-1	427	mesentery
mesentery_AAATGCCAGTGATCGG-1	212	mesentery
mesentery_AAATGCCTCCGCTGTT-1	267	mesentery
mesentery_AAATGCCTCGGTGTCG-1	232	mesentery
mesentery_AACACGTCAACCGCCA-1	490	mesentery
mesentery_AACCATGAGCGTCTAT-1	527	mesentery
mesentery_AACCATGTCTCCAGGG-1	219	mesentery
mesentery_AACCGCGAGAGGTAGA-1	212	mesentery
mesentery_AACCGCGCAAAGCGGT-1	363	mesentery
mesentery_AACCGCGCAAGGCTCC-1	290	mesentery
mesentery_AACCGCGTCTCATTCA-1	204	mesentery
mesentery_AACGTTGCAACTTGAC-1	208	mesentery
mesentery_AACGTTGCACATGACT-1	219	mesentery
mesentery_AACGTTGGTGAACCTT-1	204	mesentery
mesentery_AACTCAGAGTACGACG-1	424	mesentery
mesentery_AACTCAGGTCTCTCTG-1	303	mesentery
mesentery_AACTCAGGTTGTCTTT-1	263	mesentery
mesentery_AACTCCCAGAATTGTG-1	210	mesentery
mesentery_AACTCCCCAAGAAAGG-1	262	mesentery
mesentery_AACTCCCGTAAAGGAG-1	525	mesentery
mesentery_AACTCTTAGGATGTAT-1	207	mesentery
mesentery_AACTCTTCAACACCTA-1	317	mesentery
mesentery_AACTCTTCAGCCACCA-1	321	mesentery
mesentery_AACTCTTCAGGGCATA-1	725	mesentery
mesentery_AACTCTTGTAAGAGAG-1	232	mesentery
mesentery_AACTCTTGTCTCATCC-1	367	mesentery
mesentery_AACTGGTAGACCTTTG-1	276	mesentery
mesentery_AACTGGTCACATGGGA-1	210	mesentery
mesentery_AACTTTCAGTGTACGG-1	659	mesentery
mesentery_AACTTTCCAACAACCT-1	255	mesentery
mesentery_AACTTTCGTGCAACTT-1	358	mesentery
mesentery_AAGCCGCAGCTAACAA-1	381	mesentery
mesentery_AAGCCGCCAGCGTTCG-1	366	mesentery
mesentery_AAGCCGCGTTCCCGAG-1	387	mesentery
mesentery_AAGGAGCAGCTTTGGT-1	209	mesentery
mesentery_AAGGAGCCATGGTCTA-1	265	mesentery
mesentery_AAGGCAGGTAGCGCAA-1	357	mesentery
mesentery_AAGGCAGGTTATGTGC-1	228	mesentery
mesentery_AAGGCAGTCTAGCACA-1	203	mesentery
mesentery_AAGGTTCAGTATCGAA-1	431	mesentery
mesentery_AAGGTTCGTAGATTAG-1	208	mesentery
mesentery_AAGTCTGAGCTGTCTA-1	653	mesentery
mesentery_AAGTCTGCAGCTCCGA-1	251	mesentery
mesentery_AAGTCTGTCTCTGTCG-1	222	mesentery
mesentery_AAGTCTGTCTTCGGTC-1	999	mesentery
mesentery_AATCCAGAGCCGCCTA-1	295	mesentery
mesentery_AATCCAGAGCTGTTCA-1	531	mesentery
mesentery_AATCCAGCATTTCAGG-1	307	mesentery
mesentery_AATCCAGGTGTGCGTC-1	207	mesentery
mesentery_AATCCAGGTTGTACAC-1	369	mesentery
mesentery_AATCGGTAGTTGTAGA-1	456	mesentery
mesentery_ACACCAAAGTACATGA-1	256	mesentery
mesentery_ACACCAAAGTGTACTC-1	578	mesentery
mesentery_ACACCCTCAAAGCGGT-1	559	mesentery
mesentery_ACACCCTCACCTCGGA-1	243	mesentery
mesentery_ACACCCTTCGAGCCCA-1	227	mesentery
mesentery_ACACCGGGTCCGACGT-1	228	mesentery
mesentery_ACACCGGTCGAGAACG-1	262	mesentery
mesentery_ACACTGACAGTCACTA-1	346	mesentery
mesentery_ACACTGAGTCTGCGGT-1	567	mesentery
mesentery_ACAGCCGAGTATCGAA-1	212	mesentery
mesentery_ACAGCCGAGTTACGGG-1	330	mesentery
mesentery_ACAGCTAAGTACTTGC-1	209	mesentery
mesentery_ACAGCTAAGTCACGCC-1	261	mesentery
mesentery_ACAGCTACAAGCGAGT-1	325	mesentery
mesentery_ACATACGCAAGTACCT-1	368	mesentery
mesentery_ACATACGCACAAGTAA-1	274	mesentery
mesentery_ACATACGCAGATGGGT-1	228	mesentery
mesentery_ACATACGGTGGTCCGT-1	467	mesentery
mesentery_ACATCAGCAGGCAGTA-1	367	mesentery
mesentery_ACATCAGTCACCATAG-1	857	mesentery
mesentery_ACATGGTAGATGTAAC-1	458	mesentery
mesentery_ACATGGTCATTCCTGC-1	225	mesentery
mesentery_ACATGGTTCCTTAATC-1	242	mesentery
mesentery_ACCAGTACAACCGCCA-1	313	mesentery
mesentery_ACCCACTAGCCACGTC-1	532	mesentery
mesentery_ACCCACTGTTCCGGCA-1	257	mesentery
mesentery_ACCCACTTCATAGCAC-1	292	mesentery
mesentery_ACCGTAATCACCCGAG-1	223	mesentery
mesentery_ACCTTTAAGAGGTAGA-1	290	mesentery
mesentery_ACCTTTAAGCAATATG-1	320	mesentery
mesentery_ACCTTTACAATCACAC-1	276	mesentery
mesentery_ACCTTTACACCTTGTC-1	212	mesentery
mesentery_ACCTTTACACTATCTT-1	269	mesentery
mesentery_ACGAGCCAGGCATTGG-1	249	mesentery
mesentery_ACGAGGACACCAGGCT-1	291	mesentery
mesentery_ACGATACAGCGATTCT-1	334	mesentery
mesentery_ACGATACAGGGATGGG-1	247	mesentery
mesentery_ACGATACTCATAAAGG-1	524	mesentery
mesentery_ACGATACTCTCTTGAT-1	213	mesentery
mesentery_ACGATGTAGGGCATGT-1	951	mesentery
mesentery_ACGATGTGTGAGGGAG-1	299	mesentery
mesentery_ACGATGTTCACCGTAA-1	577	mesentery
mesentery_ACGATGTTCTGGTGTA-1	226	mesentery
mesentery_ACGCAGCAGCCCAGCT-1	550	mesentery
mesentery_ACGCAGCGTTGTCGCG-1	286	mesentery
mesentery_ACGCCAGCAGTATCTG-1	246	mesentery
mesentery_ACGCCAGGTGGTGTAG-1	211	mesentery
mesentery_ACGCCGAAGTACGTAA-1	206	mesentery
mesentery_ACGCCGAGTACCGTTA-1	213	mesentery
mesentery_ACGCCGAGTTCGTGAT-1	250	mesentery
mesentery_ACGGAGAAGAGTACCG-1	533	mesentery
mesentery_ACGGAGAGTTCCCTTG-1	203	mesentery
mesentery_ACGGAGATCACTTCAT-1	221	mesentery
mesentery_ACGGCCAAGTAACCCT-1	213	mesentery
mesentery_ACGGCCACATCCAACA-1	247	mesentery
mesentery_ACGGCCAGTTCGAATC-1	365	mesentery
mesentery_ACGGGCTAGTGCGTGA-1	324	mesentery
mesentery_ACGGGCTCAACACCTA-1	222	mesentery
mesentery_ACGGGCTCATACAGCT-1	216	mesentery
mesentery_ACGGGCTGTTGCGTTA-1	279	mesentery
mesentery_ACGGGCTTCTTGTTTG-1	239	mesentery
mesentery_ACGGGTCAGAAACCAT-1	212	mesentery
mesentery_ACGGGTCGTACTTCTT-1	241	mesentery
mesentery_ACGGGTCTCACCACCT-1	210	mesentery
mesentery_ACGGGTCTCTCAAACG-1	525	mesentery
mesentery_ACGTCAAAGCGTTCCG-1	302	mesentery
mesentery_ACTATCTCAATGTTGC-1	218	mesentery
mesentery_ACTATCTCATCCTAGA-1	239	mesentery
mesentery_ACTATCTGTGTTCGAT-1	403	mesentery
mesentery_ACTATCTTCGCATGGC-1	297	mesentery
mesentery_ACTGAACAGAACAATC-1	226	mesentery
mesentery_ACTGAACCACTTAAGC-1	254	mesentery
mesentery_ACTGAACGTGCACCAC-1	234	mesentery
mesentery_ACTGAGTCAGGTCGTC-1	351	mesentery
mesentery_ACTGAGTTCAACACCA-1	360	mesentery
mesentery_ACTGAGTTCAGAGACG-1	354	mesentery
mesentery_ACTGATGAGGGTCGAT-1	209	mesentery
mesentery_ACTGATGCAGCTCGAC-1	500	mesentery
mesentery_ACTGATGGTCACTGGC-1	248	mesentery
mesentery_ACTGCTCAGCGCTCCA-1	420	mesentery
mesentery_ACTGCTCAGTACCGGA-1	870	mesentery
mesentery_ACTGTCCAGATATGCA-1	695	mesentery
mesentery_ACTGTCCAGGTGACCA-1	285	mesentery
mesentery_ACTGTCCCATGCCACG-1	225	mesentery
mesentery_ACTTACTCATGGTAGG-1	283	mesentery
mesentery_ACTTGTTCAGCCTTTC-1	374	mesentery
mesentery_ACTTGTTGTATAATGG-1	399	mesentery
mesentery_ACTTGTTGTGCTGTAT-1	236	mesentery
mesentery_ACTTGTTTCTTTAGGG-1	407	mesentery
mesentery_ACTTTCAAGGGTGTGT-1	265	mesentery
mesentery_ACTTTCAGTCTTGTCC-1	661	mesentery
mesentery_ACTTTCATCCACTGGG-1	201	mesentery
mesentery_AGAATAGGTATCACCA-1	569	mesentery
mesentery_AGAATAGGTGTTGAGG-1	525	mesentery
mesentery_AGAATAGGTTCCAACA-1	302	mesentery
mesentery_AGAATAGTCATCACCC-1	445	mesentery
mesentery_AGACGTTAGTGCAAGC-1	302	mesentery
mesentery_AGACGTTTCTATGTGG-1	579	mesentery
mesentery_AGACGTTTCTGCGGCA-1	216	mesentery
mesentery_AGAGCGAAGTTACGGG-1	239	mesentery
mesentery_AGAGCGACACTAAGTC-1	284	mesentery
mesentery_AGAGCGAGTGCACGAA-1	286	mesentery
mesentery_AGAGCGATCAGTTGAC-1	341	mesentery
mesentery_AGAGCTTAGAGGTTAT-1	204	mesentery
mesentery_AGAGCTTCAAACGCGA-1	711	mesentery
mesentery_AGAGCTTCAAGTTGTC-1	210	mesentery
mesentery_AGAGCTTGTATAATGG-1	241	mesentery
mesentery_AGAGCTTTCGTTGACA-1	219	mesentery
mesentery_AGAGTGGAGATGTGTA-1	365	mesentery
mesentery_AGAGTGGGTCTGCCAG-1	243	mesentery
mesentery_AGAGTGGGTTAAGATG-1	667	mesentery
mesentery_AGAGTGGGTTGATTGC-1	230	mesentery
mesentery_AGAGTGGTCACCATAG-1	233	mesentery
mesentery_AGAGTGGTCATCACCC-1	207	mesentery
mesentery_AGAGTGGTCCACGACG-1	213	mesentery
mesentery_AGAGTGGTCGACCAGC-1	215	mesentery
mesentery_AGATCTGCATCAGTAC-1	377	mesentery
mesentery_AGATCTGTCACAGGCC-1	1155	mesentery
mesentery_AGCAGCCAGCGATATA-1	201	mesentery
mesentery_AGCATACCAGCCTGTG-1	253	mesentery
mesentery_AGCATACGTGGGTATG-1	288	mesentery
mesentery_AGCATACGTGTTTGGT-1	210	mesentery
mesentery_AGCATACTCTTTACAC-1	352	mesentery
mesentery_AGCCTAACACCTTGTC-1	327	mesentery
mesentery_AGCGGTCAGCGGATCA-1	758	mesentery
mesentery_AGCGGTCGTTCAGACT-1	238	mesentery
mesentery_AGCGGTCGTTGATTGC-1	840	mesentery
mesentery_AGCGTATCATGTAAGA-1	294	mesentery
mesentery_AGCGTCGAGCGTAATA-1	264	mesentery
mesentery_AGCGTCGCATGTAGTC-1	359	mesentery
mesentery_AGCGTCGTCCTAAGTG-1	266	mesentery
mesentery_AGCTCCTGTGAGGCTA-1	732	mesentery
mesentery_AGCTCCTTCGGACAAG-1	214	mesentery
mesentery_AGCTTGAAGCATGGCA-1	244	mesentery
mesentery_AGCTTGACACAGATTC-1	891	mesentery
mesentery_AGCTTGACACGGTAGA-1	306	mesentery
mesentery_AGCTTGATCGCAAGCC-1	615	mesentery
mesentery_AGGCCACGTAGGGACT-1	251	mesentery
mesentery_AGGCCACGTCTAGTGT-1	236	mesentery
mesentery_AGGCCGTCAGTGGGAT-1	225	mesentery
mesentery_AGGCCGTTCTTGTTTG-1	442	mesentery
mesentery_AGGGAGTTCGCCTGAG-1	356	mesentery
mesentery_AGGGATGGTCGAGTTT-1	205	mesentery
mesentery_AGGGATGTCAACACTG-1	267	mesentery
mesentery_AGGGATGTCAGGCCCA-1	957	mesentery
mesentery_AGGGATGTCGCGGATC-1	376	mesentery
mesentery_AGGGTGACAGGGTACA-1	428	mesentery
mesentery_AGGGTGATCCCTTGTG-1	210	mesentery
mesentery_AGGTCATAGAAGATTC-1	285	mesentery
mesentery_AGGTCATCAGCGAACA-1	615	mesentery
mesentery_AGGTCATTCCTGCCAT-1	367	mesentery
mesentery_AGGTCCGGTTCGCGAC-1	291	mesentery
mesentery_AGTAGTCAGAATGTTG-1	222	mesentery
mesentery_AGTAGTCAGCGAAGGG-1	395	mesentery
mesentery_AGTAGTCTCGTAGATC-1	343	mesentery
mesentery_AGTAGTCTCGTATCAG-1	751	mesentery
mesentery_AGTCTTTAGGCTATCT-1	208	mesentery
mesentery_AGTCTTTCAAACGTGG-1	201	mesentery
mesentery_AGTCTTTCAAAGCAAT-1	702	mesentery
mesentery_AGTCTTTCACGGTAAG-1	238	mesentery
mesentery_AGTGAGGAGCCTTGAT-1	253	mesentery
mesentery_AGTGAGGAGCGTTCCG-1	254	mesentery
mesentery_AGTGAGGGTCAGCTAT-1	269	mesentery
mesentery_AGTGAGGGTTCCTCCA-1	227	mesentery
mesentery_AGTGGGAAGGCATGTG-1	210	mesentery
mesentery_AGTGGGACATGAGCGA-1	311	mesentery
mesentery_AGTGGGAGTAAGGATT-1	237	mesentery
mesentery_AGTGTCAAGCGTCTAT-1	931	mesentery
mesentery_AGTGTCATCGTACGGC-1	618	mesentery
mesentery_AGTTGGTAGACCCACC-1	505	mesentery
mesentery_AGTTGGTCAAACCTAC-1	364	mesentery
mesentery_AGTTGGTGTGACGCCT-1	241	mesentery
mesentery_ATAACGCCAATGAATG-1	419	mesentery
mesentery_ATAACGCCATAACCTG-1	268	mesentery
mesentery_ATAACGCGTTAGGGTG-1	259	mesentery
mesentery_ATAAGAGAGGTGCACA-1	210	mesentery
mesentery_ATAAGAGTCCAAGTAC-1	577	mesentery
mesentery_ATAAGAGTCGCCCTTA-1	214	mesentery
mesentery_ATAGACCAGATACACA-1	205	mesentery
mesentery_ATAGACCGTCTCTCGT-1	360	mesentery
mesentery_ATAGACCGTGTTCGAT-1	285	mesentery
mesentery_ATAGACCGTTCCGTCT-1	710	mesentery
mesentery_ATCACGACACGTCAGC-1	290	mesentery
mesentery_ATCACGAGTGAAAGAG-1	325	mesentery
mesentery_ATCACGATCGTCTGAA-1	555	mesentery
mesentery_ATCATCTCAAGACACG-1	584	mesentery
mesentery_ATCATCTCACGAAGCA-1	1011	mesentery
mesentery_ATCATCTCATGGGAAC-1	205	mesentery
mesentery_ATCATGGTCGCCTGAG-1	227	mesentery
mesentery_ATCATGGTCTAACTCT-1	230	mesentery
mesentery_ATCCACCCACCAACCG-1	218	mesentery
mesentery_ATCCACCGTAAGTGTA-1	329	mesentery
mesentery_ATCCGAAAGTCCATAC-1	231	mesentery
mesentery_ATCCGAAGTAGGGACT-1	211	mesentery
mesentery_ATCCGAAGTCCTCTTG-1	284	mesentery
mesentery_ATCCGAAGTCGGGTCT-1	275	mesentery
mesentery_ATCGAGTCATTTGCTT-1	218	mesentery
mesentery_ATCGAGTGTCCGAACC-1	228	mesentery
mesentery_ATCTGCCCACCTTGTC-1	218	mesentery
mesentery_ATCTGCCTCACATAGC-1	214	mesentery
mesentery_ATGAGGGAGCTAGTCT-1	392	mesentery
mesentery_ATGAGGGCACGGTAAG-1	300	mesentery
mesentery_ATGAGGGGTTATCCGA-1	255	mesentery
mesentery_ATGCGATAGCCGCCTA-1	325	mesentery
mesentery_ATGCGATGTCACAAGG-1	219	mesentery
mesentery_ATGCGATTCGCGTAGC-1	254	mesentery
mesentery_ATGGGAGTCAAGGTAA-1	204	mesentery
mesentery_ATGGGAGTCGCCTGAG-1	234	mesentery
mesentery_ATGTGTGCAAGTCTGT-1	222	mesentery
mesentery_ATGTGTGCATAGGATA-1	211	mesentery
mesentery_ATGTGTGGTGCAGACA-1	245	mesentery
mesentery_ATTACTCGTTCCAACA-1	217	mesentery
mesentery_ATTATCCCAGGCTCAC-1	214	mesentery
mesentery_ATTCTACAGACACTAA-1	559	mesentery
mesentery_ATTCTACCAAGGTGTG-1	366	mesentery
mesentery_ATTCTACGTCTTGATG-1	208	mesentery
mesentery_ATTCTACTCAACTCTT-1	263	mesentery
mesentery_ATTCTACTCGTATCAG-1	302	mesentery
mesentery_ATTCTACTCTTCCTTC-1	508	mesentery
mesentery_ATTGGACCATGCCCGA-1	283	mesentery
mesentery_ATTGGACTCTGGCGTG-1	607	mesentery
mesentery_ATTGGTGAGCCAGGAT-1	214	mesentery
mesentery_ATTGGTGCAGCGTAAG-1	210	mesentery
mesentery_ATTTCTGCACGCATCG-1	229	mesentery
mesentery_ATTTCTGGTATATGGA-1	346	mesentery
mesentery_ATTTCTGGTTCAACCA-1	211	mesentery
mesentery_CAACCAAAGAATTCCC-1	854	mesentery
mesentery_CAACCAAAGAGGTTGC-1	334	mesentery
mesentery_CAACCAAAGCACCGTC-1	262	mesentery
mesentery_CAACCAACAGGTGCCT-1	209	mesentery
mesentery_CAACCAATCCTTTCGG-1	507	mesentery
mesentery_CAACCTCCAATAAGCA-1	215	mesentery
mesentery_CAACCTCTCGTAGATC-1	397	mesentery
mesentery_CAACCTCTCTTGTTTG-1	584	mesentery
mesentery_CAACTAGCAAAGCGGT-1	246	mesentery
mesentery_CAACTAGCACGGTTTA-1	241	mesentery
mesentery_CAAGAAAAGTGAATTG-1	219	mesentery
mesentery_CAAGAAACAATCACAC-1	207	mesentery
mesentery_CAAGAAATCCGTCAAA-1	218	mesentery
mesentery_CAAGAAATCTTAGAGC-1	353	mesentery
mesentery_CAAGATCCACGAAACG-1	273	mesentery
mesentery_CAAGATCGTACCGTAT-1	427	mesentery
mesentery_CAAGATCGTCCGAACC-1	226	mesentery
mesentery_CAAGATCGTTCCCGAG-1	568	mesentery
mesentery_CAAGGCCGTTGATTGC-1	216	mesentery
mesentery_CAAGTTGTCAACCATG-1	226	mesentery
mesentery_CACAAACCAGCTGCAC-1	272	mesentery
mesentery_CACACAACATGGGAAC-1	262	mesentery
mesentery_CACACAAGTACTTGAC-1	202	mesentery
mesentery_CACACAATCTGCCAGG-1	312	mesentery
mesentery_CACACCTTCAACACTG-1	216	mesentery
mesentery_CACACCTTCCAGTAGT-1	374	mesentery
mesentery_CACACCTTCCCTAACC-1	218	mesentery
mesentery_CACACCTTCGGCTTGG-1	299	mesentery
mesentery_CACACTCAGCCCAATT-1	302	mesentery
mesentery_CACACTCAGGCATGTG-1	229	mesentery
mesentery_CACACTCTCATAAAGG-1	325	mesentery
mesentery_CACACTCTCGCCATAA-1	406	mesentery
mesentery_CACAGGCAGCCAGTAG-1	224	mesentery
mesentery_CACAGGCAGTCATGCT-1	237	mesentery
mesentery_CACAGGCCATGAACCT-1	229	mesentery
mesentery_CACAGGCGTATGGTTC-1	250	mesentery
mesentery_CACAGGCTCGCAAGCC-1	367	mesentery
mesentery_CACAGGCTCGGTTCGG-1	371	mesentery
mesentery_CACAGTACAAACGTGG-1	212	mesentery
mesentery_CACAGTACAACTTGAC-1	244	mesentery
mesentery_CACAGTACAGCATACT-1	376	mesentery
mesentery_CACATAGAGCGCCTTG-1	472	mesentery
mesentery_CACATAGAGCTCCCAG-1	393	mesentery
mesentery_CACATAGAGTACGTAA-1	201	mesentery
mesentery_CACATAGAGTGCTGCC-1	265	mesentery
mesentery_CACATAGCAAAGGCGT-1	242	mesentery
mesentery_CACATAGCAAGTCTAC-1	230	mesentery
mesentery_CACATAGCAGACAAAT-1	239	mesentery
mesentery_CACATAGGTTATCACG-1	239	mesentery
mesentery_CACCACTAGGGCTTCC-1	205	mesentery
mesentery_CACCACTCATTGGCGC-1	327	mesentery
mesentery_CACCACTTCGGACAAG-1	450	mesentery
mesentery_CACCAGGAGGATCGCA-1	246	mesentery
mesentery_CACCAGGTCCTCATTA-1	243	mesentery
mesentery_CACCTTGAGCTTATCG-1	236	mesentery
mesentery_CACCTTGCAATAGCAA-1	878	mesentery
mesentery_CACCTTGGTATAAACG-1	563	mesentery
mesentery_CACCTTGGTCGAGTTT-1	260	mesentery
mesentery_CACCTTGTCGCCATAA-1	519	mesentery
mesentery_CACTCCAAGCCTATGT-1	245	mesentery
mesentery_CACTCCACAAGCTGAG-1	649	mesentery
mesentery_CACTCCACACCGAATT-1	204	mesentery
mesentery_CACTCCACAGAAGCAC-1	209	mesentery
mesentery_CACTCCACAGCTTCGG-1	264	mesentery
mesentery_CACTCCACATGAAGTA-1	219	mesentery
mesentery_CACTCCAGTCAACATC-1	411	mesentery
mesentery_CAGAATCCAACTGCTA-1	251	mesentery
mesentery_CAGAATCGTAGATTAG-1	271	mesentery
mesentery_CAGAATCTCAGCTCTC-1	290	mesentery
mesentery_CAGAATCTCCAAACAC-1	235	mesentery
mesentery_CAGAGAGAGTGGACGT-1	323	mesentery
mesentery_CAGAGAGCAACGCACC-1	561	mesentery
mesentery_CAGAGAGTCAAAGACA-1	279	mesentery
mesentery_CAGAGAGTCCACTGGG-1	255	mesentery
mesentery_CAGAGAGTCTCTTGAT-1	219	mesentery
mesentery_CAGATCACAAAGTCAA-1	263	mesentery
mesentery_CAGATCACATCCAACA-1	373	mesentery
mesentery_CAGATCAGTATTCTCT-1	585	mesentery
mesentery_CAGCAGCCACGAAGCA-1	221	mesentery
mesentery_CAGCATAAGTTATCGC-1	419	mesentery
mesentery_CAGCATACATCACAAC-1	291	mesentery
mesentery_CAGCATACATGCATGT-1	296	mesentery
mesentery_CAGCATAGTCTCTCGT-1	204	mesentery
mesentery_CAGCATATCAACGGGA-1	233	mesentery
mesentery_CAGCCGAAGAGCTTCT-1	229	mesentery
mesentery_CAGCGACAGTTATCGC-1	406	mesentery
mesentery_CAGCGACCAGATGAGC-1	345	mesentery
mesentery_CAGCGACGTTGGGACA-1	221	mesentery
mesentery_CAGCGACTCTTTAGTC-1	552	mesentery
mesentery_CAGCTAAAGACTAGAT-1	259	mesentery
mesentery_CAGCTAAGTCAGCTAT-1	491	mesentery
mesentery_CAGCTAATCACCGTAA-1	306	mesentery
mesentery_CAGCTGGAGATCTGCT-1	228	mesentery
mesentery_CAGCTGGAGTTCCACA-1	204	mesentery
mesentery_CAGCTGGGTGAGTATA-1	251	mesentery
mesentery_CAGCTGGTCAGTGCAT-1	992	mesentery
mesentery_CAGCTGGTCTTATCTG-1	294	mesentery
mesentery_CAGGTGCAGCTTATCG-1	981	mesentery
mesentery_CAGGTGCAGGTGATTA-1	510	mesentery
mesentery_CAGGTGCAGTTCGCGC-1	476	mesentery
mesentery_CAGTAACAGCGATGAC-1	217	mesentery
mesentery_CAGTCCTAGCTAACTC-1	248	mesentery
mesentery_CATATGGAGTTAGCGG-1	355	mesentery
mesentery_CATATGGCACGGACAA-1	320	mesentery
mesentery_CATATGGGTGGCAAAC-1	976	mesentery
mesentery_CATATGGTCACCCGAG-1	597	mesentery
mesentery_CATATTCAGAGTCGGT-1	217	mesentery
mesentery_CATATTCCACCGAAAG-1	303	mesentery
mesentery_CATATTCGTAAACGCG-1	264	mesentery
mesentery_CATATTCGTCATACTG-1	225	mesentery
mesentery_CATATTCTCTAACCGA-1	390	mesentery
mesentery_CATCAAGAGCGACGTA-1	250	mesentery
mesentery_CATCAAGTCCTAGGGC-1	700	mesentery
mesentery_CATCAGATCGCTGATA-1	216	mesentery
mesentery_CATCAGATCTTCATGT-1	313	mesentery
mesentery_CATCCACAGTCGTACT-1	203	mesentery
mesentery_CATCGAACATGCCTTC-1	459	mesentery
mesentery_CATCGAATCGCGGATC-1	229	mesentery
mesentery_CATCGGGAGCCAGTTT-1	243	mesentery
mesentery_CATGACACATCCAACA-1	485	mesentery
mesentery_CATGACAGTTAAGGGC-1	259	mesentery
mesentery_CATGACATCTGGGCCA-1	490	mesentery
mesentery_CATGCCTTCATAACCG-1	678	mesentery
mesentery_CATGCCTTCTTTAGTC-1	359	mesentery
mesentery_CATGGCGAGCGCCTCA-1	290	mesentery
mesentery_CATGGCGAGTCATCCA-1	521	mesentery
mesentery_CATGGCGAGTGTGGCA-1	208	mesentery
mesentery_CATGGCGCACGCATCG-1	407	mesentery
mesentery_CATTATCCACCGAATT-1	219	mesentery
mesentery_CATTATCCAGTATGCT-1	238	mesentery
mesentery_CATTATCCATCCCATC-1	233	mesentery
mesentery_CATTATCTCGGCTACG-1	359	mesentery
mesentery_CATTCGCGTACAGCAG-1	257	mesentery
mesentery_CATTCGCTCGTTTAGG-1	465	mesentery
mesentery_CCAATCCAGGCATGGT-1	305	mesentery
mesentery_CCAATCCGTCAACATC-1	202	mesentery
mesentery_CCAATCCTCGCAGGCT-1	202	mesentery
mesentery_CCACCTAAGAGCCCAA-1	238	mesentery
mesentery_CCACCTAAGTGAAGTT-1	220	mesentery
mesentery_CCACCTACAATGTAAG-1	244	mesentery
mesentery_CCACCTACACCATCCT-1	215	mesentery
mesentery_CCACCTAGTACTCAAC-1	245	mesentery
mesentery_CCACCTAGTCAATGTC-1	230	mesentery
mesentery_CCACGGAAGAATGTTG-1	223	mesentery
mesentery_CCACGGAAGCCGATTT-1	226	mesentery
mesentery_CCACGGACAGCCACCA-1	423	mesentery
mesentery_CCACTACAGATGGGTC-1	207	mesentery
mesentery_CCACTACTCGCCAAAT-1	254	mesentery
mesentery_CCAGCGAAGTGACATA-1	224	mesentery
mesentery_CCAGCGACACAAGACG-1	580	mesentery
mesentery_CCAGCGACACCAGGTC-1	258	mesentery
mesentery_CCAGCGACAGGGTATG-1	205	mesentery
mesentery_CCAGCGACAGTATGCT-1	268	mesentery
mesentery_CCATGTCAGTAATCCC-1	289	mesentery
mesentery_CCATGTCCACGGCGTT-1	201	mesentery
mesentery_CCATTCGAGCGAGAAA-1	260	mesentery
mesentery_CCATTCGCACCGGAAA-1	237	mesentery
mesentery_CCCAATCAGCTCCTCT-1	251	mesentery
mesentery_CCCAATCGTTCTGTTT-1	330	mesentery
mesentery_CCCAATCTCCAGATCA-1	420	mesentery
mesentery_CCCAGTTAGACGCAAC-1	375	mesentery
mesentery_CCCAGTTAGAGAGCTC-1	271	mesentery
mesentery_CCCAGTTCAGCTCGCA-1	286	mesentery
mesentery_CCCAGTTGTCCAGTTA-1	295	mesentery
mesentery_CCCAGTTTCTACTCAT-1	228	mesentery
mesentery_CCCATACAGATGCCTT-1	265	mesentery
mesentery_CCCATACAGTTAAGTG-1	644	mesentery
mesentery_CCCATACGTAACGCGA-1	229	mesentery
mesentery_CCCATACTCTCCCTGA-1	222	mesentery
mesentery_CCCTCCTAGCTAACAA-1	436	mesentery
mesentery_CCCTCCTAGGGAACGG-1	234	mesentery
mesentery_CCCTCCTAGTTTAGGA-1	298	mesentery
mesentery_CCCTCCTCAAGTCATC-1	350	mesentery
mesentery_CCCTCCTGTCTAGGTT-1	484	mesentery
mesentery_CCGGGATAGGTAGCTG-1	358	mesentery
mesentery_CCGGGATCAGACGCTC-1	228	mesentery
mesentery_CCGGGATGTGTGGCTC-1	649	mesentery
mesentery_CCGGGATGTTGTACAC-1	267	mesentery
mesentery_CCGGTAGCACATCCGG-1	374	mesentery
mesentery_CCGGTAGGTCCTCTTG-1	267	mesentery
mesentery_CCGGTAGTCCTAGTGA-1	216	mesentery
mesentery_CCGTACTCAGTTTACG-1	284	mesentery
mesentery_CCGTACTCATACTCTT-1	840	mesentery
mesentery_CCGTGGACACCGAAAG-1	361	mesentery
mesentery_CCGTGGACATCCCACT-1	207	mesentery
mesentery_CCGTTCAAGACGCAAC-1	432	mesentery
mesentery_CCGTTCAAGGATTCGG-1	298	mesentery
mesentery_CCGTTCACAAGAGGCT-1	353	mesentery
mesentery_CCGTTCACAGACAAAT-1	300	mesentery
mesentery_CCTAAAGAGCCAGTAG-1	389	mesentery
mesentery_CCTAAAGGTACAGCAG-1	515	mesentery
mesentery_CCTAAAGGTTCTCATT-1	302	mesentery
mesentery_CCTACACTCACTGGGC-1	632	mesentery
mesentery_CCTACCACAATTCCTT-1	398	mesentery
mesentery_CCTACCATCTGAGGGA-1	448	mesentery
mesentery_CCTATTAAGTTACGGG-1	248	mesentery
mesentery_CCTATTAGTAAACCTC-1	396	mesentery
mesentery_CCTCAGTAGTGAAGAG-1	214	mesentery
mesentery_CCTCAGTCATTGTGCA-1	216	mesentery
mesentery_CCTCTGAAGTGTCCAT-1	203	mesentery
mesentery_CCTCTGAGTAATCGTC-1	220	mesentery
mesentery_CCTTCCCGTTGCTCCT-1	362	mesentery
mesentery_CCTTCGAAGTAGCCGA-1	241	mesentery
mesentery_CCTTCGACACGAAAGC-1	367	mesentery
mesentery_CCTTCGATCAGGTTCA-1	314	mesentery
mesentery_CCTTCGATCCAGTAGT-1	247	mesentery
mesentery_CCTTCGATCTGCCCTA-1	405	mesentery
mesentery_CCTTTCTAGTTGCAGG-1	446	mesentery
mesentery_CCTTTCTGTCCGAAGA-1	566	mesentery
mesentery_CCTTTCTTCAGAAATG-1	212	mesentery
mesentery_CGAACATAGAGTACAT-1	206	mesentery
mesentery_CGAACATTCTCCGGTT-1	627	mesentery
mesentery_CGAATGTAGTATTGGA-1	226	mesentery
mesentery_CGAATGTCACAGATTC-1	349	mesentery
mesentery_CGAATGTTCCAAACTG-1	305	mesentery
mesentery_CGAATGTTCCACGACG-1	328	mesentery
mesentery_CGAATGTTCCGGGTGT-1	373	mesentery
mesentery_CGAATGTTCGCGATCG-1	201	mesentery
mesentery_CGAATGTTCTTGCAAG-1	207	mesentery
mesentery_CGACCTTGTACAGTTC-1	379	mesentery
mesentery_CGACCTTGTGAGGGAG-1	387	mesentery
mesentery_CGACCTTTCAACGAAA-1	329	mesentery
mesentery_CGACCTTTCCAGTATG-1	236	mesentery
mesentery_CGACCTTTCGCCGTGA-1	521	mesentery
mesentery_CGACTTCGTAGCCTAT-1	645	mesentery
mesentery_CGAGAAGAGTTGCAGG-1	385	mesentery
mesentery_CGAGAAGCAAACTGCT-1	259	mesentery
mesentery_CGAGCACAGATCCCAT-1	844	mesentery
mesentery_CGAGCACAGCCGGTAA-1	201	mesentery
mesentery_CGAGCACGTCTAGAGG-1	251	mesentery
mesentery_CGAGCACGTCTCACCT-1	245	mesentery
mesentery_CGAGCACTCTACCTGC-1	297	mesentery
mesentery_CGAGCCAAGAGGTTGC-1	318	mesentery
mesentery_CGAGCCAGTAAGAGGA-1	317	mesentery
mesentery_CGAGCCATCACGAAGG-1	526	mesentery
mesentery_CGATCGGAGAGCAATT-1	276	mesentery
mesentery_CGATCGGCAATCTGCA-1	248	mesentery
mesentery_CGATGGCTCCCACTTG-1	512	mesentery
mesentery_CGATGGCTCGCTAGCG-1	805	mesentery
mesentery_CGATGGCTCGGCATCG-1	527	mesentery
mesentery_CGATGTAAGTGCAAGC-1	210	mesentery
mesentery_CGATGTACACATGTGT-1	242	mesentery
mesentery_CGATGTACAGTGGAGT-1	418	mesentery
mesentery_CGATTGACAGTACACT-1	425	mesentery
mesentery_CGATTGATCAGTCAGT-1	673	mesentery
mesentery_CGATTGATCATGCAAC-1	261	mesentery
mesentery_CGCCAAGAGCCGGTAA-1	504	mesentery
mesentery_CGCCAAGCAGATCCAT-1	805	mesentery
mesentery_CGCGGTACAAATTGCC-1	440	mesentery
mesentery_CGCGGTACAAGTCATC-1	407	mesentery
mesentery_CGCGTTTAGATAGTCA-1	243	mesentery
mesentery_CGCGTTTCAGTAAGAT-1	238	mesentery
mesentery_CGCGTTTCATCCCATC-1	225	mesentery
mesentery_CGCGTTTTCTTGTTTG-1	304	mesentery
mesentery_CGCTATCAGATGGCGT-1	249	mesentery
mesentery_CGCTATCGTCTAAAGA-1	534	mesentery
mesentery_CGCTATCGTGGCTCCA-1	414	mesentery
mesentery_CGCTGGACAGGTTTCA-1	250	mesentery
mesentery_CGCTGGATCAACACTG-1	425	mesentery
mesentery_CGCTGGATCGTGGTCG-1	338	mesentery
mesentery_CGCTGGATCTCCGGTT-1	274	mesentery
mesentery_CGCTTCACAGTACACT-1	202	mesentery
mesentery_CGCTTCATCCGCGGTA-1	208	mesentery
mesentery_CGGACACGTTAAGAAC-1	665	mesentery
mesentery_CGGACACGTTGTTTGG-1	386	mesentery
mesentery_CGGACGTCAGATCTGT-1	1204	mesentery
mesentery_CGGACGTCAGCCTGTG-1	633	mesentery
mesentery_CGGACGTGTCCGTCAG-1	368	mesentery
mesentery_CGGACGTGTCTCAACA-1	644	mesentery
mesentery_CGGACGTGTCTGCGGT-1	438	mesentery
mesentery_CGGACGTGTTGTACAC-1	261	mesentery
mesentery_CGGACTGAGCGTCTAT-1	307	mesentery
mesentery_CGGACTGGTCGGATCC-1	574	mesentery
mesentery_CGGACTGGTCTGCCAG-1	213	mesentery
mesentery_CGGAGCTAGTACGCCC-1	465	mesentery
mesentery_CGGAGCTTCCAATGGT-1	250	mesentery
mesentery_CGGAGTCCAAAGAATC-1	506	mesentery
mesentery_CGGAGTCCACACGCTG-1	276	mesentery
mesentery_CGGAGTCCACGCCAGT-1	216	mesentery
mesentery_CGGAGTCGTCCAGTAT-1	225	mesentery
mesentery_CGGAGTCTCAGGATCT-1	230	mesentery
mesentery_CGGCTAGCAACTTGAC-1	400	mesentery
mesentery_CGGCTAGCATTATCTC-1	366	mesentery
mesentery_CGGTTAAAGGGTTTCT-1	236	mesentery
mesentery_CGGTTAAGTGTGCCTG-1	262	mesentery
mesentery_CGGTTAATCAACTCTT-1	365	mesentery
mesentery_CGTAGCGGTATGCTTG-1	309	mesentery
mesentery_CGTAGGCTCACAAACC-1	279	mesentery
mesentery_CGTCACTAGGCCCTCA-1	540	mesentery
mesentery_CGTCACTCACCAGTTA-1	247	mesentery
mesentery_CGTCACTGTGAGTGAC-1	781	mesentery
mesentery_CGTCACTTCGACCAGC-1	337	mesentery
mesentery_CGTCAGGCAGCGATCC-1	311	mesentery
mesentery_CGTCAGGGTCTTCAAG-1	1289	mesentery
mesentery_CGTCCATCAGGGAGAG-1	220	mesentery
mesentery_CGTCCATTCTTGTATC-1	384	mesentery
mesentery_CGTCTACCATATGGTC-1	330	mesentery
mesentery_CGTCTACGTGCCTGCA-1	412	mesentery
mesentery_CGTCTACTCCGGCACA-1	247	mesentery
mesentery_CGTCTACTCTGGTGTA-1	261	mesentery
mesentery_CGTGTAAAGATGTTAG-1	209	mesentery
mesentery_CGTGTAAAGGAGTTTA-1	392	mesentery
mesentery_CGTGTAACAGGTGGAT-1	249	mesentery
mesentery_CGTGTAAGTCAGAGGT-1	346	mesentery
mesentery_CGTGTAAGTGAAGGCT-1	382	mesentery
mesentery_CGTGTAAGTTAGTGGG-1	236	mesentery
mesentery_CGTGTAATCCCAAGTA-1	753	mesentery
mesentery_CGTTAGAGTGAGTGAC-1	202	mesentery
mesentery_CGTTCTGAGACCCACC-1	470	mesentery
mesentery_CGTTCTGTCACATACG-1	285	mesentery
mesentery_CGTTGGGCAGTGAGTG-1	210	mesentery
mesentery_CGTTGGGTCAGGATCT-1	248	mesentery
mesentery_CTAACTTCAACTGGCC-1	247	mesentery
mesentery_CTAACTTGTAACGACG-1	330	mesentery
mesentery_CTAATGGAGCCCAGCT-1	631	mesentery
mesentery_CTAATGGAGTTGTAGA-1	294	mesentery
mesentery_CTACACCCAAGTTCTG-1	353	mesentery
mesentery_CTACACCGTCCGTGAC-1	446	mesentery
mesentery_CTACACCGTGTTTGGT-1	486	mesentery
mesentery_CTACACCTCACCCGAG-1	224	mesentery
mesentery_CTACACCTCATTGCGA-1	225	mesentery
mesentery_CTACACCTCGGCTTGG-1	209	mesentery
mesentery_CTACCCAAGACAATAC-1	292	mesentery
mesentery_CTACCCAAGATAGCAT-1	712	mesentery
mesentery_CTACCCAAGTGAAGAG-1	244	mesentery
mesentery_CTACCCAGTATTAGCC-1	306	mesentery
mesentery_CTACCCAGTTCCATGA-1	286	mesentery
mesentery_CTACGTCTCGGTGTTA-1	224	mesentery
mesentery_CTAGAGTAGGAGCGAG-1	355	mesentery
mesentery_CTAGAGTAGGCTATCT-1	238	mesentery
mesentery_CTAGAGTCATGCGCAC-1	613	mesentery
mesentery_CTAGCCTAGATAGCAT-1	247	mesentery
mesentery_CTAGCCTAGTGCGTGA-1	255	mesentery
mesentery_CTAGCCTGTACGACCC-1	288	mesentery
mesentery_CTAGCCTGTTACAGAA-1	277	mesentery
mesentery_CTAGTGAGTCTCATCC-1	629	mesentery
mesentery_CTAGTGAGTTACAGAA-1	444	mesentery
mesentery_CTCACACAGAAGAAGC-1	289	mesentery
mesentery_CTCACACGTTTAAGCC-1	374	mesentery
mesentery_CTCAGAAAGCAATATG-1	408	mesentery
mesentery_CTCAGAAAGTTACCCA-1	575	mesentery
mesentery_CTCAGAATCAACGAAA-1	259	mesentery
mesentery_CTCATTAAGCCCAATT-1	215	mesentery
mesentery_CTCATTACACGTTGGC-1	594	mesentery
mesentery_CTCATTAGTATATCCG-1	237	mesentery
mesentery_CTCCTAGAGATGGGTC-1	260	mesentery
mesentery_CTCCTAGTCACGATGT-1	599	mesentery
mesentery_CTCGAAAAGGGCACTA-1	932	mesentery
mesentery_CTCGAAACAAAGCAAT-1	305	mesentery
mesentery_CTCGAAACAATGAATG-1	404	mesentery
mesentery_CTCGAAACAGTTCCCT-1	270	mesentery
mesentery_CTCGAAAGTCCAGTAT-1	281	mesentery
mesentery_CTCGAGGAGAATTCCC-1	280	mesentery
mesentery_CTCGGAGAGTCACGCC-1	362	mesentery
mesentery_CTCGGAGCACGCGAAA-1	439	mesentery
mesentery_CTCGGAGCATTTCACT-1	298	mesentery
mesentery_CTCGGAGGTTACGCGC-1	398	mesentery
mesentery_CTCGGGACATATGCTG-1	351	mesentery
mesentery_CTCGGGAGTTTACTCT-1	237	mesentery
mesentery_CTCGTACAGACAGACC-1	366	mesentery
mesentery_CTCGTACAGATGTGGC-1	214	mesentery
mesentery_CTCGTACAGGACGAAA-1	266	mesentery
mesentery_CTCGTCAAGACTCGGA-1	238	mesentery
mesentery_CTCTAATCACCAGGTC-1	304	mesentery
mesentery_CTCTAATCAGCCACCA-1	313	mesentery
mesentery_CTCTAATTCTCATTCA-1	400	mesentery
mesentery_CTCTACGAGAGGTAGA-1	267	mesentery
mesentery_CTCTACGGTCCGTTAA-1	352	mesentery
mesentery_CTCTACGTCCCTCAGT-1	214	mesentery
mesentery_CTCTGGTAGTAGCCGA-1	475	mesentery
mesentery_CTCTGGTGTTACAGAA-1	270	mesentery
mesentery_CTCTGGTTCTGGTGTA-1	242	mesentery
mesentery_CTGAAACAGTGTCCAT-1	259	mesentery
mesentery_CTGAAACGTGAGCGAT-1	273	mesentery
mesentery_CTGAAACTCACCTTAT-1	309	mesentery
mesentery_CTGAAACTCGGCGGTT-1	242	mesentery
mesentery_CTGAAGTGTTATTCTC-1	562	mesentery
mesentery_CTGAAGTTCCAACCAA-1	255	mesentery
mesentery_CTGATAGAGGCAAAGA-1	228	mesentery
mesentery_CTGATAGAGTACCGGA-1	241	mesentery
mesentery_CTGATAGCATGTCCTC-1	277	mesentery
mesentery_CTGATCCCATGGGAAC-1	263	mesentery
mesentery_CTGCCTACATAGAAAC-1	365	mesentery
mesentery_CTGCCTAGTAAATGAC-1	227	mesentery
mesentery_CTGCCTATCAGAAATG-1	208	mesentery
mesentery_CTGCCTATCCAGATCA-1	210	mesentery
mesentery_CTGCGGACAAGCGATG-1	225	mesentery
mesentery_CTGCGGATCCAAATGC-1	745	mesentery
mesentery_CTGCGGATCTGTCCGT-1	259	mesentery
mesentery_CTGCTGTAGAGCCTAG-1	405	mesentery
mesentery_CTGGTCTCATAGACTC-1	209	mesentery
mesentery_CTGGTCTTCCTGCAGG-1	377	mesentery
mesentery_CTGTGCTAGGTCGGAT-1	223	mesentery
mesentery_CTGTGCTAGTAAGTAC-1	270	mesentery
mesentery_CTGTGCTAGTCGAGTG-1	210	mesentery
mesentery_CTGTGCTCAAGTCATC-1	232	mesentery
mesentery_CTGTTTACACACAGAG-1	292	mesentery
mesentery_CTGTTTACAGCTTCGG-1	1261	mesentery
mesentery_CTTAACTGTAAGCACG-1	293	mesentery
mesentery_CTTAACTGTCTAGTCA-1	275	mesentery
mesentery_CTTAACTGTTAAGACA-1	203	mesentery
mesentery_CTTAACTTCATGTAGC-1	432	mesentery
mesentery_CTTACCGGTCTTGATG-1	406	mesentery
mesentery_CTTACCGTCATACGGT-1	376	mesentery
mesentery_CTTAGGACAATCGAAA-1	306	mesentery
mesentery_CTTAGGACACTTACGA-1	939	mesentery
mesentery_CTTAGGATCAAAGACA-1	249	mesentery
mesentery_CTTAGGATCCCATTTA-1	448	mesentery
mesentery_CTTAGGATCGAATGCT-1	216	mesentery
mesentery_CTTCTCTCAGTCAGCC-1	341	mesentery
mesentery_CTTCTCTGTACCGCTG-1	201	mesentery
mesentery_CTTCTCTGTCGGGTCT-1	214	mesentery
mesentery_CTTCTCTTCACGGTTA-1	318	mesentery
mesentery_CTTGGCTCAGGGTATG-1	254	mesentery
mesentery_CTTGGCTTCACTCCTG-1	432	mesentery
mesentery_GAAACTCAGTCCATAC-1	219	mesentery
mesentery_GAAACTCCACATAACC-1	660	mesentery
mesentery_GAAACTCGTAGCCTAT-1	541	mesentery
mesentery_GAAACTCGTGTAAGTA-1	626	mesentery
mesentery_GAAACTCTCCTTGGTC-1	361	mesentery
mesentery_GAAACTCTCTCAACTT-1	206	mesentery
mesentery_GAAATGATCCTATGTT-1	320	mesentery
mesentery_GAACATCAGTGCGTGA-1	342	mesentery
mesentery_GAACATCCAATGAAAC-1	329	mesentery
mesentery_GAACATCCAGTTCCCT-1	235	mesentery
mesentery_GAACATCGTGGTTTCA-1	770	mesentery
mesentery_GAACATCTCTCGCTTG-1	222	mesentery
mesentery_GAACCTAAGACTCGGA-1	224	mesentery
mesentery_GAACCTACAGGTCGTC-1	208	mesentery
mesentery_GAACCTACAGTTCATG-1	222	mesentery
mesentery_GAAGCAGAGGTCGGAT-1	591	mesentery
mesentery_GAAGCAGGTAGCCTCG-1	236	mesentery
mesentery_GAAGCAGTCGTCTGAA-1	257	mesentery
mesentery_GAAGCAGTCTAACGGT-1	223	mesentery
mesentery_GAATGAAAGTGTTGAA-1	390	mesentery
mesentery_GAATGAACATAGACTC-1	214	mesentery
mesentery_GAATGAAGTTGTGGCC-1	321	mesentery
mesentery_GACACGCTCAACACAC-1	651	mesentery
mesentery_GACACGCTCAGTCCCT-1	235	mesentery
mesentery_GACAGAGAGATGCCTT-1	583	mesentery
mesentery_GACAGAGAGGACCACA-1	300	mesentery
mesentery_GACAGAGAGTCGCCGT-1	458	mesentery
mesentery_GACAGAGGTACCAGTT-1	230	mesentery
mesentery_GACAGAGGTCCCGACA-1	257	mesentery
mesentery_GACCAATGTTCTGAAC-1	210	mesentery
mesentery_GACCTGGAGACGCACA-1	385	mesentery
mesentery_GACCTGGCATCGGTTA-1	210	mesentery
mesentery_GACCTGGCATTACGAC-1	626	mesentery
mesentery_GACCTGGGTATTCTCT-1	343	mesentery
mesentery_GACCTGGTCAAGATCC-1	381	mesentery
mesentery_GACGCGTAGGTAAACT-1	248	mesentery
mesentery_GACGCGTCACGGACAA-1	354	mesentery
mesentery_GACGCGTGTCTCCCTA-1	426	mesentery
mesentery_GACGGCTCAAGCGTAG-1	259	mesentery
mesentery_GACGGCTTCGAATGCT-1	217	mesentery
mesentery_GACGTGCCACAGCGTC-1	230	mesentery
mesentery_GACGTGCGTCAGAAGC-1	905	mesentery
mesentery_GACGTGCTCACGCATA-1	218	mesentery
mesentery_GACGTGCTCGAGAACG-1	284	mesentery
mesentery_GACGTTAAGCTGAACG-1	205	mesentery
mesentery_GACGTTAAGGCCGAAT-1	207	mesentery
mesentery_GACGTTATCCGTTGTC-1	215	mesentery
mesentery_GACTAACAGCGACGTA-1	849	mesentery
mesentery_GACTAACAGCTCAACT-1	264	mesentery
mesentery_GACTAACAGGGTATCG-1	488	mesentery
mesentery_GACTAACAGGGTCTCC-1	257	mesentery
mesentery_GACTACAGTTCAACCA-1	235	mesentery
mesentery_GACTACATCTAACGGT-1	255	mesentery
mesentery_GACTGCGAGCCTATGT-1	527	mesentery
mesentery_GAGCAGACAGCGTCCA-1	231	mesentery
mesentery_GAGCAGAGTCAGCTAT-1	286	mesentery
mesentery_GAGCAGATCTTAACCT-1	220	mesentery
mesentery_GAGGTGACAGTGGAGT-1	218	mesentery
mesentery_GAGGTGAGTAGCAAAT-1	210	mesentery
mesentery_GAGTCCGAGGGTATCG-1	282	mesentery
mesentery_GAGTCCGTCCTGCTTG-1	385	mesentery
mesentery_GATCAGTGTGCCTTGG-1	203	mesentery
mesentery_GATCGCGCACGCCAGT-1	219	mesentery
mesentery_GATCGCGCATGCCCGA-1	258	mesentery
mesentery_GATCGTAAGAGGGATA-1	225	mesentery
mesentery_GATCGTACAAGTAGTA-1	263	mesentery
mesentery_GATCGTACATGGTAGG-1	202	mesentery
mesentery_GATCTAGAGAACAACT-1	394	mesentery
mesentery_GATCTAGCAAGCGCTC-1	251	mesentery
mesentery_GATGAAACAAGCTGAG-1	229	mesentery
mesentery_GATGAGGAGATCGGGT-1	236	mesentery
mesentery_GATGAGGGTATGCTTG-1	644	mesentery
mesentery_GATGCTAAGAAACGAG-1	394	mesentery
mesentery_GATGCTATCGAACTGT-1	395	mesentery
mesentery_GATGCTATCGACGGAA-1	227	mesentery
mesentery_GATTCAGCAAGCTGTT-1	369	mesentery
mesentery_GATTCAGCATCGACGC-1	219	mesentery
mesentery_GATTCAGTCTCCTATA-1	312	mesentery
mesentery_GCAAACTAGATCGATA-1	202	mesentery
mesentery_GCAAACTTCGACGGAA-1	272	mesentery
mesentery_GCAATCAAGGCGTACA-1	221	mesentery
mesentery_GCAATCAGTACGACCC-1	268	mesentery
mesentery_GCAATCATCAAGGTAA-1	272	mesentery
mesentery_GCACTCTAGAGTGAGA-1	244	mesentery
mesentery_GCAGCCACAGTAAGCG-1	281	mesentery
mesentery_GCAGCCACATCTCGCT-1	849	mesentery
mesentery_GCAGCCATCCGAACGC-1	445	mesentery
mesentery_GCAGTTAAGCAGGTCA-1	208	mesentery
mesentery_GCAGTTACAGCCTTTC-1	442	mesentery
mesentery_GCAGTTAGTCACCCAG-1	204	mesentery
mesentery_GCATACATCACCACCT-1	466	mesentery
mesentery_GCATGATCATTCTTAC-1	203	mesentery
mesentery_GCATGTAAGATGTCGG-1	232	mesentery
mesentery_GCCAAATAGACCCACC-1	242	mesentery
mesentery_GCCAAATCAGCTTAAC-1	295	mesentery
mesentery_GCCTCTAAGTTGAGAT-1	405	mesentery
mesentery_GCCTCTACACGTAAGG-1	210	mesentery
mesentery_GCCTCTATCTGCAGTA-1	293	mesentery
mesentery_GCGACCAAGCGTCTAT-1	405	mesentery
mesentery_GCGACCAGTGAAAGAG-1	528	mesentery
mesentery_GCGACCATCTTACCTA-1	352	mesentery
mesentery_GCGAGAAAGTTACGGG-1	274	mesentery
mesentery_GCGAGAATCCCTAACC-1	236	mesentery
mesentery_GCGAGAATCGCGGATC-1	330	mesentery
mesentery_GCGCAACCATCGTCGG-1	695	mesentery
mesentery_GCGCAACTCTTAGAGC-1	286	mesentery
mesentery_GCGCAGTCAAACCTAC-1	294	mesentery
mesentery_GCGCAGTGTCTGATTG-1	236	mesentery
mesentery_GCGCAGTGTGCCTGCA-1	962	mesentery
mesentery_GCGCAGTGTTTGGCGC-1	263	mesentery
mesentery_GCGCCAAAGGCAGGTT-1	225	mesentery
mesentery_GCGCCAAGTTGTTTGG-1	226	mesentery
mesentery_GCGCGATAGCCTCGTG-1	491	mesentery
mesentery_GCGCGATAGCGTAGTG-1	328	mesentery
mesentery_GCGGGTTCACGCCAGT-1	222	mesentery
mesentery_GCGGGTTGTAAGTTCC-1	233	mesentery
mesentery_GCTCCTAAGACTAGGC-1	239	mesentery
mesentery_GCTCCTAAGGTGGGTT-1	227	mesentery
mesentery_GCTCCTACAAGGTTCT-1	265	mesentery
mesentery_GCTCCTACATATGCTG-1	345	mesentery
mesentery_GCTCCTAGTGGTACAG-1	672	mesentery
mesentery_GCTCCTATCGCTAGCG-1	344	mesentery
mesentery_GCTCTGTCAATGGATA-1	205	mesentery
mesentery_GCTGCAGAGCAGGTCA-1	409	mesentery
mesentery_GCTGCAGGTATCGCAT-1	223	mesentery
mesentery_GCTGCGACATGTCCTC-1	777	mesentery
mesentery_GCTGCGATCAGGTTCA-1	308	mesentery
mesentery_GCTGCTTAGTATTGGA-1	251	mesentery
mesentery_GCTGCTTGTTAAGACA-1	218	mesentery
mesentery_GCTGCTTTCATCTGCC-1	260	mesentery
mesentery_GCTGGGTTCTGAGTGT-1	665	mesentery
mesentery_GCTTCCAAGGAGTTTA-1	217	mesentery
mesentery_GCTTCCACAAACAACA-1	261	mesentery
mesentery_GCTTCCATCACAGTAC-1	377	mesentery
mesentery_GCTTCCATCCGCATCT-1	201	mesentery
mesentery_GCTTGAAAGGTGCACA-1	234	mesentery
mesentery_GCTTGAACACGGCGTT-1	262	mesentery
mesentery_GCTTGAAGTAAACGCG-1	278	mesentery
mesentery_GCTTGAATCATGCAAC-1	254	mesentery
mesentery_GGAAAGCGTGATAAGT-1	341	mesentery
mesentery_GGAAAGCGTGTGCGTC-1	232	mesentery
mesentery_GGAAAGCTCACAGTAC-1	356	mesentery
mesentery_GGAACTTAGAGCTGCA-1	238	mesentery
mesentery_GGAACTTAGATGCCTT-1	373	mesentery
mesentery_GGAATAACAAAGTCAA-1	612	mesentery
mesentery_GGAATAAGTGTTTGGT-1	290	mesentery
mesentery_GGACAAGCAATAGCGG-1	295	mesentery
mesentery_GGACAGAAGATCGATA-1	462	mesentery
mesentery_GGACATTTCACGCGGT-1	248	mesentery
mesentery_GGACGTCGTACATCCA-1	244	mesentery
mesentery_GGACGTCGTAGTACCT-1	333	mesentery
mesentery_GGACGTCGTGTGACCC-1	285	mesentery
mesentery_GGACGTCTCCTAGTGA-1	282	mesentery
mesentery_GGAGCAACAGTGGGAT-1	304	mesentery
mesentery_GGAGCAAGTCACTTCC-1	470	mesentery
mesentery_GGATGTTAGAGGTACC-1	397	mesentery
mesentery_GGATGTTAGCCCAACC-1	344	mesentery
mesentery_GGATGTTCACGGATAG-1	208	mesentery
mesentery_GGATTACAGGCTACGA-1	271	mesentery
mesentery_GGATTACTCGCCCTTA-1	209	mesentery
mesentery_GGCAATTCAATGGACG-1	246	mesentery
mesentery_GGCAATTCAGCCTATA-1	207	mesentery
mesentery_GGCCGATAGACAAGCC-1	225	mesentery
mesentery_GGCCGATCAAGACGTG-1	294	mesentery
mesentery_GGCGACTCAATGGTCT-1	236	mesentery
mesentery_GGCGACTCATATACCG-1	506	mesentery
mesentery_GGCGACTTCACATACG-1	205	mesentery
mesentery_GGCGACTTCTTGTACT-1	244	mesentery
mesentery_GGCGTGTCAGTAAGAT-1	214	mesentery
mesentery_GGCTCGAAGGGATGGG-1	441	mesentery
mesentery_GGCTCGACAGTGGAGT-1	241	mesentery
mesentery_GGGAATGAGAAGGTTT-1	279	mesentery
mesentery_GGGAATGCAAGCTGGA-1	344	mesentery
mesentery_GGGAATGTCAGTTCGA-1	806	mesentery
mesentery_GGGACCTGTCGGGTCT-1	210	mesentery
mesentery_GGGACCTGTTCTGTTT-1	285	mesentery
mesentery_GGGAGATAGACAGGCT-1	302	mesentery
mesentery_GGGAGATAGTCCAGGA-1	206	mesentery
mesentery_GGGCACTAGGGTGTTG-1	372	mesentery
mesentery_GGGCACTCATCCGCGA-1	205	mesentery
mesentery_GGGCACTGTGCTCTTC-1	279	mesentery
mesentery_GGGCATCGTAACGACG-1	218	mesentery
mesentery_GGGCATCTCAACACAC-1	238	mesentery
mesentery_GGGTCTGAGATTACCC-1	270	mesentery
mesentery_GGGTCTGCAGGAATGC-1	411	mesentery
mesentery_GGGTCTGGTAAACCTC-1	336	mesentery
mesentery_GGGTTGCCAAACAACA-1	283	mesentery
mesentery_GGTATTGAGTCATCCA-1	232	mesentery
mesentery_GGTATTGTCAACCATG-1	344	mesentery
mesentery_GGTGAAGAGCCCGAAA-1	402	mesentery
mesentery_GGTGAAGAGGTAGCTG-1	403	mesentery
mesentery_GGTGAAGAGGTGTTAA-1	231	mesentery
mesentery_GGTGAAGTCATCGCTC-1	204	mesentery
mesentery_GGTGCGTAGGCATGTG-1	216	mesentery
mesentery_GGTGCGTAGTCAAGGC-1	204	mesentery
mesentery_GGTGCGTAGTCAATAG-1	203	mesentery
mesentery_GGTGCGTGTCGAAAGC-1	278	mesentery
mesentery_GGTGCGTGTGACGGTA-1	254	mesentery
mesentery_GGTGCGTGTTAGATGA-1	232	mesentery
mesentery_GGTGCGTGTTCCACAA-1	294	mesentery
mesentery_GGTGCGTTCCCAACGG-1	226	mesentery
mesentery_GGTGTTACATCGATGT-1	1416	mesentery
mesentery_GGTGTTAGTAGGCATG-1	520	mesentery
mesentery_GGTGTTAGTGATAAAC-1	526	mesentery
mesentery_GGTGTTAGTTAGTGGG-1	293	mesentery
mesentery_GTAACGTGTTGAGTTC-1	286	mesentery
mesentery_GTAACGTTCTTGCCGT-1	206	mesentery
mesentery_GTAACTGAGGGAGTAA-1	207	mesentery
mesentery_GTAACTGAGTTCGCGC-1	262	mesentery
mesentery_GTACGTAAGAGGTTAT-1	217	mesentery
mesentery_GTACGTAAGCAGATCG-1	225	mesentery
mesentery_GTACTCCAGATACACA-1	219	mesentery
mesentery_GTACTCCAGCCGGTAA-1	409	mesentery
mesentery_GTACTTTCAGTCTTCC-1	569	mesentery
mesentery_GTACTTTGTTGTGGAG-1	213	mesentery
mesentery_GTACTTTTCCTAGAAC-1	942	mesentery
mesentery_GTACTTTTCCTTGACC-1	209	mesentery
mesentery_GTAGTCAAGGGCACTA-1	394	mesentery
mesentery_GTAGTCACACGGTTTA-1	262	mesentery
mesentery_GTATCTTGTGAGTGAC-1	261	mesentery
mesentery_GTATTCTCACGTTGGC-1	241	mesentery
mesentery_GTATTCTGTTAAAGTG-1	210	mesentery
mesentery_GTCAAGTAGAAGAAGC-1	425	mesentery
mesentery_GTCAAGTAGCGATTCT-1	262	mesentery
mesentery_GTCAAGTAGCTCCTCT-1	530	mesentery
mesentery_GTCAAGTCATGTTCCC-1	413	mesentery
mesentery_GTCAAGTGTGCCTGGT-1	383	mesentery
mesentery_GTCAAGTTCCCATTTA-1	291	mesentery
mesentery_GTCACGGGTCTCTCGT-1	257	mesentery
mesentery_GTCACGGGTGCAGGTA-1	216	mesentery
mesentery_GTCATTTAGACGCACA-1	405	mesentery
mesentery_GTCATTTCAAGGCTCC-1	240	mesentery
mesentery_GTCCTCAAGCAGCCTC-1	552	mesentery
mesentery_GTCCTCATCTCTTATG-1	991	mesentery
mesentery_GTCGGGTAGAAACCGC-1	650	mesentery
mesentery_GTCGGGTCAGACGTAG-1	234	mesentery
mesentery_GTCGGGTGTAAACCTC-1	409	mesentery
mesentery_GTCGGGTGTGATGCCC-1	248	mesentery
mesentery_GTCGTAAGTCCAGTAT-1	227	mesentery
mesentery_GTCGTAATCGAGAGCA-1	279	mesentery
mesentery_GTCGTAATCGTTACGA-1	933	mesentery
mesentery_GTCTCGTCACCGCTAG-1	341	mesentery
mesentery_GTCTTCGCAAGTTGTC-1	390	mesentery
mesentery_GTCTTCGGTGAAATCA-1	310	mesentery
mesentery_GTGAAGGAGCTAGTCT-1	309	mesentery
mesentery_GTGAAGGGTACGCACC-1	265	mesentery
mesentery_GTGAAGGTCTGTACGA-1	202	mesentery
mesentery_GTGAAGGTCTTCATGT-1	325	mesentery
mesentery_GTGAAGGTCTTGCCGT-1	228	mesentery
mesentery_GTGCAGCAGGTGACCA-1	264	mesentery
mesentery_GTGCAGCAGTGCCAGA-1	226	mesentery
mesentery_GTGCAGCCACAGTCGC-1	494	mesentery
mesentery_GTGCATAGTATATGGA-1	427	mesentery
mesentery_GTGCATAGTTAAAGAC-1	349	mesentery
mesentery_GTGCGGTGTCTTGCGG-1	295	mesentery
mesentery_GTGCTTCAGCCCAGCT-1	313	mesentery
mesentery_GTGCTTCGTACCGGCT-1	323	mesentery
mesentery_GTGCTTCGTCCGACGT-1	210	mesentery
mesentery_GTGGGTCAGCCTCGTG-1	875	mesentery
mesentery_GTGGGTCAGTTATCGC-1	244	mesentery
mesentery_GTGGGTCCACCACGTG-1	218	mesentery
mesentery_GTGGGTCCAGTCGTGC-1	349	mesentery
mesentery_GTGTGCGCATTTGCCC-1	221	mesentery
mesentery_GTGTGCGGTGACAAAT-1	655	mesentery
mesentery_GTGTGCGTCGCTAGCG-1	477	mesentery
mesentery_GTGTTAGAGCCTATGT-1	987	mesentery
mesentery_GTGTTAGAGTGTTTGC-1	486	mesentery
mesentery_GTGTTAGCATCTACGA-1	295	mesentery
mesentery_GTTAAGCCATCCCATC-1	211	mesentery
mesentery_GTTACAGCACAACGCC-1	303	mesentery
mesentery_GTTCATTCAGCTTCGG-1	740	mesentery
mesentery_GTTCATTCATGAGCGA-1	222	mesentery
mesentery_GTTCATTGTCGACTGC-1	598	mesentery
mesentery_GTTCATTGTCGCGGTT-1	271	mesentery
mesentery_GTTCATTTCAACGGGA-1	201	mesentery
mesentery_GTTCGGGAGAGATGAG-1	201	mesentery
mesentery_GTTCGGGAGGATGGAA-1	359	mesentery
mesentery_GTTCGGGCAATCACAC-1	201	mesentery
mesentery_GTTTCTACAGCCAATT-1	400	mesentery
mesentery_GTTTCTATCCTCCTAG-1	206	mesentery
mesentery_TAAACCGAGAGCTATA-1	226	mesentery
mesentery_TAAACCGAGTACGACG-1	300	mesentery
mesentery_TAAACCGAGTACGTAA-1	202	mesentery
mesentery_TAAACCGGTCAGCTAT-1	262	mesentery
mesentery_TAAACCGTCAGCTTAG-1	555	mesentery
mesentery_TAAGAGAAGGGCTTGA-1	250	mesentery
mesentery_TAAGAGACAGACGCCT-1	213	mesentery
mesentery_TAAGAGACAGGACCCT-1	457	mesentery
mesentery_TAAGAGATCAAGGTAA-1	212	mesentery
mesentery_TAAGAGATCATCGGAT-1	257	mesentery
mesentery_TAAGCGTAGTTAGCGG-1	371	mesentery
mesentery_TAAGCGTCAAGCTGAG-1	388	mesentery
mesentery_TAAGCGTTCAACCAAC-1	204	mesentery
mesentery_TAAGCGTTCTGGAGCC-1	216	mesentery
mesentery_TAAGTGCTCTGCTTGC-1	310	mesentery
mesentery_TACACGAAGCGTCAAG-1	211	mesentery
mesentery_TACACGACAAAGAATC-1	250	mesentery
mesentery_TACACGACATTTCACT-1	233	mesentery
mesentery_TACACGAGTACCATCA-1	511	mesentery
mesentery_TACACGATCACCACCT-1	664	mesentery
mesentery_TACAGTGAGGCTCATT-1	349	mesentery
mesentery_TACAGTGGTAGCGTGA-1	253	mesentery
mesentery_TACAGTGTCTACCAGA-1	368	mesentery
mesentery_TACAGTGTCTCTTGAT-1	366	mesentery
mesentery_TACAGTGTCTTACCGC-1	244	mesentery
mesentery_TACCTTAAGTGTCCCG-1	417	mesentery
mesentery_TACCTTACACAGGTTT-1	306	mesentery
mesentery_TACCTTAGTAGCCTAT-1	225	mesentery
mesentery_TACCTTATCTGATACG-1	277	mesentery
mesentery_TACGGATAGAGAGCTC-1	259	mesentery
mesentery_TACGGATCAGGGTACA-1	235	mesentery
mesentery_TACGGATGTTTGGCGC-1	769	mesentery
mesentery_TACGGGCAGGTTACCT-1	449	mesentery
mesentery_TACGGGCCATAGGATA-1	353	mesentery
mesentery_TACGGGCGTGTCTGAT-1	463	mesentery
mesentery_TACTCATGTTCCAACA-1	213	mesentery
mesentery_TACTTACAGCCTCGTG-1	445	mesentery
mesentery_TACTTACAGTGTCTCA-1	544	mesentery
mesentery_TACTTACGTAGGCATG-1	369	mesentery
mesentery_TACTTACTCCGATATG-1	309	mesentery
mesentery_TACTTGTAGCGTTTAC-1	261	mesentery
mesentery_TACTTGTCAAGCTGGA-1	336	mesentery
mesentery_TACTTGTGTGGCGAAT-1	218	mesentery
mesentery_TAGACCAAGAGACTAT-1	264	mesentery
mesentery_TAGAGCTAGTCTCAAC-1	271	mesentery
mesentery_TAGAGCTGTGCAACGA-1	240	mesentery
mesentery_TAGCCGGAGCGATATA-1	203	mesentery
mesentery_TAGCCGGAGCGTAGTG-1	361	mesentery
mesentery_TAGCCGGCACGGCTAC-1	834	mesentery
mesentery_TAGCCGGGTAAGGGCT-1	445	mesentery
mesentery_TAGGCATTCCATGAGT-1	247	mesentery
mesentery_TAGGCATTCGGAGCAA-1	228	mesentery
mesentery_TAGTGGTAGCAACGGT-1	768	mesentery
mesentery_TAGTGGTCAAGTACCT-1	211	mesentery
mesentery_TAGTGGTCAGTGAGTG-1	461	mesentery
mesentery_TAGTGGTCATGCCTAA-1	323	mesentery
mesentery_TAGTGGTGTACCATCA-1	290	mesentery
mesentery_TAGTTGGAGGATGTAT-1	368	mesentery
mesentery_TAGTTGGCATCTATGG-1	304	mesentery
mesentery_TATCAGGAGAAGGACA-1	232	mesentery
mesentery_TATCAGGCACGAAAGC-1	257	mesentery
mesentery_TATCTCACACACATGT-1	326	mesentery
mesentery_TATCTCAGTCTGGAGA-1	207	mesentery
mesentery_TATCTCATCCCGACTT-1	210	mesentery
mesentery_TATGCCCAGGTGCTAG-1	350	mesentery
mesentery_TATTACCAGTGAACAT-1	235	mesentery
mesentery_TATTACCCATATGCTG-1	355	mesentery
mesentery_TATTACCTCACAGTAC-1	447	mesentery
mesentery_TATTACCTCCATGAAC-1	357	mesentery
mesentery_TCAACGAGTCGGCATC-1	320	mesentery
mesentery_TCAACGATCCTAAGTG-1	253	mesentery
mesentery_TCAATCTAGCAGCGTA-1	305	mesentery
mesentery_TCAATCTCATGATCCA-1	215	mesentery
mesentery_TCACAAGCAGCTCCGA-1	244	mesentery
mesentery_TCACAAGTCAGTCAGT-1	640	mesentery
mesentery_TCACGAAAGGCTCAGA-1	428	mesentery
mesentery_TCACGAATCCGCAAGC-1	246	mesentery
mesentery_TCACGAATCCTTTCGG-1	285	mesentery
mesentery_TCACGAATCTGTCTAT-1	687	mesentery
mesentery_TCAGATGAGAGACTTA-1	317	mesentery
mesentery_TCAGATGAGGGTTCCC-1	215	mesentery
mesentery_TCAGATGCACAGACTT-1	282	mesentery
mesentery_TCAGATGCACAGATTC-1	761	mesentery
mesentery_TCAGCAAGTAGCGCTC-1	750	mesentery
mesentery_TCAGCAATCGTAGATC-1	242	mesentery
mesentery_TCAGCTCCAATGGATA-1	204	mesentery
mesentery_TCAGCTCGTTGATTCG-1	222	mesentery
mesentery_TCAGGATCAGACGCTC-1	212	mesentery
mesentery_TCAGGTAGTAAAGGAG-1	226	mesentery
mesentery_TCAGGTAGTCAATGTC-1	217	mesentery
mesentery_TCAGGTAGTCCGAACC-1	229	mesentery
mesentery_TCAGGTAGTTAGTGGG-1	427	mesentery
mesentery_TCAGGTATCTGCCAGG-1	343	mesentery
mesentery_TCATTACCACGAAACG-1	335	mesentery
mesentery_TCATTACGTAGAGGAA-1	243	mesentery
mesentery_TCATTACTCCCATTTA-1	475	mesentery
mesentery_TCATTTGTCAGGATCT-1	220	mesentery
mesentery_TCCACACCAGACAAGC-1	209	mesentery
mesentery_TCCCGATAGGAATTAC-1	334	mesentery
mesentery_TCGCGAGGTTGACGTT-1	252	mesentery
mesentery_TCGCGAGTCACTCCTG-1	413	mesentery
mesentery_TCGCGTTGTGCAGGTA-1	339	mesentery
mesentery_TCGCGTTGTTCCGGCA-1	526	mesentery
mesentery_TCGCGTTTCAACCAAC-1	212	mesentery
mesentery_TCGGGACCACATGGGA-1	206	mesentery
mesentery_TCGGGACTCGCCATAA-1	207	mesentery
mesentery_TCGGTAAAGAACTGTA-1	299	mesentery
mesentery_TCGGTAAAGTACGTAA-1	260	mesentery
mesentery_TCGTACCAGAGCCCAA-1	224	mesentery
mesentery_TCGTACCAGGAGTTGC-1	346	mesentery
mesentery_TCGTACCAGTTGCAGG-1	242	mesentery
mesentery_TCGTACCGTCTGGTCG-1	236	mesentery
mesentery_TCGTACCGTTACCAGT-1	365	mesentery
mesentery_TCGTAGAAGGAACTGC-1	333	mesentery
mesentery_TCGTAGACAAGCTGTT-1	327	mesentery
mesentery_TCGTAGACATCGACGC-1	597	mesentery
mesentery_TCTATTGCAATAGCGG-1	207	mesentery
mesentery_TCTATTGCAATTGCTG-1	814	mesentery
mesentery_TCTATTGTCACGACTA-1	413	mesentery
mesentery_TCTCATAGTAAATACG-1	444	mesentery
mesentery_TCTCTAAGTAGCTAAA-1	271	mesentery
mesentery_TCTCTAAGTATAGGGC-1	207	mesentery
mesentery_TCTCTAAGTTCAGACT-1	330	mesentery
mesentery_TCTGAGACAAATACAG-1	341	mesentery
mesentery_TCTGGAAAGTGTTGAA-1	992	mesentery
mesentery_TCTGGAAGTTTGTTTC-1	215	mesentery
mesentery_TCTGGAATCAGCCTAA-1	231	mesentery
mesentery_TCTGGAATCATGTCCC-1	260	mesentery
mesentery_TCTGGAATCTCAAGTG-1	355	mesentery
mesentery_TCTGGAATCTTCAACT-1	272	mesentery
mesentery_TCTTCGGCAGCGATCC-1	227	mesentery
mesentery_TCTTCGGGTGTCTGAT-1	220	mesentery
mesentery_TCTTTCCAGGTGATAT-1	224	mesentery
mesentery_TCTTTCCCAAGGACAC-1	321	mesentery
mesentery_TCTTTCCCAGACGCTC-1	201	mesentery
mesentery_TCTTTCCTCTGGTATG-1	234	mesentery
mesentery_TGAAAGACAAACGCGA-1	234	mesentery
mesentery_TGAAAGAGTCTTCAAG-1	467	mesentery
mesentery_TGACAACAGGACAGCT-1	232	mesentery
mesentery_TGACAACCAATCAGAA-1	621	mesentery
mesentery_TGACAACGTCGCTTTC-1	309	mesentery
mesentery_TGACGGCCACGTCAGC-1	254	mesentery
mesentery_TGACGGCGTGTCGCTG-1	234	mesentery
mesentery_TGACTTTAGGGCTTGA-1	260	mesentery
mesentery_TGACTTTCAGCTGTAT-1	216	mesentery
mesentery_TGACTTTGTGAGGCTA-1	568	mesentery
mesentery_TGAGAGGAGGTGCAAC-1	790	mesentery
mesentery_TGAGAGGGTACAAGTA-1	213	mesentery
mesentery_TGAGAGGGTTACCGAT-1	287	mesentery
mesentery_TGAGAGGGTTTGCATG-1	230	mesentery
mesentery_TGAGAGGTCCTAGTGA-1	601	mesentery
mesentery_TGAGCATAGCCAGTAG-1	438	mesentery
mesentery_TGAGCATGTCAGCTAT-1	201	mesentery
mesentery_TGAGCATTCCATTCTA-1	220	mesentery
mesentery_TGAGCCGCAGCTGGCT-1	297	mesentery
mesentery_TGAGCCGGTCCAGTTA-1	584	mesentery
mesentery_TGAGCCGGTCTAGTGT-1	299	mesentery
mesentery_TGAGCCGGTGCTTCTC-1	203	mesentery
mesentery_TGAGCCGTCAAAGTAG-1	252	mesentery
mesentery_TGAGCCGTCTAACTGG-1	226	mesentery
mesentery_TGAGGGAAGCTAACAA-1	204	mesentery
mesentery_TGAGGGACAATGGAGC-1	574	mesentery
mesentery_TGAGGGACACCCAGTG-1	1050	mesentery
mesentery_TGAGGGACATGCGCAC-1	205	mesentery
mesentery_TGAGGGAGTTGGTGGA-1	207	mesentery
mesentery_TGATTTCAGATGAGAG-1	222	mesentery
mesentery_TGATTTCAGGGTTCCC-1	354	mesentery
mesentery_TGATTTCAGTCATGCT-1	290	mesentery
mesentery_TGATTTCTCATCTGTT-1	380	mesentery
mesentery_TGATTTCTCGCGATCG-1	221	mesentery
mesentery_TGCACCTCAGCATGAG-1	1103	mesentery
mesentery_TGCACCTGTAGCAAAT-1	210	mesentery
mesentery_TGCACCTTCTTGTACT-1	207	mesentery
mesentery_TGCCAAACAGATGAGC-1	758	mesentery
mesentery_TGCCAAATCGCGTAGC-1	295	mesentery
mesentery_TGCCCATAGGACATTA-1	859	mesentery
mesentery_TGCCCATAGTTTAGGA-1	223	mesentery
mesentery_TGCCCATCATGGGAAC-1	709	mesentery
mesentery_TGCCCATGTGTTGAGG-1	525	mesentery
mesentery_TGCCCTAGTATATCCG-1	565	mesentery
mesentery_TGCGCAGAGGGAGTAA-1	566	mesentery
mesentery_TGCGCAGAGGGTATCG-1	231	mesentery
mesentery_TGCGCAGCAAGCGATG-1	204	mesentery
mesentery_TGCTACCCACCAACCG-1	217	mesentery
mesentery_TGCTACCCATCAGTCA-1	591	mesentery
mesentery_TGCTACCGTGCAACGA-1	277	mesentery
mesentery_TGCTACCTCTATCGCC-1	242	mesentery
mesentery_TGCTGCTAGGGTCTCC-1	214	mesentery
mesentery_TGCTGCTGTCTTGCGG-1	313	mesentery
mesentery_TGCTGCTTCCTGTAGA-1	232	mesentery
mesentery_TGGACGCGTCAAGCGA-1	266	mesentery
mesentery_TGGCCAGAGGTTACCT-1	204	mesentery
mesentery_TGGCCAGCACGTAAGG-1	259	mesentery
mesentery_TGGCCAGGTGAGTGAC-1	225	mesentery
mesentery_TGGCCAGTCAGCTCTC-1	256	mesentery
mesentery_TGGCGCACAAGCCGCT-1	207	mesentery
mesentery_TGGCGCACACCCATTC-1	241	mesentery
mesentery_TGGCGCAGTACCGAGA-1	203	mesentery
mesentery_TGGCGCATCGCCATAA-1	317	mesentery
mesentery_TGGCTGGAGTCAATAG-1	252	mesentery
mesentery_TGGCTGGGTTCAACCA-1	313	mesentery
mesentery_TGGCTGGTCTCGGACG-1	385	mesentery
mesentery_TGGGAAGCACGTGAGA-1	232	mesentery
mesentery_TGGGAAGGTGATGATA-1	256	mesentery
mesentery_TGGGAAGGTGTGACCC-1	390	mesentery
mesentery_TGGGAAGTCCCATTTA-1	262	mesentery
mesentery_TGGGCGTAGGCTACGA-1	501	mesentery
mesentery_TGGGCGTTCTGCAGTA-1	238	mesentery
mesentery_TGGTTAGCAACTGCGC-1	215	mesentery
mesentery_TGGTTAGCATCTGGTA-1	389	mesentery
mesentery_TGGTTAGGTACGAAAT-1	237	mesentery
mesentery_TGGTTAGGTCAACTGT-1	734	mesentery
mesentery_TGGTTAGGTTAAGTAG-1	234	mesentery
mesentery_TGGTTAGTCAGTCAGT-1	212	mesentery
mesentery_TGGTTCCCACCAGGTC-1	255	mesentery
mesentery_TGGTTCCCAGTCGATT-1	303	mesentery
mesentery_TGGTTCCCATGAACCT-1	408	mesentery
mesentery_TGGTTCCGTTCACCTC-1	655	mesentery
mesentery_TGGTTCCTCCGCAAGC-1	364	mesentery
mesentery_TGGTTCCTCTCACATT-1	271	mesentery
mesentery_TGTATTCAGTGTCTCA-1	216	mesentery
mesentery_TGTATTCCATACTACG-1	221	mesentery
mesentery_TGTATTCGTTGCCTCT-1	223	mesentery
mesentery_TGTATTCTCTAACCGA-1	591	mesentery
mesentery_TGTCCCAAGAATTGTG-1	372	mesentery
mesentery_TGTCCCAAGGATCGCA-1	643	mesentery
mesentery_TGTCCCACATCACAAC-1	243	mesentery
mesentery_TGTCCCAGTCTAGCCG-1	299	mesentery
mesentery_TGTCCCATCTTCTGGC-1	298	mesentery
mesentery_TGTGGTATCGACAGCC-1	232	mesentery
mesentery_TGTGTTTAGTTTGCGT-1	361	mesentery
mesentery_TGTGTTTCATGCCCGA-1	549	mesentery
mesentery_TGTGTTTGTCCAGTGC-1	358	mesentery
mesentery_TGTTCCGAGTGGGATC-1	205	mesentery
mesentery_TGTTCCGCATGACGGA-1	216	mesentery
mesentery_TTAACTCAGACTAGGC-1	679	mesentery
mesentery_TTAACTCGTACCGTTA-1	435	mesentery
mesentery_TTAACTCTCCGATATG-1	239	mesentery
mesentery_TTAGGACCATCACCCT-1	324	mesentery
mesentery_TTAGGACCATCACGTA-1	379	mesentery
mesentery_TTAGGACGTGCTAGCC-1	274	mesentery
mesentery_TTAGGCAAGCGCCTTG-1	234	mesentery
mesentery_TTAGGCACAGGCGATA-1	214	mesentery
mesentery_TTAGGCAGTATAAACG-1	395	mesentery
mesentery_TTAGGCATCTCGTATT-1	429	mesentery
mesentery_TTAGTTCAGGGCATGT-1	357	mesentery
mesentery_TTAGTTCCATGGTCTA-1	521	mesentery
mesentery_TTAGTTCGTACCGAGA-1	311	mesentery
mesentery_TTATGCTGTATTAGCC-1	252	mesentery
mesentery_TTCCCAGCACCCATGG-1	354	mesentery
mesentery_TTCCCAGGTAGCGTCC-1	278	mesentery
mesentery_TTCCCAGTCGGATGTT-1	331	mesentery
mesentery_TTCCCAGTCTCTGAGA-1	455	mesentery
mesentery_TTCGAAGAGCTGGAAC-1	228	mesentery
mesentery_TTCGGTCCACATTAGC-1	465	mesentery
mesentery_TTCTACAAGACCACGA-1	221	mesentery
mesentery_TTCTACATCTTCTGGC-1	209	mesentery
mesentery_TTCTCAAAGAGACTAT-1	245	mesentery
mesentery_TTCTCAAGTGGTCTCG-1	203	mesentery
mesentery_TTCTCCTAGGGTTTCT-1	304	mesentery
mesentery_TTCTCCTCAGCGTAAG-1	264	mesentery
mesentery_TTCTCCTGTGCCTGTG-1	430	mesentery
mesentery_TTCTCCTTCCCACTTG-1	372	mesentery
mesentery_TTCTTAGAGTACGTAA-1	623	mesentery
mesentery_TTCTTAGCAATGGAAT-1	238	mesentery
mesentery_TTCTTAGCACTGCCAG-1	387	mesentery
mesentery_TTGAACGAGCTAGTTC-1	209	mesentery
mesentery_TTGAACGCAGATGGCA-1	253	mesentery
mesentery_TTGACTTAGTGGGCTA-1	214	mesentery
mesentery_TTGACTTTCGGCGCAT-1	287	mesentery
mesentery_TTGCCGTAGGATGTAT-1	212	mesentery
mesentery_TTGCGTCCACTTACGA-1	916	mesentery
mesentery_TTGCGTCCATTTGCTT-1	530	mesentery
mesentery_TTGGAACCACGGACAA-1	424	mesentery
[truncated: 19,652 more rows]

## Sheet: source.figS2b
avg.exp	pct.exp	features.plot	id	avg.exp.scaled
10.5669	55.9846	NVE15529	gastrodermis	2.39528
14.6543	77.7896	NVE15772	gastrodermis	2.4705
8.50166	61.9159	COA-like1	gastrodermis	2.47424
0.397195	9.36633	Nve-MRLC3	gastrodermis	-0.355075
8.60385	45.9142	Nve-Actin2	gastrodermis	-0.330294
0.574679	9.06763	Nve-MELC4	gastrodermis	-0.343451
1.2997	12.6947	NVE17825	gastrodermis	-0.324962
0.578298	5.46192	NVE16219	gastrodermis	-0.334891
0.836694	7.63815	NVE1302	gastrodermis	-0.325878
0.55005	9.19565	NVE19335	gastrodermis	-0.409599
0.694436	12.2893	NVE23457	gastrodermis	-0.395122
1.54898	25.1547	NVE18593	gastrodermis	-0.417436
0.108728	2.88031	CD151-like3	gastrodermis	-0.617399
0.0834956	2.53894	GBGE-like	gastrodermis	-0.753331
0.0549862	1.47216	TBA1-like7	gastrodermis	-0.477249
0.431377	6.76339	NVE8163	gastrodermis	-0.35436
0.0942575	1.70685	FKB14-like2	gastrodermis	-0.352065
0.0912454	1.36548	NVE16867	gastrodermis	-0.352203
0.676489	13.6335	NVE13685	gastrodermis	-0.358485
0.21737	3.24301	NvTSP2	gastrodermis	-0.352337
0.282562	6.65671	NVE6993	gastrodermis	-0.359586
0.0748981	0.576061	NVE18958	gastrodermis	-0.356112
0.244976	3.90442	NvNcol3	gastrodermis	-0.356261
0.227994	3.60572	NVE19039	gastrodermis	-0.356205
3.0689	36.858	NVE15529	retractor muscle	0.266621
1.47957	35.1964	NVE15772	retractor muscle	-0.335331
0.62134	15.861	COA-like1	retractor muscle	-0.310127
100.842	98.1873	Nve-MRLC3	retractor muscle	2.47485
372.811	99.3958	Nve-Actin2	retractor muscle	2.47407
58.9703	98.3384	Nve-MELC4	retractor muscle	2.47482
0.127853	2.71903	NVE17825	retractor muscle	-0.41123
0	0	NVE16219	retractor muscle	-0.423142
0.0268211	0.302115	NVE1302	retractor muscle	-0.430157
0.679285	12.2356	NVE19335	retractor muscle	-0.351648
0.84104	16.3142	NVE23457	retractor muscle	-0.334013
1.79793	32.3263	NVE18593	retractor muscle	-0.344778
0.0894232	2.87009	CD151-like3	retractor muscle	-0.627986
0.136429	4.38066	GBGE-like	retractor muscle	-0.712367
0.882434	21.4502	TBA1-like7	retractor muscle	0.323657
0.304048	6.94864	NVE8163	retractor muscle	-0.356458
0.0509766	1.51057	FKB14-like2	retractor muscle	-0.355489
0.0407535	0.906344	NVE16867	retractor muscle	-0.356343
0.738881	20.8459	NVE13685	retractor muscle	-0.357626
0.177355	3.77644	NvTSP2	retractor muscle	-0.353583
0.347875	9.81873	NVE6993	retractor muscle	-0.357221
0.158085	3.47432	NVE18958	retractor muscle	-0.350608
0.334103	7.40181	NvNcol3	retractor muscle	-0.351265
0.400713	7.70393	NVE19039	retractor muscle	-0.345148
0.729804	11.7812	NVE15529	ectoderm.epidermis	-0.397439
0.920385	19.3037	NVE15772	ectoderm.epidermis	-0.454421
0.503119	8.85919	COA-like1	ectoderm.epidermis	-0.351898
0.220025	5.96829	Nve-MRLC3	ectoderm.epidermis	-0.360067
1.91248	25.2098	Nve-Actin2	ectoderm.epidermis	-0.381817
0.205432	5.65744	Nve-MELC4	ectoderm.epidermis	-0.361272
39.294	66.1486	NVE17825	ectoderm.epidermis	2.47206
18.9602	47.8085	NVE16219	ectoderm.epidermis	2.47029
22.5532	49.2384	NVE1302	ectoderm.epidermis	2.47031
0.599903	9.01461	NVE19335	ectoderm.epidermis	-0.387244
0.722341	11.8433	NVE23457	ectoderm.epidermis	-0.38349
1.09642	16.4128	NVE18593	ectoderm.epidermis	-0.549518
0.0797013	2.42462	CD151-like3	ectoderm.epidermis	-0.633318
0.0488281	1.46099	GBGE-like	ectoderm.epidermis	-0.78016
0.0436598	1.30556	TBA1-like7	ectoderm.epidermis	-0.488212
0.160302	3.45042	NVE8163	ectoderm.epidermis	-0.358826
0.045099	1.08797	FKB14-like2	ectoderm.epidermis	-0.355954
0.0343353	0.808206	NVE16867	ectoderm.epidermis	-0.356869
0.369976	9.88499	NVE13685	ectoderm.epidermis	-0.36271
0.0659895	1.21231	NvTSP2	ectoderm.epidermis	-0.357051
0.153539	4.13429	NVE6993	ectoderm.epidermis	-0.364259
0.0134171	0.186509	NVE18958	ectoderm.epidermis	-0.360179
0.20767	3.4815	NvNcol3	ectoderm.epidermis	-0.358352
0.0833956	1.86509	NVE19039	ectoderm.epidermis	-0.365461
0.545292	9.07288	NVE15529	ectoderm.pharyngeal	-0.449821
1.72368	26.7476	NVE15772	ectoderm.pharyngeal	-0.283342
0.537934	8.96133	COA-like1	ectoderm.pharyngeal	-0.339597
0.55732	10.1512	Nve-MRLC3	ectoderm.pharyngeal	-0.350564
4.47399	41.2618	Nve-Actin2	ectoderm.pharyngeal	-0.362093
0.477164	8.91175	Nve-MELC4	ectoderm.pharyngeal	-0.348158
0.943333	5.45364	NVE17825	ectoderm.pharyngeal	-0.351197
0.536248	1.64849	NVE16219	ectoderm.pharyngeal	-0.341308
0.906365	2.26822	NVE1302	ectoderm.pharyngeal	-0.316907
6.97195	55.8999	NVE19335	ectoderm.pharyngeal	2.47009
7.54843	60.5354	NVE23457	ectoderm.pharyngeal	2.46183
11.3828	52.2682	NVE18593	ectoderm.pharyngeal	2.45263
0.125228	2.62766	CD151-like3	ectoderm.pharyngeal	-0.60835
0.122562	2.5409	GBGE-like	ectoderm.pharyngeal	-0.723098
0.0639818	1.28904	TBA1-like7	ectoderm.pharyngeal	-0.468542
0.471389	6.90382	NVE8163	ectoderm.pharyngeal	-0.353701
0.11649	1.94596	FKB14-like2	ectoderm.pharyngeal	-0.350306
0.108913	1.33862	NVE16867	ectoderm.pharyngeal	-0.350754
1.0052	16.6832	NVE13685	ectoderm.pharyngeal	-0.353955
0.263306	3.74318	NvTSP2	ectoderm.pharyngeal	-0.350907
0.36792	7.51116	NVE6993	ectoderm.pharyngeal	-0.356495
0.105696	1.10312	NVE18958	ectoderm.pharyngeal	-0.354074
0.412363	5.65196	NvNcol3	ectoderm.pharyngeal	-0.346878
0.380327	4.88349	NVE19039	ectoderm.pharyngeal	-0.346453
0.59302	12.2889	NVE15529	neuroglandular	-0.436271
1.619	30.5816	NVE15772	neuroglandular	-0.305637
0.486304	11.0069	COA-like1	neuroglandular	-0.357839
0.546042	13.0394	Nve-MRLC3	neuroglandular	-0.350881
12.0156	70.1689	Nve-Actin2	neuroglandular	-0.304024
0.410056	9.72483	Nve-MELC4	neuroglandular	-0.351396
0.832344	8.06754	NVE17825	neuroglandular	-0.359367
0.350968	2.90807	NVE16219	neuroglandular	-0.369582
0.531098	3.65854	NVE1302	neuroglandular	-0.365226
0.913945	14.8843	NVE19335	neuroglandular	-0.246423
1.10566	19.3558	NVE23457	neuroglandular	-0.22371
2.52949	33.2395	NVE18593	neuroglandular	-0.131269
4.73973	51.4697	CD151-like3	neuroglandular	1.92226
3.60815	51.4384	GBGE-like	neuroglandular	1.97436
3.00605	32.7079	TBA1-like7	neuroglandular	2.37915
0.538063	7.66104	NVE8163	neuroglandular	-0.352602
0.0889735	2.00125	FKB14-like2	neuroglandular	-0.352483
0.0690317	1.18824	NVE16867	neuroglandular	-0.354024
3.19498	21.6385	NVE13685	neuroglandular	-0.323776
0.147434	3.2833	NvTSP2	neuroglandular	-0.354515
1.57608	11.0694	NVE6993	neuroglandular	-0.312741
0.0990694	1.09443	NVE18958	neuroglandular	-0.354513
0.282197	6.00375	NvNcol3	neuroglandular	-0.354174
0.213225	4.09631	NVE19039	neuroglandular	-0.35715
0.659328	10.1423	NVE15529	gland.mucin	-0.417447
1.11187	24.5552	NVE15772	gland.mucin	-0.413639
0.493995	11.9217	COA-like1	gland.mucin	-0.355122
0.405704	9.96441	Nve-MRLC3	gland.mucin	-0.354835
5.3208	55.8719	Nve-Actin2	gland.mucin	-0.355573
0.234344	7.11744	Nve-MELC4	gland.mucin	-0.359876
2.18038	17.7936	NVE17825	gland.mucin	-0.260129
1.27059	9.96441	NVE16219	gland.mucin	-0.229243
1.44545	11.032	NVE1302	gland.mucin	-0.247495
0.543923	11.032	NVE19335	gland.mucin	-0.412347
0.485472	11.032	NVE23457	gland.mucin	-0.482224
1.67122	28.1139	NVE18593	gland.mucin	-0.381761
3.40497	58.8968	CD151-like3	gland.mucin	1.19028
1.67097	38.2562	GBGE-like	gland.mucin	0.4752
0.0613556	1.9573	TBA1-like7	gland.mucin	-0.471084
172.146	99.2883	NVE8163	gland.mucin	2.47485
35.8259	84.3416	FKB14-like2	gland.mucin	2.47487
34.5689	91.9929	NVE16867	gland.mucin	2.47487
0.703138	17.0819	NVE13685	gland.mucin	-0.358118
0.140854	3.02491	NvTSP2	gland.mucin	-0.35472
0.261412	7.65125	NVE6993	gland.mucin	-0.360352
0.0788361	1.06762	NVE18958	gland.mucin	-0.355851
0.302989	6.22776	NvNcol3	gland.mucin	-0.353009
0.204963	4.80427	NVE19039	gland.mucin	-0.357679
0.262275	9.26431	NVE15529	S2	-0.530168
1.64239	34.6049	NVE15772	S2	-0.300655
0.401667	11.1717	COA-like1	S2	-0.387744
0.671656	13.079	Nve-MRLC3	S2	-0.347342
4.35324	57.4932	Nve-Actin2	S2	-0.363023
0.447337	11.9891	Nve-MELC4	S2	-0.349597
0.166977	3.54223	NVE17825	S2	-0.40835
0	0	NVE16219	S2	-0.423142
0	0	NVE1302	S2	-0.43361
0.855105	14.7139	NVE19335	S2	-0.272808
1.18894	17.7112	NVE23457	S2	-0.188999
2.31925	32.4251	NVE18593	S2	-0.192629
1.15659	30.5177	CD151-like3	S2	-0.0427484
2.06064	46.3215	GBGE-like	S2	0.776757
0.205859	5.17711	TBA1-like7	S2	-0.331216
1.02867	13.3515	NVE8163	S2	-0.344519
0.0648894	1.90736	FKB14-like2	S2	-0.354389
0.0941655	1.63488	NVE16867	S2	-0.351963
206.252	98.3651	NVE13685	S2	2.47468
91.0078	57.7657	NvTSP2	S2	2.47487
78.5398	70.5722	NVE6993	S2	2.47452
0.265415	2.45232	NVE18958	S2	-0.343507
0.268872	6.81199	NvNcol3	S2	-0.354921
0.376222	5.99455	NVE19039	S2	-0.346716
0.612432	8.20225	NVE15529	cnidocyte	-0.43076
1.28168	18.5393	NVE15772	cnidocyte	-0.377476
0.446482	8.08989	COA-like1	cnidocyte	-0.37191
0.361147	7.75281	Nve-MRLC3	cnidocyte	-0.356091
2.50533	29.1011	Nve-Actin2	cnidocyte	-0.377252
0.209634	4.7191	Nve-MELC4	cnidocyte	-0.361069
0.866912	7.07865	NVE17825	cnidocyte	-0.356823
0.485962	4.26966	NVE16219	cnidocyte	-0.348982
0.641283	5.73034	NVE1302	cnidocyte	-0.351039
0.59372	6.29213	NVE19335	cnidocyte	-0.390017
0.552543	8.53933	NVE23457	cnidocyte	-0.454267
1.48798	16.8539	NVE18593	cnidocyte	-0.435239
0.171929	3.25843	CD151-like3	cnidocyte	-0.582739
0.724375	12.3596	GBGE-like	cnidocyte	-0.257362
0.0660875	1.68539	TBA1-like7	cnidocyte	-0.466504
0.429718	5.2809	NVE8163	cnidocyte	-0.354387
0.0674856	1.1236	FKB14-like2	cnidocyte	-0.354183
0.0850485	1.46067	NVE16867	cnidocyte	-0.352711
0.565653	10.8989	NVE13685	cnidocyte	-0.360013
0.236076	3.37079	NvTSP2	cnidocyte	-0.351755
0.164378	3.48315	NVE6993	cnidocyte	-0.363866
42.8647	22.5843	NVE18958	cnidocyte	2.47484
50.7526	60	NvNcol3	cnidocyte	2.47486
44.4537	50.3371	NVE19039	cnidocyte	2.47481

## Sheet: source.figS2c
avg.exp	pct.exp	features.plot	id	avg.exp.scaled
0.170909	5.97397	MSRB3-like	gastrodermis	0
0.231177	8.23555	NDUA8-like	gastrodermis	0
0.078172	3.02966	LRC57-like	gastrodermis	0
0.238572	8.7476	NVE9632	gastrodermis	0
0.341845	12.268	VATG-like	gastrodermis	0
0.00473395	NA	KCMA1-like	gastrodermis	0
0.0235831	1.00277	IMDH2-like	gastrodermis	0
0.0458107	1.9202	PHP14-like	gastrodermis	0
0.11845	5.12055	PSB1-like	gastrodermis	0
0.157936	6.42202	LSM2-like	gastrodermis	0
0.00520053	NA	CALL3-like3	gastrodermis	0
0.100806	4.11777	NVE9198	gastrodermis	0
1.9872	43.61	ATP5H-like	gastrodermis	0
0.0264744	NA	ANK1-like11	gastrodermis	0
0.119598	3.7124	PABP2-like	gastrodermis	0
0.356501	11.5639	GHC1-like	gastrodermis	0
0.135246	5.58993	RM12-like	gastrodermis	0
0.667183	19.8848	COX7C-like	gastrodermis	0
0.0656377	2.66695	NvC2orf29	gastrodermis	0
7.5511	63.7295	NVE8329	gastrodermis	1.00548
0.161181	5.16322	ZN277-like	gastrodermis	0
0.0299859	1.04544	NVE8200	gastrodermis	0
0.240803	7.4888	FHL2-like	gastrodermis	0
0.333473	10.7318	DLDH-like2	gastrodermis	0
0.549609	16.1297	AIFM1-like	gastrodermis	1.0941
0.0605878	2.19757	NVE8115	gastrodermis	0
0.433143	14.2735	G3BP1-like	gastrodermis	0
1.20529	23.5758	HLF-like2	gastrodermis	1.35836
0.0940145	3.81907	CNMT-like	gastrodermis	0
0.0996909	3.75507	NvILK	gastrodermis	0.182591
0.40766	13.4414	ASPG-like5	gastrodermis	0.0094019
0.177889	6.63537	NTF2-like	gastrodermis	0
0.0813727	3.30702	PFD2-like	gastrodermis	0
0.0539104	1.34414	Nvmuscle-LIM1.1	gastrodermis	0
0.157287	4.82185	GMPR2-like2	gastrodermis	0
0.0706924	3.05099	EMRE-like2	gastrodermis	0
0.109665	4.05377	RWDD1-like	gastrodermis	0
0.10575	3.69106	HGD-like2	gastrodermis	0
0.510052	17.1112	MGN2-like	gastrodermis	0
0.628309	18.9033	COX7R-like	gastrodermis	0.239684
0.49078	15.383	NDUS8-like	gastrodermis	0
0.0785391	2.5176	NVE7216	gastrodermis	0
0.0202396	NA	Nve-Nova	gastrodermis	0
1.644	36.9533	COR1C-like	gastrodermis	0.898043
0.194101	7.51013	NVE6928	gastrodermis	0
0.00860629	NA	NAC1-like2	gastrodermis	0
0.177002	6.14466	NVE6752	gastrodermis	0
0.00208488	NA	KCNA7-like	gastrodermis	0
3.48963	51.7815	NVE6666	gastrodermis	0
0.201572	6.01664	HSBP1-like2	gastrodermis	0
0.261324	8.40623	NIPSN-like	gastrodermis	0
0.1889	6.63537	ENDUB-like1	gastrodermis	0
0.156024	5.50459	NRBP-like1	gastrodermis	0
0.30114	10.6891	ECHB-like2	gastrodermis	0
0.085138	3.05099	L10K-like	gastrodermis	0
0.16057	4.43781	CYTSA-like	gastrodermis	0.203296
0.0355918	NA	CAC1D-like1	gastrodermis	0
0.0462421	1.60017	HYI-like	gastrodermis	0
1.36033	24.8987	FLNA-like2	gastrodermis	0.28795
0.989637	28.2483	NVE6121	gastrodermis	0
0.830417	24.8773	ATPG-like	gastrodermis	0
0.323303	11.5212	NVE6078	gastrodermis	0
0.0724305	2.64562	KCC1D-like	gastrodermis	0
0.297851	10.7531	PARK7-like2	gastrodermis	0
0.0546624	2.17623	HIKES-like	gastrodermis	0
0.151013	5.20589	PIN4-like	gastrodermis	0
0.832865	16.0657	NVE5875	gastrodermis	0
0.637321	16.9191	ZPP-like4	gastrodermis	0
0.110446	4.16044	RACF1-like	gastrodermis	0
1.61585	21.5703	ALF-like	gastrodermis	0.241728
0.537311	17.1538	NDUB9-like	gastrodermis	0
0.250931	9.79304	UGPQ-like	gastrodermis	0
0.344562	12.076	GNPI1-like2	gastrodermis	0
0.0663901	2.83764	FBX8-like2	gastrodermis	0
0.339466	12.2466	PDCL3-like	gastrodermis	0
0.229888	8.27822	DCDA-like	gastrodermis	0
0.441523	13.8041	PHNW-like	gastrodermis	0.0621361
0.181563	5.88863	C10-like	gastrodermis	0
0.32211	11.1159	DIC-like	gastrodermis	0
0.758955	19.4154	NVE478	gastrodermis	0.191798
0.0110711	NA	NCS1-like2	gastrodermis	0
0.000873933	NA	NVE4606	gastrodermis	0
0.533196	17.4099	NDUS3-like	gastrodermis	0
3.19126	52.699	Nve-Tpm1	gastrodermis	0
0.0466968	1.51483	Nve-MELC6	gastrodermis	0
0.556948	18.3913	ELOB-like	gastrodermis	0
0.0721168	2.41092	CTNA2-like2	gastrodermis	0
0.0963565	3.56305	CNPD1-like	gastrodermis	0
0.323466	11.5212	NVE3975	gastrodermis	0
0.574679	9.06763	Nve-MELC4	gastrodermis	0
0.149768	5.6326	EMC8-like	gastrodermis	0
0.0533075	2.11223	P20D2-like4	gastrodermis	0
0.332629	11.3719	KPYM-like	gastrodermis	0
0.263212	8.64092	NVE3740	gastrodermis	0
0.138459	3.88308	ECE1-like7	gastrodermis	0
0.7058	21.2289	MIFH-like	gastrodermis	0
4.49596	63.2814	ALDOC-like	gastrodermis	0
0.0846726	3.60572	NVE3316	gastrodermis	0.431525
0.398907	12.7587	MOXD2-like1	gastrodermis	0.283577
0.117275	4.75784	MIC10-like	gastrodermis	0
0.589397	16.6204	PCCB-like1	gastrodermis	0.254785
0.0810627	2.68829	NCAH-like3	gastrodermis	0
0.356054	12.908	THTM-like	gastrodermis	0
0.100577	3.24301	NVE2999	gastrodermis	0
0.15211	5.48325	MED19-like	gastrodermis	0
0.0765336	2.36825	HPPD-like2	gastrodermis	0
0.0584711	1.98421	Y2124-like	gastrodermis	0
8.60385	45.9142	Nve-Actin2	gastrodermis	0
21.0504	76.2321	Nve-Actin1	gastrodermis	1.87238
0.59379	18.37	ECI1-like2	gastrodermis	0.0296926
2.9125	46.4263	DHE3-like1	gastrodermis	1.63052
0.438262	14.1028	ARF-like1	gastrodermis	0.810838
0.182269	6.23	UBCD4-like	gastrodermis	0
0.305941	10.7318	LPP-like	gastrodermis	0.270884
0.287923	8.38489	DNJB2-like	gastrodermis	0
0.0367025	1.72818	NVE25773	gastrodermis	0
0.214307	7.14743	NB5R3-like	gastrodermis	0
0.126354	4.01109	NVE2557	gastrodermis	0
2.60561	51.0988	ATP5L-like	gastrodermis	0
0.859854	25.1333	NDUAD-like	gastrodermis	0
0.00751547	NA	COFI-like1	gastrodermis	0
0.00135679	NA	TRIM2-like3	gastrodermis	0
0.00327752	NA	NVE25187	gastrodermis	0
2.13118	42.5432	CANB-like2	gastrodermis	0
0.208073	8.1502	LGUL-like1	gastrodermis	0
0.139542	4.13911	NVE24916	gastrodermis	0
0.741148	21.1009	GELS1-like5	gastrodermis	0
0.306887	10.8812	PSB4-like	gastrodermis	0
0.0134105	NA	NVE24780	gastrodermis	0
0.426725	15.0629	NVE24602	gastrodermis	0
1.75158	33.9663	NVE24544	gastrodermis	0
0.42351	9.72904	NVE24488	gastrodermis	0
0.607746	19.9061	ATPD-like	gastrodermis	0
0.249278	8.72626	TSPOA-like2	gastrodermis	0
0.445669	13.4414	QCR8-like	gastrodermis	0
0.652288	16.6844	HMCN1-like35	gastrodermis	0.20304
0.174536	5.73928	NVE24064	gastrodermis	0.136441
0.616501	18.0286	CX6B1-like2	gastrodermis	0
0.535391	17.9432	ACPM-like	gastrodermis	0
5.34149	69.106	ENOA-like1	gastrodermis	0.0426966
14.198	88.2654	Nv-GAPDH	gastrodermis	0
0.0893888	3.24301	NvParvin	gastrodermis	0
0.425062	14.0388	ESTD-like	gastrodermis	0.568336
0.294613	10.3691	Nv-eProtein	gastrodermis	0
0.182385	7.51013	TAF13-like	gastrodermis	0
0.202716	4.86452	DMD-like4	gastrodermis	0.212009
1.61903	28.4617	DCYD1-like5	gastrodermis	0
0.114682	2.96565	DCYD1-like4	gastrodermis	0
0.239569	9.02496	VATD-like	gastrodermis	0
2.87972	52.4216	MDH-like2	gastrodermis	0.617784
0.407054	14.4869	C560-like	gastrodermis	0
0.644406	21.0796	KT3K-like	gastrodermis	0.0346525
0.174491	5.58993	IN80B-like	gastrodermis	0
1.69528	38.3614	ETFB-like2	gastrodermis	0.956412
0.388606	12.8654	NDUB8-like	gastrodermis	0
1.5179	36.5266	YBOX1-like	gastrodermis	0.178363
0.0243748	NA	COR1B-like	gastrodermis	0
0.115832	4.80051	RM04-like	gastrodermis	0
0.36152	10.6251	RIOK3-like	gastrodermis	0
0.161862	6.10198	UGPA-like	gastrodermis	0
1.03615	28.227	IF4A3-like	gastrodermis	0.180187
0.115651	4.65116	3HAO-like	gastrodermis	0
0.146066	5.09921	PHS-like3	gastrodermis	0
0.498879	15.6817	OSGI1-like	gastrodermis	0
0.0537389	2.26157	JPH2-like	gastrodermis	0
0.437294	13.7615	NVE2219	gastrodermis	0
1.66278	36.7399	CATA-like2	gastrodermis	0.821867
0.114896	4.75784	MCAT-like2	gastrodermis	0
0.186027	6.78472	PAHX-like	gastrodermis	0
0.113776	3.28568	NVE21970	gastrodermis	0
0.746513	20.4395	TMOD1-like	gastrodermis	0
0.134265	4.65116	GRHPR-like2	gastrodermis	0
0.0495211	1.74952	BAT47-like	gastrodermis	0
0.401819	12.652	NVE21797	gastrodermis	1.39597
0.408044	13.6761	LYS1-like2	gastrodermis	0.722297
0.0674315	2.85897	PDCD5-like	gastrodermis	0
1.21774	29.1018	IDHP-like	gastrodermis	0.588811
0.285392	9.51568	NVE21391	gastrodermis	0
0.375687	8.49157	NVE2135	gastrodermis	0.284187
0.318537	10.8598	NDUB3-like	gastrodermis	0
0.880645	24.8773	ATP5E-like	gastrodermis	0
0.101605	3.26435	RT18C-like	gastrodermis	0
0.190557	6.46469	TADH-like1	gastrodermis	0
0.290229	9.47301	OAT-like	gastrodermis	0
0.0993992	3.15767	VINEX-like	gastrodermis	0.209653
0.262824	9.38767	ELOV4-like3	gastrodermis	0
0.243597	8.49157	GLGB-like2	gastrodermis	0
0.166912	6.12332	NVE20644	gastrodermis	0
0.832929	24.0666	PCBP3-like	gastrodermis	0
1.7201	35.7371	NvXX3	gastrodermis	0.431885
0.0883162	3.20034	RM46-like	gastrodermis	0
0.129355	4.20311	BOLA2-like	gastrodermis	0
0.397195	9.36633	Nve-MRLC3	gastrodermis	0
0.190298	7.16876	NVE20153	gastrodermis	0
0.175682	6.65671	AIFM2-like2	gastrodermis	0
0.322247	11.9266	NDUS7-like2	gastrodermis	0
0.658818	19.3514	FBXL2-like1	gastrodermis	0
0.0846529	4.11777	RM20-like	gastrodermis	0
0.142893	5.52592	UB2V2-like	gastrodermis	0
0.222414	8.0862	ALAT2-like2	gastrodermis	0
0.061017	1.51483	CALM-like3	gastrodermis	0
0.353319	10.8598	1433-like3	gastrodermis	0
1.34216	34.2437	1433Z-like	gastrodermis	0
0.145237	4.77918	ZPP-like13	gastrodermis	0
1.1678	23.0851	ZPP-like12	gastrodermis	0
0.398332	13.8255	BZW1-like	gastrodermis	0
0.0666508	2.36825	OLA1-like1	gastrodermis	0
0.190902	7.23277	THOC1-like3	gastrodermis	0
0.274892	8.38489	SPTC2-like1	gastrodermis	0.0792876
0.50111	16.1084	KAD2-like	gastrodermis	0
0.23523	8.23555	SF3B5-like1	gastrodermis	0
0.45437	14.7002	MTPN-like3	gastrodermis	0.630257
0.0283692	NA	FSTL4-like3	gastrodermis	0
0.0902524	2.68829	NVE19324	gastrodermis	0
2.01381	40.4523	GELS1-like3	gastrodermis	0.0814122
0.398885	12.0119	MTPN-like2	gastrodermis	0
0.384005	13.2494	CISY2-like	gastrodermis	0
0.069245	2.77363	GDS1-like	gastrodermis	0
1.84184	40.7083	LASP1-like2	gastrodermis	0.374991
8.473	71.645	TOB1-like	gastrodermis	0
0.163787	5.80329	3HIDH-like2	gastrodermis	0
2.12118	36.2065	COCA1-like13	gastrodermis	2.41395
0.802792	24.4933	SODM-like1	gastrodermis	0
0.275358	9.47301	NVE18932	gastrodermis	0
0.0430963	1.19479	TPPP2-like1	gastrodermis	0
0.394917	12.0333	NDUA4-like	gastrodermis	0
0.171462	5.95263	NVE1875	gastrodermis	0
0.10462	2.85897	NVE18428	gastrodermis	0
0.0977293	2.58161	NVE18425	gastrodermis	0
0.239206	8.59825	CSGA-like1	gastrodermis	0
0.41152	10.4331	H2A-like13	gastrodermis	0
0.680678	19.0954	TSN9-like1	gastrodermis	0
0.270218	9.53702	YC17-like	gastrodermis	0
0.0573852	1.10945	NVE18041	gastrodermis	0
0.0025798	NA	KCTD6-like	gastrodermis	0
0.291923	9.60102	NDUA5-like	gastrodermis	0
0.108724	2.30425	CLIC1-like	gastrodermis	0
0.0632746	2.8163	PPAC-like	gastrodermis	0
0.475057	14.9776	TAF11-like	gastrodermis	0
0.427823	15.0843	SUCB2-like2	gastrodermis	0
0.197583	4.50181	Nve-Tpm2	gastrodermis	0
0.175654	6.55003	NDUS4-like	gastrodermis	0
0.213846	5.6326	NvMyophilin-like	gastrodermis	0
0.214918	6.87007	FUMH-like1	gastrodermis	0
0.271465	9.68637	PIMT-like	gastrodermis	0
0.418853	10.7105	DZIP3-like29	gastrodermis	0
0.105946	3.52038	YPEL5-like	gastrodermis	0
0.164929	6.294	MTNB-like	gastrodermis	0
0.55261	15.7884	MYPH-like1	gastrodermis	0
0.162532	5.52592	RNF44-like	gastrodermis	0.0266371
0.52598	16.7698	ISCU-like	gastrodermis	0
0.280077	7.4888	KARG-like2	gastrodermis	0
0.931613	26.8189	ATP5J-like	gastrodermis	0
0.673084	18.9033	SH3L3-like2	gastrodermis	0
0.190725	6.76339	FXDC2-like	gastrodermis	0
0.315726	11.3505	NDUA2-like	gastrodermis	0
0.304478	10.0917	AL7A1-like2	gastrodermis	0
1.73188	40.367	COX5A-like	gastrodermis	0
0.329805	11.2225	HINT2-like1	gastrodermis	0
0.516095	9.92106	NVE15531	gastrodermis	0
0.861208	23.8532	HPCD-like	gastrodermis	0
0.0491873	1.60017	SMYD4-like2	gastrodermis	0
0.128335	3.86175	GMPR2-like1	gastrodermis	0
3.10142	55.9846	VDAC2-like	gastrodermis	0
0.126525	5.05654	MCU-like	gastrodermis	0
0.489244	16.0444	MMAD-like	gastrodermis	0
0.206399	7.31811	NVE14942	gastrodermis	0
0.240144	6.48603	CCDCX-like	gastrodermis	0.223309
0.0982681	3.54171	PFD5-like	gastrodermis	0
0.0130092	NA	TLR2-like2	gastrodermis	0
0.289823	9.57969	EPM2A-like	gastrodermis	0
3.76232	49.1999	Nve-MyHC-st	gastrodermis	0
0.115746	2.83764	NVE14292	gastrodermis	0
0.516666	15.0843	CAPZB-like1	gastrodermis	0
0.0786079	2.30425	RERG-like6	gastrodermis	0
0.544833	15.4897	EIF3K-like1	gastrodermis	0
0.24917	8.00085	AP1M1-like	gastrodermis	0
0.338281	10.4971	NDUB7-like2	gastrodermis	0
0.486773	14.1242	NVE13738	gastrodermis	0
1.13215	31.15	NVE13734	gastrodermis	0
0.262667	9.55835	NDUA6-like	gastrodermis	0
0.0826194	3.13633	NVE13639	gastrodermis	0
1.54749	34.329	CRIP1-like1	gastrodermis	0.0950774
0.237579	9.409	CHSP1-like	gastrodermis	0
0.0925634	3.09366	NCS1-like1	gastrodermis	0
0.14886	5.69661	NDUAC-like	gastrodermis	0
0.159618	5.3339	CUBN-like4	gastrodermis	0
2.11342	35.1611	Nve-elk	gastrodermis	0.543206
0.117465	4.77918	M2OM-like	gastrodermis	0
0.178644	6.37935	LIN52-like1	gastrodermis	0
1.88359	27.2669	Nve-Obscurin-likei1	gastrodermis	0.0296919
0.652027	15.703	Nve-Obscurin-likei2	gastrodermis	1.06695
0.716541	19.202	DHB4-like	gastrodermis	1.76757
0.190957	5.86729	AMPN-like5	gastrodermis	0.302447
0.0590909	2.49627	NVE12731	gastrodermis	0
0.0784156	2.04822	KCNA2-like1	gastrodermis	0
0.0123644	NA	NVE1250	gastrodermis	0
0.18016	6.97674	GMFB-like	gastrodermis	0.047498
0.13162	4.3738	SDE2-like	gastrodermis	0
0.0238614	NA	NVE12262	gastrodermis	0
0.245507	9.00363	NVE12243	gastrodermis	0
1.20894	31.214	NVE12161	gastrodermis	0
0.00483462	NA	NVE1211	gastrodermis	0
0.0290807	1.02411	FEM1B-like2	gastrodermis	0
20.7706	92.4045	PABP4-like	gastrodermis	0
0.0555078	1.89887	NVE12038	gastrodermis	0
0.058851	2.19757	DTNA-like3	gastrodermis	0
0.100703	3.94709	CCDC6-like2	gastrodermis	0
0.0493595	1.96288	DTNA-like1	gastrodermis	0
0.417513	14.0602	CUTA-like2	gastrodermis	0
0.186577	7.14743	POMP-like1	gastrodermis	0
0.736906	21.2289	PGK-like	gastrodermis	0
0.5422	17.1752	COX6A-like	gastrodermis	0
1.03155	29.3365	NVE11611	gastrodermis	0
0.0665871	1.57884	GRM4-like3	gastrodermis	0
0.397322	13.7401	NVE11537	gastrodermis	0
0.00350848	NA	NvnAChRaB	gastrodermis	0
0.699174	21.5703	NVE11488	gastrodermis	0
0.169371	7.36079	AAKB2-like	gastrodermis	0
0.0103954	NA	CALM-like6	gastrodermis	0
0.151628	5.22722	FKBP3-like	gastrodermis	0
0.0425479	1.51483	ZPP-like1	gastrodermis	0
0.104061	3.05099	SVIL-like3	gastrodermis	0
0.0583638	1.68551	NVE11218	gastrodermis	0
0.34505	10.6678	ETFB-like1	gastrodermis	1.31454
0.0988528	3.09366	GLYG2-like	gastrodermis	0
0.145069	4.35246	NVE11166	gastrodermis	0
0.208977	7.4888	NVE11070	gastrodermis	0
0.254245	8.27822	CLK2-like	gastrodermis	0
0.167098	4.90719	PYGB-like	gastrodermis	0
0.00124925	NA	NVE1091	gastrodermis	0
0.00366669	NA	NVE1089	gastrodermis	0
0.159178	5.67527	AKTIP-like1	gastrodermis	0
0.267455	9.17431	NDUS6-like	gastrodermis	0
0.0876174	2.62428	TRPV5-like2	gastrodermis	0
0.00178023	NA	ADF3-like	gastrodermis	0
0.145272	5.76061	PSMD3-like	gastrodermis	0
0.334178	11.7986	RSU1-like	gastrodermis	0
0.173357	6.99808	DHSDA-like	gastrodermis	0
0.373474	11.7986	NDUA1-like	gastrodermis	0
0.335933	9.92106	RT33-like	gastrodermis	0
0.176193	6.08065	EIF3M-like	gastrodermis	0
0.160578	4.80051	AATC-like	gastrodermis	0
0.208856	6.63537	KARG-like1	gastrodermis	0
0.126111	4.41647	NVE10031	gastrodermis	0
0.432343	15.5589	MSRB3-like	retractor muscle	2.27073
0.665482	22.3565	NDUA8-like	retractor muscle	1.99014
0.284654	10.423	LRC57-like	retractor muscle	2.115
0.568805	20.0906	NVE9632	retractor muscle	1.12973
0.515278	17.9758	VATG-like	retractor muscle	0
0.462998	13.2931	KCMA1-like	retractor muscle	2.45486
0.234688	8.00604	IMDH2-like	retractor muscle	2.45955
0.309018	11.0272	PHP14-like	retractor muscle	2.01704
0.240685	8.91239	PSB1-like	retractor muscle	0
0.272379	11.4804	LSM2-like	retractor muscle	1.01942
0.522342	15.5589	CALL3-like3	retractor muscle	2.46975
0.246218	10.574	NVE9198	retractor muscle	1.42419
3.30512	66.9184	ATP5H-like	retractor muscle	2.05122
0.314023	12.0846	ANK1-like11	retractor muscle	2.42544
0.486767	16.0121	PABP2-like	retractor muscle	1.86701
0.659088	20.5438	GHC1-like	retractor muscle	1.13558
0.226934	8.76133	RM12-like	retractor muscle	0.744946
1.15113	35.3474	COX7C-like	retractor muscle	1.11553
0.20431	8.91239	NvC2orf29	retractor muscle	2.1921
12.383	57.5529	NVE8329	retractor muscle	2.09356
0.306056	9.81873	ZN277-like	retractor muscle	1.41467
0.351536	10.1208	NVE8200	retractor muscle	2.46415
0.886748	24.4713	FHL2-like	retractor muscle	2.42275
0.431468	14.8036	DLDH-like2	retractor muscle	1.92641
0.648011	20.5438	AIFM1-like	retractor muscle	1.81075
0.27705	9.36556	NVE8115	retractor muscle	2.32096
1.02897	31.4199	G3BP1-like	retractor muscle	2.09085
0.647642	14.6526	HLF-like2	retractor muscle	0
0.322225	13.7462	CNMT-like	retractor muscle	2.31859
0.292254	10.7251	NvILK	retractor muscle	2.40908
2.39609	50.3021	ASPG-like5	retractor muscle	2.4473
0.538382	19.6375	NTF2-like	retractor muscle	1.99062
0.236851	8.61027	PFD2-like	retractor muscle	1.75587
14.3566	81.2689	Nvmuscle-LIM1.1	retractor muscle	2.47486
0.413864	14.0483	GMPR2-like2	retractor muscle	2.30988
0.546084	18.8822	EMRE-like2	retractor muscle	2.46829
0.189507	8.45921	RWDD1-like	retractor muscle	0.0163173
0.244119	10.423	HGD-like2	retractor muscle	0
0.890235	30.2115	MGN2-like	retractor muscle	0.288047
0.759174	25.2266	COX7R-like	retractor muscle	2.13994
0.944645	30.6647	NDUS8-like	retractor muscle	2.38826
0.215317	8.30816	NVE7216	retractor muscle	0.993302
0.571132	19.0332	Nve-Nova	retractor muscle	2.43732
2.24345	53.4743	COR1C-like	retractor muscle	1.92707
0.312186	12.2356	NVE6928	retractor muscle	1.07206
0.483349	14.0483	NAC1-like2	retractor muscle	2.45672
0.274857	10.1208	NVE6752	retractor muscle	0.195765
0.231763	8.00604	KCNA7-like	retractor muscle	0.938655
32.486	97.5831	NVE6666	retractor muscle	2.46408
0.260389	8.30816	HSBP1-like2	retractor muscle	0
0.748022	23.565	NIPSN-like	retractor muscle	2.376
0.274011	11.4804	ENDUB-like1	retractor muscle	0.217598
0.293643	10.7251	NRBP-like1	retractor muscle	1.07828
0.527873	19.7885	ECHB-like2	retractor muscle	1.54607
0.415634	15.1057	L10K-like	retractor muscle	2.22633
0.601935	21.4502	CYTSA-like	retractor muscle	2.40957
0.624096	14.5015	CAC1D-like1	retractor muscle	2.4717
0.266374	10.1208	HYI-like	retractor muscle	2.35276
4.20715	57.855	FLNA-like2	retractor muscle	2.3764
1.44192	41.8429	NVE6121	retractor muscle	1.49568
1.13906	35.8006	ATPG-like	retractor muscle	0.173518
0.619358	20.2417	NVE6078	retractor muscle	0.757935
0.5841	18.7311	KCC1D-like	retractor muscle	2.23263
0.575065	20.997	PARK7-like2	retractor muscle	1.46356
0.292939	11.1782	HIKES-like	retractor muscle	2.16281
0.304152	10.2719	PIN4-like	retractor muscle	0.566341
3.37391	51.2085	NVE5875	retractor muscle	2.24528
4.88876	66.3142	ZPP-like4	retractor muscle	2.45759
0.273654	10.7251	RACF1-like	retractor muscle	2.02309
1.85063	20.3927	ALF-like	retractor muscle	0.64309
0.686755	22.5076	NDUB9-like	retractor muscle	0.202399
1.42794	38.8218	UGPQ-like	retractor muscle	2.44482
0.368314	15.2568	GNPI1-like2	retractor muscle	0.00157651
0.282459	11.3293	FBX8-like2	retractor muscle	2.21576
1.1502	33.5347	PDCL3-like	retractor muscle	2.32405
0.363338	12.5378	DCDA-like	retractor muscle	0.736223
0.379671	14.5015	PHNW-like	retractor muscle	0
0.25125	9.81873	C10-like	retractor muscle	0.465943
0.602685	23.716	DIC-like	retractor muscle	1.99596
3.14515	51.3595	NVE478	retractor muscle	2.41422
0.563097	17.6737	NCS1-like2	retractor muscle	2.42282
0.485235	6.19335	NVE4606	retractor muscle	2.42501
0.62573	22.2054	NDUS3-like	retractor muscle	0.750595
19.661	94.864	Nve-Tpm1	retractor muscle	2.45854
1.88654	47.7341	Nve-MELC6	retractor muscle	2.41399
1.10792	34.4411	ELOB-like	retractor muscle	1.03066
0.398435	13.2931	CTNA2-like2	retractor muscle	2.43477
0.224951	9.36556	CNPD1-like	retractor muscle	1.31507
0.534982	18.2779	NVE3975	retractor muscle	0.598857
58.9703	98.3384	Nve-MELC4	retractor muscle	2.47482
0.29463	12.2356	EMC8-like	retractor muscle	0.501114
0.251005	10.2719	P20D2-like4	retractor muscle	2.40952
1.0712	29.1541	KPYM-like	retractor muscle	2.31893
0.441232	15.4079	NVE3740	retractor muscle	2.10195
0.329932	11.3293	ECE1-like7	retractor muscle	1.0072
1.30252	35.9517	MIFH-like	retractor muscle	2.19286
11.5178	89.426	ALDOC-like	retractor muscle	2.08241
0.252012	9.2145	NVE3316	retractor muscle	2.34748
1.08153	32.3263	MOXD2-like1	retractor muscle	2.31485
0.296239	10.7251	MIC10-like	retractor muscle	1.25445
0.817999	26.435	PCCB-like1	retractor muscle	1.94039
0.87412	30.8157	NCAH-like3	retractor muscle	1.71576
0.411637	14.3505	THTM-like	retractor muscle	0.213155
0.319626	11.3293	NVE2999	retractor muscle	2.25352
0.266718	9.51662	MED19-like	retractor muscle	0.382038
0.229761	9.66767	HPPD-like2	retractor muscle	0
0.406352	15.1057	Y2124-like	retractor muscle	1.53008
372.811	99.3958	Nve-Actin2	retractor muscle	2.47407
6.50282	64.3505	Nve-Actin1	retractor muscle	0
0.797037	26.284	ECI1-like2	retractor muscle	1.67892
2.83713	42.5982	DHE3-like1	retractor muscle	1.55608
0.813927	25.2266	ARF-like1	retractor muscle	2.15126
0.288042	11.4804	UBCD4-like	retractor muscle	1.04537
0.804016	27.0393	LPP-like	retractor muscle	2.22778
0.288236	11.9335	DNJB2-like	retractor muscle	0
0.39107	11.9335	NVE25773	retractor muscle	2.46203
0.2367	9.66767	NB5R3-like	retractor muscle	0
11.6071	85.6495	NVE2557	retractor muscle	2.4725
5.1377	78.5498	ATP5L-like	retractor muscle	1.295
1.39501	41.5408	NDUAD-like	retractor muscle	0.919272
0.411246	12.8399	COFI-like1	retractor muscle	2.42462
0.458433	13.5952	TRIM2-like3	retractor muscle	2.47458
0.268556	11.1782	NVE25187	retractor muscle	2.47116
6.61319	79.9094	CANB-like2	retractor muscle	1.98721
0.513645	17.6737	LGUL-like1	retractor muscle	1.89989
0.296977	9.81873	NVE24916	retractor muscle	0
3.24141	62.5378	GELS1-like5	retractor muscle	1.91059
0.620695	23.716	PSB4-like	retractor muscle	1.15588
0.399227	11.4804	NVE24780	retractor muscle	2.45018
0.603106	20.5438	NVE24602	retractor muscle	0.847015
2.47493	47.281	NVE24544	retractor muscle	0.354606
5.28987	68.5801	NVE24488	retractor muscle	2.31463
0.965325	28.5498	ATPD-like	retractor muscle	0.206198
0.470506	16.3142	TSPOA-like2	retractor muscle	1.51346
0.535972	18.1269	QCR8-like	retractor muscle	0
2.15374	45.7704	HMCN1-like35	retractor muscle	2.35811
0.237253	9.36556	NVE24064	retractor muscle	1.29263
0.847372	26.435	CX6B1-like2	retractor muscle	0.23096
0.92534	27.1903	ACPM-like	retractor muscle	1.45868
8.69039	89.7281	ENOA-like1	retractor muscle	2.07713
25.8404	97.1299	Nv-GAPDH	retractor muscle	1.81624
0.282768	9.81873	NvParvin	retractor muscle	2.22025
0.537235	19.4864	ESTD-like	retractor muscle	1.38641
0.52307	18.429	Nv-eProtein	retractor muscle	1.20062
0.245437	9.36556	TAF13-like	retractor muscle	0.130116
0.605737	14.8036	DMD-like4	retractor muscle	2.30403
5.81881	63.4441	DCYD1-like5	retractor muscle	1.10503
0.32605	9.96979	DCYD1-like4	retractor muscle	0.921375
0.448818	14.5015	VATD-like	retractor muscle	1.31671
3.47388	66.0121	MDH-like2	retractor muscle	1.71226
0.616294	21.9033	C560-like	retractor muscle	0.516707
1.12304	34.29	KT3K-like	retractor muscle	2.2991
0.279656	10.8761	IN80B-like	retractor muscle	0.24621
1.86909	47.432	ETFB-like2	retractor muscle	1.52219
0.594831	20.6949	NDUB8-like	retractor muscle	1.34165
2.02976	49.8489	YBOX1-like	retractor muscle	1.22178
0.387175	12.5378	COR1B-like	retractor muscle	2.46561
0.216047	9.06344	RM04-like	retractor muscle	1.23942
0.986713	30.6647	RIOK3-like	retractor muscle	1.95063
0.396023	14.1994	UGPA-like	retractor muscle	2.39835
1.31738	36.7069	IF4A3-like	retractor muscle	1.54727
0.369268	12.6888	3HAO-like	retractor muscle	2.23028
0.269873	9.51662	PHS-like3	retractor muscle	0
0.948348	28.0967	OSGI1-like	retractor muscle	1.52678
2.02176	48.0363	JPH2-like	retractor muscle	2.47275
0.67017	23.8671	NVE2219	retractor muscle	0
1.48974	36.858	CATA-like2	retractor muscle	0.389098
0.28516	10.574	MCAT-like2	retractor muscle	1.99343
0.359574	12.6888	PAHX-like	retractor muscle	1.98452
0.333509	11.1782	NVE21970	retractor muscle	2.16525
2.06482	52.4169	TMOD1-like	retractor muscle	2.32053
0.570366	21.148	GRHPR-like2	retractor muscle	1.77295
6.42873	81.7221	BAT47-like	retractor muscle	2.47482
0.475422	16.1631	NVE21797	retractor muscle	1.80046
0.443322	16.1631	LYS1-like2	retractor muscle	1.25734
0.243452	9.51662	PDCD5-like	retractor muscle	2.35738
1.70687	47.5831	IDHP-like	retractor muscle	1.91197
0.831746	25.6798	NVE21391	retractor muscle	1.77543
0.856676	16.1631	NVE2135	retractor muscle	2.13982
0.679606	20.0906	NDUB3-like	retractor muscle	1.5113
1.51803	42.145	ATP5E-like	retractor muscle	1.33548
0.248049	9.66767	RT18C-like	retractor muscle	1.94049
0.505048	16.9184	TADH-like1	retractor muscle	2.34878
0.472841	16.0121	OAT-like	retractor muscle	1.18964
0.313681	11.7825	VINEX-like	retractor muscle	2.38466
0.589831	21.148	ELOV4-like3	retractor muscle	1.62251
0.618817	20.6949	GLGB-like2	retractor muscle	1.81399
0.326229	10.574	NVE20644	retractor muscle	0.57599
2.06219	49.0937	PCBP3-like	retractor muscle	0.600232
1.78334	38.2175	NvXX3	retractor muscle	0.508981
0.231883	8.61027	RM46-like	retractor muscle	1.89551
0.352318	12.8399	BOLA2-like	retractor muscle	1.29996
100.842	98.1873	Nve-MRLC3	retractor muscle	2.47485
0.468074	15.861	NVE20153	retractor muscle	1.3742
0.328633	11.0272	AIFM2-like2	retractor muscle	0
0.615931	21.2991	NDUS7-like2	retractor muscle	1.0557
1.58722	42.145	FBXL2-like1	retractor muscle	1.67818
0.359	13.5952	RM20-like	retractor muscle	2.24697
0.247126	11.1782	UB2V2-like	retractor muscle	0.780346
0.510211	18.2779	ALAT2-like2	retractor muscle	2.2638
1.3674	31.571	CALM-like3	retractor muscle	2.47057
1.56686	39.577	1433-like3	retractor muscle	2.43386
2.48954	54.2296	1433Z-like	retractor muscle	1.39868
0.930959	25.6798	ZPP-like13	retractor muscle	2.31461
5.67664	71.6012	ZPP-like12	retractor muscle	2.34044
1.17264	35.4985	BZW1-like	retractor muscle	2.27979
0.295169	9.66767	OLA1-like1	retractor muscle	2.4071
0.291042	11.7825	THOC1-like3	retractor muscle	0.896271
0.426507	15.71	SPTC2-like1	retractor muscle	1.3668
6.82047	79.9094	KAD2-like	retractor muscle	2.47371
0.386994	13.142	SF3B5-like1	retractor muscle	0.130272
0.621623	19.1843	MTPN-like3	retractor muscle	2.08145
0.38981	12.9909	FSTL4-like3	retractor muscle	2.46986
0.829751	25.0755	NVE19324	retractor muscle	2.46161
7.32652	76.7372	GELS1-like3	retractor muscle	2.37991
12.5674	89.7281	MTPN-like2	retractor muscle	2.47406
0.664375	23.565	CISY2-like	retractor muscle	1.52997
0.780138	23.716	GDS1-like	retractor muscle	2.45518
3.97073	72.3565	LASP1-like2	retractor muscle	2.2973
22.5512	90.1813	TOB1-like	retractor muscle	1.40531
0.570461	18.7311	3HIDH-like2	retractor muscle	2.25621
0.589704	17.6737	COCA1-like13	retractor muscle	0.189962
0.980997	33.6858	SODM-like1	retractor muscle	1.17397
0.408903	15.2568	NVE18932	retractor muscle	1.04302
0.430999	16.0121	TPPP2-like1	retractor muscle	2.44845
0.571933	18.5801	NDUA4-like	retractor muscle	0.980634
0.275417	11.0272	NVE1875	retractor muscle	0.979109
0.451827	15.71	NVE18428	retractor muscle	1.03467
0.645397	18.7311	NVE18425	retractor muscle	0.911664
0.662846	22.5076	CSGA-like1	retractor muscle	2.3617
0.425089	10.423	H2A-like13	retractor muscle	0
2.27286	52.568	TSN9-like1	retractor muscle	2.39524
0.531646	17.2205	YC17-like	retractor muscle	1.0885
0.811377	25.8308	NVE18041	retractor muscle	2.42799
0.833615	25.2266	KCTD6-like	retractor muscle	2.47479
0.491346	17.8248	NDUA5-like	retractor muscle	0.464922
0.241546	7.40181	CLIC1-like	retractor muscle	0
0.191938	8.00604	PPAC-like	retractor muscle	1.73892
0.425154	15.5589	TAF11-like	retractor muscle	0
0.664138	22.9607	SUCB2-like2	retractor muscle	1.349
34.2262	96.2236	Nve-Tpm2	retractor muscle	2.47486
0.327341	11.1782	NDUS4-like	retractor muscle	0.0475747
15.425	89.577	NvMyophilin-like	retractor muscle	2.47475
0.276582	10.423	FUMH-like1	retractor muscle	0.409247
0.541511	19.4864	PIMT-like	retractor muscle	1.50311
0.594341	16.0121	DZIP3-like29	retractor muscle	0.420179
0.581221	20.6949	YPEL5-like	retractor muscle	2.04016
0.260619	10.2719	MTNB-like	retractor muscle	1.67561
11.055	86.1027	MYPH-like1	retractor muscle	2.47297
0.308144	12.5378	RNF44-like	retractor muscle	2.01941
0.743049	26.284	ISCU-like	retractor muscle	0.859158
5.85572	70.3927	KARG-like2	retractor muscle	2.4728
2.15887	53.0211	ATP5J-like	retractor muscle	2.17806
1.19417	34.7432	SH3L3-like2	retractor muscle	0.55259
0.361996	13.142	FXDC2-like	retractor muscle	0.508649
0.490273	16.3142	NDUA2-like	retractor muscle	1.409
0.230949	9.81873	AL7A1-like2	retractor muscle	0
2.76746	61.9335	COX5A-like	retractor muscle	1.41976
0.442305	14.9547	HINT2-like1	retractor muscle	0.381678
1.21698	29.7583	NVE15531	retractor muscle	1.14838
1.21058	35.0453	HPCD-like	retractor muscle	1.98158
0.320474	10.8761	SMYD4-like2	retractor muscle	2.46126
0.324595	10.7251	GMPR2-like1	retractor muscle	2.28456
4.59565	73.716	VDAC2-like	retractor muscle	0.941518
0.271635	11.3293	MCU-like	retractor muscle	1.60346
0.808015	25.2266	MMAD-like	retractor muscle	1.67836
0.584952	21.148	NVE14942	retractor muscle	2.02823
0.775709	22.8097	CCDCX-like	retractor muscle	2.39628
0.272982	11.3293	PFD5-like	retractor muscle	1.96369
0.356897	11.4804	TLR2-like2	retractor muscle	2.37498
0.550875	17.6737	EPM2A-like	retractor muscle	0.352633
28.1659	91.6918	Nve-MyHC-st	retractor muscle	2.45658
0.436102	14.5015	NVE14292	retractor muscle	1.9667
1.07161	33.3837	CAPZB-like1	retractor muscle	2.16198
0.464666	15.71	RERG-like6	retractor muscle	2.43467
0.744231	22.9607	EIF3K-like1	retractor muscle	1.75969
0.240509	9.2145	AP1M1-like	retractor muscle	0
0.616503	20.6949	NDUB7-like2	retractor muscle	1.78559
2.03066	37.1601	NVE13738	retractor muscle	1.70144
1.48332	43.0514	NVE13734	retractor muscle	0.518837
0.458477	14.6526	NDUA6-like	retractor muscle	0.00873124
0.316044	12.5378	NVE13639	retractor muscle	1.34547
7.43103	81.2689	CRIP1-like1	retractor muscle	2.4334
0.375355	13.4441	CHSP1-like	retractor muscle	0.790637
1.01481	29.9094	NCS1-like1	retractor muscle	1.90068
0.476802	15.1057	NDUAC-like	retractor muscle	1.84727
0.28837	10.7251	CUBN-like4	retractor muscle	0.494473
1.17529	25.0755	Nve-elk	retractor muscle	0
0.224692	9.51662	M2OM-like	retractor muscle	0.738266
0.348263	11.3293	LIN52-like1	retractor muscle	1.53392
10.7295	69.7885	Nve-Obscurin-likei1	retractor muscle	2.44238
0.940983	30.5136	Nve-Obscurin-likei2	retractor muscle	1.94084
0.499989	17.0695	DHB4-like	retractor muscle	0
0.315887	10.574	AMPN-like5	retractor muscle	1.81197
1.7307	39.8792	NVE12731	retractor muscle	2.4732
0.795529	22.3565	KCNA2-like1	retractor muscle	2.46292
0.456111	15.861	NVE1250	retractor muscle	2.46949
0.168108	7.70393	GMFB-like	retractor muscle	0
0.271699	10.2719	SDE2-like	retractor muscle	1.92986
0.232699	7.25076	NVE12262	retractor muscle	0.779571
0.437634	15.861	NVE12243	retractor muscle	0.599594
1.33688	38.6707	NVE12161	retractor muscle	0
0.32462	10.574	NVE1211	retractor muscle	2.47394
0.712738	24.1692	FEM1B-like2	retractor muscle	2.47305
30.8649	99.0937	PABP4-like	retractor muscle	1.45619
3.69165	57.7039	NVE12038	retractor muscle	2.47466
0.379161	12.8399	DTNA-like3	retractor muscle	2.3355
0.236543	8.91239	CCDC6-like2	retractor muscle	1.24859
0.890941	23.716	DTNA-like1	retractor muscle	2.46849
1.2666	36.4048	CUTA-like2	retractor muscle	2.22068
0.325361	13.7462	POMP-like1	retractor muscle	0
1.67004	44.713	PGK-like	retractor muscle	2.23577
0.940899	29.4562	COX6A-like	retractor muscle	1.45369
1.9519	50.3021	NVE11611	retractor muscle	1.67596
1.91821	38.3686	GRM4-like3	retractor muscle	2.47393
0.626008	22.2054	NVE11537	retractor muscle	0.056142
0.36232	11.6314	NvnAChRaB	retractor muscle	2.47474
1.21785	35.9517	NVE11488	retractor muscle	1.87293
0.510415	17.6737	AAKB2-like	retractor muscle	2.23421
1.28796	36.4048	CALM-like6	retractor muscle	2.47481
0.261824	9.36556	FKBP3-like	retractor muscle	0.842912
0.219589	8.30816	ZPP-like1	retractor muscle	1.86766
1.30368	31.8731	SVIL-like3	retractor muscle	2.4511
0.416351	14.0483	NVE11218	retractor muscle	1.59735
0.336702	11.0272	ETFB-like1	retractor muscle	1.16103
0.425684	14.8036	GLYG2-like	retractor muscle	2.44964
1.67166	42.145	NVE11166	retractor muscle	1.77343
0.339489	13.2931	NVE11070	retractor muscle	0
0.315606	10.8761	CLK2-like	retractor muscle	0
0.473527	17.2205	PYGB-like	retractor muscle	2.12471
0.462101	13.8973	NVE1091	retractor muscle	2.46541
0.280611	9.36556	NVE1089	retractor muscle	2.00509
0.261374	9.81873	AKTIP-like1	retractor muscle	1.56918
0.435373	15.71	NDUS6-like	retractor muscle	0
0.339138	12.0846	TRPV5-like2	retractor muscle	2.41864
0.255754	9.06344	ADF3-like	retractor muscle	2.47324
0.290915	10.2719	PSMD3-like	retractor muscle	0.80916
1.79555	47.8852	RSU1-like	retractor muscle	2.45518
0.259811	10.574	DHSDA-like	retractor muscle	0.65843
0.593248	19.9396	NDUA1-like	retractor muscle	0.621941
0.317922	11.7825	RT33-like	retractor muscle	0
0.300774	12.2356	EIF3M-like	retractor muscle	0
0.346976	11.6314	AATC-like	retractor muscle	2.3113
0.819063	24.1692	KARG-like1	retractor muscle	2.10222
0.2753	11.4804	NVE10031	retractor muscle	1.31542
0.25154	5.71961	MSRB3-like	ectoderm.epidermis	0.321307
0.271668	8.17532	NDUA8-like	ectoderm.epidermis	0
0.0855323	2.89089	LRC57-like	ectoderm.epidermis	0
0.402425	9.94716	NVE9632	ectoderm.epidermis	0
0.341692	9.88499	VATG-like	ectoderm.epidermis	0
0.0103042	NA	KCMA1-like	ectoderm.epidermis	0
0.016636	NA	IMDH2-like	ectoderm.epidermis	0
0.0604373	1.98943	PHP14-like	ectoderm.epidermis	0
0.248711	7.61579	PSB1-like	ectoderm.epidermis	0
0.221943	6.55891	LSM2-like	ectoderm.epidermis	0.33777
0.00750049	NA	CALL3-like3	ectoderm.epidermis	0
0.141745	4.84924	NVE9198	ectoderm.epidermis	0
1.83577	36.6801	ATP5H-like	ectoderm.epidermis	0
0.0189338	NA	ANK1-like11	ectoderm.epidermis	0
0.204123	5.43985	PABP2-like	ectoderm.epidermis	0
0.351437	9.35654	GHC1-like	ectoderm.epidermis	0
0.20377	5.7507	RM12-like	ectoderm.epidermis	0.217734
0.862156	19.2415	COX7C-like	ectoderm.epidermis	0
0.122218	3.35717	NvC2orf29	ectoderm.epidermis	0.32353
0.762648	12.7448	NVE8329	ectoderm.epidermis	0
0.209428	5.56419	ZN277-like	ectoderm.epidermis	0.0854035
0.0058873	NA	NVE8200	ectoderm.epidermis	0
0.121976	3.63693	FHL2-like	ectoderm.epidermis	0
0.309259	8.98353	DLDH-like2	ectoderm.epidermis	0
0.319456	8.36183	AIFM1-like	ectoderm.epidermis	0
0.0941993	1.89618	NVE8115	ectoderm.epidermis	0
0.514603	13.3354	G3BP1-like	ectoderm.epidermis	0
0.665185	11.5325	HLF-like2	ectoderm.epidermis	0
0.13365	4.81815	CNMT-like	ectoderm.epidermis	0
0.058434	1.33665	NvILK	ectoderm.epidermis	0
0.0299363	1.21231	ASPG-like5	ectoderm.epidermis	0
0.268398	7.70905	NTF2-like	ectoderm.epidermis	0
0.138018	4.84924	PFD2-like	ectoderm.epidermis	0
0.0352193	NA	Nvmuscle-LIM1.1	ectoderm.epidermis	0
0.0972314	3.10849	GMPR2-like2	ectoderm.epidermis	0
0.0811609	2.02052	EMRE-like2	ectoderm.epidermis	0
0.148139	4.41405	RWDD1-like	ectoderm.epidermis	0
0.135204	4.47622	HGD-like2	ectoderm.epidermis	0
0.610927	17.0345	MGN2-like	ectoderm.epidermis	0
0.561639	13.7706	COX7R-like	ectoderm.epidermis	0
0.534608	13.7706	NDUS8-like	ectoderm.epidermis	0
0.220433	5.22226	NVE7216	ectoderm.epidermis	1.0612
0.0346172	NA	Nve-Nova	ectoderm.epidermis	0
1.20802	27.3547	COR1C-like	ectoderm.epidermis	0.149639
0.270887	8.98353	NVE6928	ectoderm.epidermis	0.334576
0.00605253	NA	NAC1-like2	ectoderm.epidermis	0
0.307932	7.36711	NVE6752	ectoderm.epidermis	0.489388
0.00495568	NA	KCNA7-like	ectoderm.epidermis	0
0.977978	21.6661	NVE6666	ectoderm.epidermis	0
0.300254	7.05626	HSBP1-like2	ectoderm.epidermis	0
0.389346	9.4498	NIPSN-like	ectoderm.epidermis	0.26059
0.49222	12.1231	ENDUB-like1	ectoderm.epidermis	2.29694
0.221485	6.31023	NRBP-like1	ectoderm.epidermis	0.13704
0.337354	9.82282	ECHB-like2	ectoderm.epidermis	0
0.191746	4.94249	L10K-like	ectoderm.epidermis	0
0.0379488	1.15014	CYTSA-like	ectoderm.epidermis	0
0.0123811	NA	CAC1D-like1	ectoderm.epidermis	0
0.0817624	2.51787	HYI-like	ectoderm.epidermis	0
0.695293	12.9935	FLNA-like2	ectoderm.epidermis	0
0.954772	22.6298	NVE6121	ectoderm.epidermis	0
0.928918	23.3136	ATPG-like	ectoderm.epidermis	0
0.453767	12.0609	NVE6078	ectoderm.epidermis	0
0.162369	5.37768	KCC1D-like	ectoderm.epidermis	0
0.348791	9.66739	PARK7-like2	ectoderm.epidermis	0
0.0683779	2.08269	HIKES-like	ectoderm.epidermis	0
0.190981	5.16009	PIN4-like	ectoderm.epidermis	0
1.22402	22.4122	NVE5875	ectoderm.epidermis	0.18197
0.380888	10.973	ZPP-like4	ectoderm.epidermis	0
0.176812	4.35188	RACF1-like	ectoderm.epidermis	0.570939
1.53389	21.4175	ALF-like	ectoderm.epidermis	0.101612
0.762376	17.7805	NDUB9-like	ectoderm.epidermis	0.764737
0.124245	3.41933	UGPQ-like	ectoderm.epidermis	0
0.2445	6.86975	GNPI1-like2	ectoderm.epidermis	0
0.135141	4.13429	FBX8-like2	ectoderm.epidermis	0.0292715
0.471079	11.3771	PDCL3-like	ectoderm.epidermis	0.324275
0.286623	8.73485	DCDA-like	ectoderm.epidermis	0
0.428979	9.51197	PHNW-like	ectoderm.epidermis	0
0.213066	5.62636	C10-like	ectoderm.epidermis	0
0.393581	10.258	DIC-like	ectoderm.epidermis	0
0.0426809	1.08797	NVE478	ectoderm.epidermis	0
0.00306958	NA	NCS1-like2	ectoderm.epidermis	0
0.00157058	NA	NVE4606	ectoderm.epidermis	0
0.432908	11.5325	NDUS3-like	ectoderm.epidermis	0
1.43275	29.7793	Nve-Tpm1	ectoderm.epidermis	0
0.0115563	NA	Nve-MELC6	ectoderm.epidermis	0
0.877102	22.4433	ELOB-like	ectoderm.epidermis	0
0.0218071	NA	CTNA2-like2	ectoderm.epidermis	0
0.143951	4.25863	CNPD1-like	ectoderm.epidermis	0
0.48915	12.9313	NVE3975	ectoderm.epidermis	0.224829
0.205432	5.65744	Nve-MELC4	ectoderm.epidermis	0
0.161102	5.7507	EMC8-like	ectoderm.epidermis	0
0.065036	2.14486	P20D2-like4	ectoderm.epidermis	0
0.333016	8.61051	KPYM-like	ectoderm.epidermis	0
0.289328	7.8023	NVE3740	ectoderm.epidermis	0
0.0530494	1.55424	ECE1-like7	ectoderm.epidermis	0
0.638001	14.7964	MIFH-like	ectoderm.epidermis	0
3.0395	48.6167	ALDOC-like	ectoderm.epidermis	0
0.00545259	NA	NVE3316	ectoderm.epidermis	0
0.263879	7.52254	MOXD2-like1	ectoderm.epidermis	0
0.197854	5.90612	MIC10-like	ectoderm.epidermis	0
0.607403	14.8896	PCCB-like1	ectoderm.epidermis	0.387558
0.206387	6.74541	NCAH-like3	ectoderm.epidermis	0
0.4529	13.0556	THTM-like	ectoderm.epidermis	0.85521
0.124212	3.73018	NVE2999	ectoderm.epidermis	0.200347
0.188105	4.78707	MED19-like	ectoderm.epidermis	0
0.285864	6.40348	HPPD-like2	ectoderm.epidermis	0
0.049328	1.15014	Y2124-like	ectoderm.epidermis	0
1.91248	25.2098	Nve-Actin2	ectoderm.epidermis	0
2.29354	32.6702	Nve-Actin1	ectoderm.epidermis	0
0.72128	16.9723	ECI1-like2	ectoderm.epidermis	1.0642
0.54181	14.3612	DHE3-like1	ectoderm.epidermis	0
0.0722051	1.95835	ARF-like1	ectoderm.epidermis	0
0.229437	6.65216	UBCD4-like	ectoderm.epidermis	0.217478
0.144562	4.91141	LPP-like	ectoderm.epidermis	0
0.361497	8.76593	DNJB2-like	ectoderm.epidermis	0.131685
0.00207607	NA	NVE25773	ectoderm.epidermis	0
0.350507	9.88499	NB5R3-like	ectoderm.epidermis	0.900318
0.0465935	1.24339	NVE2557	ectoderm.epidermis	0
2.75035	47.9329	ATP5L-like	ectoderm.epidermis	0
1.00389	22.7541	NDUAD-like	ectoderm.epidermis	0
0.0202247	NA	COFI-like1	ectoderm.epidermis	0
0	NA	TRIM2-like3	ectoderm.epidermis	0
0.000643046	NA	NVE25187	ectoderm.epidermis	0
4.84381	57.2894	CANB-like2	ectoderm.epidermis	1.13231
0.259388	7.49145	LGUL-like1	ectoderm.epidermis	0
0.893101	13.7395	NVE24916	ectoderm.epidermis	1.79702
0.660488	17.3764	GELS1-like5	ectoderm.epidermis	0
0.387252	11.5636	PSB4-like	ectoderm.epidermis	0
0.00401587	NA	NVE24780	ectoderm.epidermis	0
0.237225	7.36711	NVE24602	ectoderm.epidermis	0
1.33733	26.1735	NVE24544	ectoderm.epidermis	0
1.65923	24.1529	NVE24488	ectoderm.epidermis	0.138589
0.8854	21.5107	ATPD-like	ectoderm.epidermis	0
0.354516	8.08206	TSPOA-like2	ectoderm.epidermis	0.324618
1.0601	22.0703	QCR8-like	ectoderm.epidermis	1.67515
0.408349	11.2216	HMCN1-like35	ectoderm.epidermis	0
0.132887	3.79235	NVE24064	ectoderm.epidermis	0
0.890913	18.8996	CX6B1-like2	ectoderm.epidermis	0.555558
0.719923	18.5577	ACPM-like	ectoderm.epidermis	0
4.98238	62.6982	ENOA-like1	ectoderm.epidermis	0
10.2379	80.3855	Nv-GAPDH	ectoderm.epidermis	0
0.0515941	1.61641	NvParvin	ectoderm.epidermis	0
0.452292	12.3718	ESTD-like	ectoderm.epidermis	0.766922
0.102474	2.89089	Nv-eProtein	ectoderm.epidermis	0
0.211476	7.08735	TAF13-like	ectoderm.epidermis	0
0.192643	3.35717	DMD-like4	ectoderm.epidermis	0.159723
1.89968	28.3805	DCYD1-like5	ectoderm.epidermis	0
0.136282	3.97886	DCYD1-like4	ectoderm.epidermis	0
0.28464	7.02518	VATD-like	ectoderm.epidermis	0
2.12655	39.944	MDH-like2	ectoderm.epidermis	0
0.454173	12.7448	C560-like	ectoderm.epidermis	0
0.451181	13.0246	KT3K-like	ectoderm.epidermis	0
0.211667	4.78707	IN80B-like	ectoderm.epidermis	0
1.66159	31.3957	ETFB-like2	ectoderm.epidermis	0.846756
0.550264	13.8638	NDUB8-like	ectoderm.epidermis	0.74441
1.67461	32.8567	YBOX1-like	ectoderm.epidermis	0.497808
0.0255514	NA	COR1B-like	ectoderm.epidermis	0
0.176572	5.40877	RM04-like	ectoderm.epidermis	0.102544
0.460653	11.1906	RIOK3-like	ectoderm.epidermis	0
0.147351	4.7249	UGPA-like	ectoderm.epidermis	0
0.90435	22.1013	IF4A3-like	ectoderm.epidermis	0
0.163213	5.03575	3HAO-like	ectoderm.epidermis	0
0.402466	10.1958	PHS-like3	ectoderm.epidermis	0.806788
0.434473	11.9988	OSGI1-like	ectoderm.epidermis	0
0.0312781	1.21231	JPH2-like	ectoderm.epidermis	0
0.568317	13.3976	NVE2219	ectoderm.epidermis	0
1.22739	25.5828	CATA-like2	ectoderm.epidermis	0
0.188924	5.53311	MCAT-like2	ectoderm.epidermis	0.215431
0.195985	4.56947	PAHX-like	ectoderm.epidermis	0
0.177201	4.3208	NVE21970	ectoderm.epidermis	0.150764
0.711467	17.221	TMOD1-like	ectoderm.epidermis	0
0.1837	4.53839	GRHPR-like2	ectoderm.epidermis	0
0.0140776	NA	BAT47-like	ectoderm.epidermis	0
0.0206819	NA	NVE21797	ectoderm.epidermis	0
0.292831	7.27386	LYS1-like2	ectoderm.epidermis	0
0.0654732	2.02052	PDCD5-like	ectoderm.epidermis	0
0.64198	15.1694	IDHP-like	ectoderm.epidermis	0
0.405688	10.3823	NVE21391	ectoderm.epidermis	0
0.41862	8.76593	NVE2135	ectoderm.epidermis	0.449822
0.419002	10.631	NDUB3-like	ectoderm.epidermis	0
0.935631	22.2257	ATP5E-like	ectoderm.epidermis	0
0.11959	3.32608	RT18C-like	ectoderm.epidermis	0
0.222513	6.93192	TADH-like1	ectoderm.epidermis	0
0.189511	5.16009	OAT-like	ectoderm.epidermis	0
0.0415856	1.27448	VINEX-like	ectoderm.epidermis	0
0.439872	13.553	ELOV4-like3	ectoderm.epidermis	0.727058
0.201382	6.12372	GLGB-like2	ectoderm.epidermis	0
0.21073	6.58999	NVE20644	ectoderm.epidermis	0
0.795375	18.7131	PCBP3-like	ectoderm.epidermis	0
0.516928	11.5325	NvXX3	ectoderm.epidermis	0
0.113986	3.10849	RM46-like	ectoderm.epidermis	0
0.170383	4.53839	BOLA2-like	ectoderm.epidermis	0
0.220025	5.96829	Nve-MRLC3	ectoderm.epidermis	0
0.325307	9.66739	NVE20153	ectoderm.epidermis	0.0976966
0.203521	6.09263	AIFM2-like2	ectoderm.epidermis	0
0.410997	12.0298	NDUS7-like2	ectoderm.epidermis	0
0.695461	17.5319	FBXL2-like1	ectoderm.epidermis	0
0.135042	4.47622	RM20-like	ectoderm.epidermis	0
0.165973	5.62636	UB2V2-like	ectoderm.epidermis	0
0.218998	6.3724	ALAT2-like2	ectoderm.epidermis	0
0.0068986	NA	CALM-like3	ectoderm.epidermis	0
0.445831	11.5014	1433-like3	ectoderm.epidermis	0
1.89702	38.0479	1433Z-like	ectoderm.epidermis	0.369674
0.340831	7.21169	ZPP-like13	ectoderm.epidermis	0.199088
1.3527	28.2872	ZPP-like12	ectoderm.epidermis	0
0.469503	13.4908	BZW1-like	ectoderm.epidermis	0
0.0749437	2.11377	OLA1-like1	ectoderm.epidermis	0
0.243024	7.14952	THOC1-like3	ectoderm.epidermis	0
0.335442	9.41871	SPTC2-like1	ectoderm.epidermis	0.593482
0.408547	11.5325	KAD2-like	ectoderm.epidermis	0
0.315651	8.424	SF3B5-like1	ectoderm.epidermis	0
0.349016	8.54834	MTPN-like3	ectoderm.epidermis	0
0.00723445	NA	FSTL4-like3	ectoderm.epidermis	0
0.00948998	NA	NVE19324	ectoderm.epidermis	0
0.867293	20.889	GELS1-like3	ectoderm.epidermis	0
0.0724995	2.17594	MTPN-like2	ectoderm.epidermis	0
0.438085	11.9366	CISY2-like	ectoderm.epidermis	0
0.141188	4.22754	GDS1-like	ectoderm.epidermis	0
1.29925	28.7224	LASP1-like2	ectoderm.epidermis	0
17.3709	77.0905	TOB1-like	ectoderm.epidermis	0.56116
0.284942	8.424	3HIDH-like2	ectoderm.epidermis	0.00228125
0.159259	3.6991	COCA1-like13	ectoderm.epidermis	0
1.01998	24.8057	SODM-like1	ectoderm.epidermis	1.44384
0.19144	5.93721	NVE18932	ectoderm.epidermis	0
0.0114036	NA	TPPP2-like1	ectoderm.epidermis	0
0.65477	12.7137	NDUA4-like	ectoderm.epidermis	1.71419
0.229967	6.43457	NVE1875	ectoderm.epidermis	0
0.512648	12.3407	NVE18428	ectoderm.epidermis	1.42974
0.77127	16.1641	NVE18425	ectoderm.epidermis	1.44219
0.325529	9.32546	CSGA-like1	ectoderm.epidermis	0.119816
0.284888	5.87504	H2A-like13	ectoderm.epidermis	0
0.467172	12.6515	TSN9-like1	ectoderm.epidermis	0
0.381291	10.5689	YC17-like	ectoderm.epidermis	0
0.172974	4.1032	NVE18041	ectoderm.epidermis	0.0691848
0.000444069	NA	KCTD6-like	ectoderm.epidermis	0
0.283817	9.29437	NDUA5-like	ectoderm.epidermis	0
1.86554	32.7634	CLIC1-like	ectoderm.epidermis	2.36891
0.085289	2.76655	PPAC-like	ectoderm.epidermis	0
0.269403	7.67796	TAF11-like	ectoderm.epidermis	0
0.498261	13.7395	SUCB2-like2	ectoderm.epidermis	0.195218
0.068297	2.36245	Nve-Tpm2	ectoderm.epidermis	0
0.28907	8.51725	NDUS4-like	ectoderm.epidermis	0
0.021569	NA	NvMyophilin-like	ectoderm.epidermis	0
0.264645	6.83867	FUMH-like1	ectoderm.epidermis	0.209462
0.282677	7.95772	PIMT-like	ectoderm.epidermis	0
1.36596	25.3031	DZIP3-like29	ectoderm.epidermis	2.28664
0.218951	5.96829	YPEL5-like	ectoderm.epidermis	0
0.223119	5.96829	MTNB-like	ectoderm.epidermis	0.836931
0.0959496	3.10849	MYPH-like1	ectoderm.epidermis	0
0.113963	2.89089	RNF44-like	ectoderm.epidermis	0
0.898783	20.2984	ISCU-like	ectoderm.epidermis	1.93268
0.018672	NA	KARG-like2	ectoderm.epidermis	0
0.940566	23.7177	ATP5J-like	ectoderm.epidermis	0
1.76596	31.8309	SH3L3-like2	ectoderm.epidermis	1.85798
0.209988	5.93721	FXDC2-like	ectoderm.epidermis	0
0.283196	8.61051	NDUA2-like	ectoderm.epidermis	0
0.366288	9.88499	AL7A1-like2	ectoderm.epidermis	0.344469
2.36825	43.1147	COX5A-like	ectoderm.epidermis	0.438158
0.37696	11.1906	HINT2-like1	ectoderm.epidermis	0
1.21283	22.3811	NVE15531	ectoderm.epidermis	1.13937
1.03494	21.1066	HPCD-like	ectoderm.epidermis	0.89956
0.0230116	NA	SMYD4-like2	ectoderm.epidermis	0
0.0663549	2.20703	GMPR2-like1	ectoderm.epidermis	0
3.57587	53.839	VDAC2-like	ectoderm.epidermis	0
0.172385	5.31551	MCU-like	ectoderm.epidermis	0
0.642815	15.8844	MMAD-like	ectoderm.epidermis	0.227266
0.282674	8.01989	NVE14942	ectoderm.epidermis	0
0.0463631	1.49207	CCDCX-like	ectoderm.epidermis	0
0.150266	4.53839	PFD5-like	ectoderm.epidermis	0
0.0246102	NA	TLR2-like2	ectoderm.epidermis	0
0.587134	13.3354	EPM2A-like	ectoderm.epidermis	0.552397
0.28166	7.74013	Nve-MyHC-st	ectoderm.epidermis	0
0.216562	4.53839	NVE14292	ectoderm.epidermis	0.259969
0.639628	15.8844	CAPZB-like1	ectoderm.epidermis	0.362539
0.0615879	1.36773	RERG-like6	ectoderm.epidermis	0
0.442098	12.3718	EIF3K-like1	ectoderm.epidermis	0
0.272271	7.24277	AP1M1-like	ectoderm.epidermis	0.08113
0.365077	10.4134	NDUB7-like2	ectoderm.epidermis	0
0.811198	17.0345	NVE13738	ectoderm.epidermis	0
1.37062	29.8415	NVE13734	ectoderm.epidermis	0
0.428158	11.0351	NDUA6-like	ectoderm.epidermis	0
0.051258	2.02052	NVE13639	ectoderm.epidermis	0
0.167913	3.79235	CRIP1-like1	ectoderm.epidermis	0
0.38532	9.79173	CHSP1-like	ectoderm.epidermis	0.916143
0.115802	3.88561	NCS1-like1	ectoderm.epidermis	0
0.244066	6.93192	NDUAC-like	ectoderm.epidermis	0
0.343636	8.54834	CUBN-like4	ectoderm.epidermis	1.16364
4.23034	41.747	Nve-elk	ectoderm.epidermis	2.16775
0.129147	3.32608	M2OM-like	ectoderm.epidermis	0
0.190616	5.78178	LIN52-like1	ectoderm.epidermis	0
0.237836	4.75598	Nve-Obscurin-likei1	ectoderm.epidermis	0
0.137138	3.10849	Nve-Obscurin-likei2	ectoderm.epidermis	0
0.393972	10.8175	DHB4-like	ectoderm.epidermis	0
0.0468398	1.30556	AMPN-like5	ectoderm.epidermis	0
0.0107355	NA	NVE12731	ectoderm.epidermis	0
0.00664167	NA	KCNA2-like1	ectoderm.epidermis	0
0	NA	NVE1250	ectoderm.epidermis	0
0.192637	6.40348	GMFB-like	ectoderm.epidermis	0.491244
0.195678	4.63164	SDE2-like	ectoderm.epidermis	0.400755
0.00767564	NA	NVE12262	ectoderm.epidermis	0
0.31755	9.91607	NVE12243	ectoderm.epidermis	0
1.26248	27.0749	NVE12161	ectoderm.epidermis	0
0	NA	NVE1211	ectoderm.epidermis	0
0.00393306	NA	FEM1B-like2	ectoderm.epidermis	0
16.711	86.5403	PABP4-like	ectoderm.epidermis	0
0.0157777	NA	NVE12038	ectoderm.epidermis	0
0.0514224	1.46099	DTNA-like3	ectoderm.epidermis	0
0.123276	3.13957	CCDC6-like2	ectoderm.epidermis	0
0.0268418	NA	DTNA-like1	ectoderm.epidermis	0
0.546522	14.4234	CUTA-like2	ectoderm.epidermis	0
0.210691	6.74541	POMP-like1	ectoderm.epidermis	0
0.978964	21.4796	PGK-like	ectoderm.epidermis	0.198641
0.605116	15.1072	COX6A-like	ectoderm.epidermis	0
1.20394	27.106	NVE11611	ectoderm.epidermis	0
0.0101992	NA	GRM4-like3	ectoderm.epidermis	0
0.529152	13.8949	NVE11537	ectoderm.epidermis	0
0.000727642	NA	NvnAChRaB	ectoderm.epidermis	0
0.913713	21.3553	NVE11488	ectoderm.epidermis	0
0.202729	5.59528	AAKB2-like	ectoderm.epidermis	0
0.00541573	NA	CALM-like6	ectoderm.epidermis	0
0.2219	6.03046	FKBP3-like	ectoderm.epidermis	0.128585
0.156746	2.79764	ZPP-like1	ectoderm.epidermis	1.0582
0.14676	2.79764	SVIL-like3	ectoderm.epidermis	0
0.137912	3.0774	NVE11218	ectoderm.epidermis	0
0.290553	6.96301	ETFB-like1	ectoderm.epidermis	0.312434
0.0829378	2.54896	GLYG2-like	ectoderm.epidermis	0
0.55933	15.5424	NVE11166	ectoderm.epidermis	0
0.775208	15.5424	NVE11070	ectoderm.epidermis	2.2213
0.414361	9.76065	CLK2-like	ectoderm.epidermis	0.373464
0.169064	4.35188	PYGB-like	ectoderm.epidermis	0
0.0404841	NA	NVE1091	ectoderm.epidermis	0
0.00148048	NA	NVE1089	ectoderm.epidermis	0
0.157653	4.69381	AKTIP-like1	ectoderm.epidermis	0
0.465376	12.6205	NDUS6-like	ectoderm.epidermis	0.222045
0.105376	2.61113	TRPV5-like2	ectoderm.epidermis	0
0.00269009	NA	ADF3-like	ectoderm.epidermis	0
0.225426	6.21697	PSMD3-like	ectoderm.epidermis	0
0.283744	7.64688	RSU1-like	ectoderm.epidermis	0
0.220275	6.55891	DHSDA-like	ectoderm.epidermis	0
0.461382	11.3149	NDUA1-like	ectoderm.epidermis	0
0.435813	9.8539	RT33-like	ectoderm.epidermis	0.576382
0.238418	7.33603	EIF3M-like	ectoderm.epidermis	0
0.0938884	3.01523	AATC-like	ectoderm.epidermis	0
0.301804	8.36183	KARG-like1	ectoderm.epidermis	0
0.164834	4.07212	NVE10031	ectoderm.epidermis	0
0.193572	4.18939	MSRB3-like	ectoderm.pharyngeal	0
0.348092	7.35002	NDUA8-like	ectoderm.pharyngeal	0
0.0998009	2.13188	LRC57-like	ectoderm.pharyngeal	0
0.388784	8.3292	NVE9632	ectoderm.pharyngeal	0
0.466059	9.07288	VATG-like	ectoderm.pharyngeal	0
0.0150752	NA	KCMA1-like	ectoderm.pharyngeal	0
0.0403718	NA	IMDH2-like	ectoderm.pharyngeal	0
0.0707449	1.72286	PHP14-like	ectoderm.pharyngeal	0
0.271813	6.53198	PSB1-like	ectoderm.pharyngeal	0.0696561
0.25213	5.73872	LSM2-like	ectoderm.pharyngeal	0.745747
0.0371881	NA	CALL3-like3	ectoderm.pharyngeal	0
0.183453	4.27615	NVE9198	ectoderm.pharyngeal	0.338804
2.67297	41.4725	ATP5H-like	ectoderm.pharyngeal	0.750303
0.0339956	NA	ANK1-like11	ectoderm.pharyngeal	0
0.313075	6.49479	PABP2-like	ectoderm.pharyngeal	0.336629
0.414056	8.44075	GHC1-like	ectoderm.pharyngeal	0
0.214959	4.89588	RM12-like	ectoderm.pharyngeal	0.472415
0.689041	13.2375	COX7C-like	ectoderm.pharyngeal	0
0.0900175	2.15667	NvC2orf29	ectoderm.pharyngeal	0
1.0361	15.295	NVE8329	ectoderm.pharyngeal	0
0.166356	3.50768	ZN277-like	ectoderm.pharyngeal	0
0.0202841	NA	NVE8200	ectoderm.pharyngeal	0
0.172601	3.4829	FHL2-like	ectoderm.pharyngeal	0
0.384891	8.03173	DLDH-like2	ectoderm.pharyngeal	0.780032
0.439541	8.58949	AIFM1-like	ectoderm.pharyngeal	0.292477
0.0639262	1.07833	NVE8115	ectoderm.pharyngeal	0
0.557526	11.6138	G3BP1-like	ectoderm.pharyngeal	0
0.634185	9.38275	HLF-like2	ectoderm.pharyngeal	0
0.140182	3.44571	CNMT-like	ectoderm.pharyngeal	0
0.0547797	1.09073	NvILK	ectoderm.pharyngeal	0
0.0955946	2.15667	ASPG-like5	ectoderm.pharyngeal	0
0.35502	8.04412	NTF2-like	ectoderm.pharyngeal	0.514167
0.177658	4.09023	PFD2-like	ectoderm.pharyngeal	0.524653
0.0687538	1.37581	Nvmuscle-LIM1.1	ectoderm.pharyngeal	0
0.158738	3.60684	GMPR2-like2	ectoderm.pharyngeal	0
0.0905183	2.02033	EMRE-like2	ectoderm.pharyngeal	0
0.161647	3.86713	RWDD1-like	ectoderm.pharyngeal	0
0.145916	3.13585	HGD-like2	ectoderm.pharyngeal	0
1.14825	22.3847	MGN2-like	ectoderm.pharyngeal	1.38925
0.569409	11.8121	COX7R-like	ectoderm.pharyngeal	0
0.536905	11.4898	NDUS8-like	ectoderm.pharyngeal	0
0.125998	2.71443	NVE7216	ectoderm.pharyngeal	0
0.0265659	NA	Nve-Nova	ectoderm.pharyngeal	0
1.06606	20.4636	COR1C-like	ectoderm.pharyngeal	0
0.329556	7.25087	NVE6928	ectoderm.pharyngeal	1.38224
0.0163164	NA	NAC1-like2	ectoderm.pharyngeal	0
0.252	5.00744	NVE6752	ectoderm.pharyngeal	0
0.00995329	NA	KCNA7-like	ectoderm.pharyngeal	0
1.62902	26.0164	NVE6666	ectoderm.pharyngeal	0
0.847981	12.94	HSBP1-like2	ectoderm.pharyngeal	2.30149
0.268207	6.08577	NIPSN-like	ectoderm.pharyngeal	0
0.242739	5.40407	ENDUB-like1	ectoderm.pharyngeal	0
0.272621	5.73872	NRBP-like1	ectoderm.pharyngeal	0.804056
0.376064	8.50273	ECHB-like2	ectoderm.pharyngeal	0
0.198064	4.15221	L10K-like	ectoderm.pharyngeal	0
0.0409133	NA	CYTSA-like	ectoderm.pharyngeal	0
0.021651	NA	CAC1D-like1	ectoderm.pharyngeal	0
0.0772196	1.59891	HYI-like	ectoderm.pharyngeal	0
0.387853	6.97819	FLNA-like2	ectoderm.pharyngeal	0
1.29496	24.1696	NVE6121	ectoderm.pharyngeal	0.830916
1.18884	22.6574	ATPG-like	ectoderm.pharyngeal	0.480954
0.582178	11.465	NVE6078	ectoderm.pharyngeal	0.435396
0.198561	3.90431	KCC1D-like	ectoderm.pharyngeal	0.00283387
0.54294	11.589	PARK7-like2	ectoderm.pharyngeal	1.18767
0.0798101	1.79722	HIKES-like	ectoderm.pharyngeal	0
0.254928	5.92464	PIN4-like	ectoderm.pharyngeal	0
1.43295	20.7858	NVE5875	ectoderm.pharyngeal	0.382485
0.333532	6.07338	ZPP-like4	ectoderm.pharyngeal	0
0.159798	3.38374	RACF1-like	ectoderm.pharyngeal	0.315826
1.27655	13.0887	ALF-like	ectoderm.pharyngeal	0
0.607603	12.0848	NDUB9-like	ectoderm.pharyngeal	0
0.118057	2.50372	UGPQ-like	ectoderm.pharyngeal	0
0.398607	8.67625	GNPI1-like2	ectoderm.pharyngeal	0.352279
0.150773	3.38374	FBX8-like2	ectoderm.pharyngeal	0.26128
0.226005	5.0818	PDCL3-like	ectoderm.pharyngeal	0
0.262553	5.5652	DCDA-like	ectoderm.pharyngeal	0
0.279658	6.19732	PHNW-like	ectoderm.pharyngeal	0
0.156187	2.93753	C10-like	ectoderm.pharyngeal	0
0.346856	7.67229	DIC-like	ectoderm.pharyngeal	0
0.105977	1.94596	NVE478	ectoderm.pharyngeal	0
0.122917	2.56569	NCS1-like2	ectoderm.pharyngeal	0.0787516
0.00302785	NA	NVE4606	ectoderm.pharyngeal	0
0.497345	10.8081	NDUS3-like	ectoderm.pharyngeal	0
1.5786	27.0575	Nve-Tpm1	ectoderm.pharyngeal	0
0.0278036	NA	Nve-MELC6	ectoderm.pharyngeal	0
1.00934	19.5216	ELOB-like	ectoderm.pharyngeal	0.51784
0.054868	1.18989	CTNA2-like2	ectoderm.pharyngeal	0
0.200462	4.36292	CNPD1-like	ectoderm.pharyngeal	0.807011
0.653954	13.1259	NVE3975	ectoderm.pharyngeal	1.56978
0.477164	8.91175	Nve-MELC4	ectoderm.pharyngeal	0
0.226576	5.0942	EMC8-like	ectoderm.pharyngeal	0
0.0543882	1.32623	P20D2-like4	ectoderm.pharyngeal	0
0.540424	11.4031	KPYM-like	ectoderm.pharyngeal	0.137241
0.278993	5.93704	NVE3740	ectoderm.pharyngeal	0
0.450077	8.66386	ECE1-like7	ectoderm.pharyngeal	1.84057
0.729116	14.1547	MIFH-like	ectoderm.pharyngeal	0.0513437
4.71096	56.8294	ALDOC-like	ectoderm.pharyngeal	0
0.0119393	NA	NVE3316	ectoderm.pharyngeal	0
0.304972	6.19732	MOXD2-like1	ectoderm.pharyngeal	0.00405533
0.226798	5.30491	MIC10-like	ectoderm.pharyngeal	0.150508
0.55698	11.1924	PCCB-like1	ectoderm.pharyngeal	0.0157561
0.229457	4.52405	NCAH-like3	ectoderm.pharyngeal	0
0.295874	6.28409	THTM-like	ectoderm.pharyngeal	0
0.120136	2.36738	NVE2999	ectoderm.pharyngeal	0.157523
0.246273	5.25533	MED19-like	ectoderm.pharyngeal	0.10755
0.134374	3.02429	HPPD-like2	ectoderm.pharyngeal	0
0.0428989	NA	Y2124-like	ectoderm.pharyngeal	0
4.47399	41.2618	Nve-Actin2	ectoderm.pharyngeal	0
16.3389	81.5072	Nve-Actin1	ectoderm.pharyngeal	1.15145
0.557446	11.7997	ECI1-like2	ectoderm.pharyngeal	0
0.830343	14.0927	DHE3-like1	ectoderm.pharyngeal	0
0.194188	3.95389	ARF-like1	ectoderm.pharyngeal	0
0.266305	5.82548	UBCD4-like	ectoderm.pharyngeal	0.738306
0.338369	6.61874	LPP-like	ectoderm.pharyngeal	0.398294
0.592311	11.5766	DNJB2-like	ectoderm.pharyngeal	2.12047
0.00914571	NA	NVE25773	ectoderm.pharyngeal	0
0.324783	7.12692	NB5R3-like	ectoderm.pharyngeal	0.464932
0.101415	2.26822	NVE2557	ectoderm.pharyngeal	0
3.58774	49.3679	ATP5L-like	ectoderm.pharyngeal	0
0.911243	17.997	NDUAD-like	ectoderm.pharyngeal	0
0.0177868	NA	COFI-like1	ectoderm.pharyngeal	0
0.00433084	NA	TRIM2-like3	ectoderm.pharyngeal	0
0.00180806	NA	NVE25187	ectoderm.pharyngeal	0
1.41775	23.0912	CANB-like2	ectoderm.pharyngeal	0
0.281252	6.0238	LGUL-like1	ectoderm.pharyngeal	0
0.234512	4.27615	NVE24916	ectoderm.pharyngeal	0
2.11735	34.0605	GELS1-like5	ectoderm.pharyngeal	0.684847
0.493603	10.6718	PSB4-like	ectoderm.pharyngeal	0.266346
0.00569746	NA	NVE24780	ectoderm.pharyngeal	0
0.804056	15.7784	NVE24602	ectoderm.pharyngeal	1.98516
2.94235	37.1096	NVE24544	ectoderm.pharyngeal	0.969213
1.4201	20.9593	NVE24488	ectoderm.pharyngeal	0
0.974732	18.9142	ATPD-like	ectoderm.pharyngeal	0.254034
0.28937	6.12295	TSPOA-like2	ectoderm.pharyngeal	0
0.595981	11.9732	QCR8-like	ectoderm.pharyngeal	0
0.455386	8.39118	HMCN1-like35	ectoderm.pharyngeal	0
0.0962884	1.72286	NVE24064	ectoderm.pharyngeal	0
0.621807	12.4318	CX6B1-like2	ectoderm.pharyngeal	0
0.855108	17.3277	ACPM-like	ectoderm.pharyngeal	0.92259
6.522	65.3322	ENOA-like1	ectoderm.pharyngeal	0.759847
17.0717	89.4646	Nv-GAPDH	ectoderm.pharyngeal	0.343335
0.137815	2.62766	NvParvin	ectoderm.pharyngeal	0.469744
0.448873	8.93654	ESTD-like	ectoderm.pharyngeal	0.741984
0.214811	4.66039	Nv-eProtein	ectoderm.pharyngeal	0
0.267689	6.23451	TAF13-like	ectoderm.pharyngeal	0.606124
0.102235	1.59891	DMD-like4	ectoderm.pharyngeal	0
4.53085	45.4016	DCYD1-like5	ectoderm.pharyngeal	0.442959
0.238023	3.89192	DCYD1-like4	ectoderm.pharyngeal	0.0846722
0.163012	3.12345	VATD-like	ectoderm.pharyngeal	0
2.30255	36.9856	MDH-like2	ectoderm.pharyngeal	0
0.632667	13.5226	C560-like	ectoderm.pharyngeal	0.655228
0.56528	12.0972	KT3K-like	ectoderm.pharyngeal	0
0.314946	5.63956	IN80B-like	ectoderm.pharyngeal	0.78862
1.20573	21.8146	ETFB-like2	ectoderm.pharyngeal	0
0.478832	10.1512	NDUB8-like	ectoderm.pharyngeal	0
1.68791	28.1978	YBOX1-like	ectoderm.pharyngeal	0.524922
0.0323609	NA	COR1B-like	ectoderm.pharyngeal	0
0.176875	4.26376	RM04-like	ectoderm.pharyngeal	0.111265
0.525741	10.238	RIOK3-like	ectoderm.pharyngeal	0
0.185274	3.74318	UGPA-like	ectoderm.pharyngeal	0
1.2572	22.9301	IF4A3-like	ectoderm.pharyngeal	1.25468
0.213134	4.36292	3HAO-like	ectoderm.pharyngeal	0.420868
0.355194	7.82102	PHS-like3	ectoderm.pharyngeal	0.319975
0.934887	16.9931	OSGI1-like	ectoderm.pharyngeal	1.47909
0.100425	2.02033	JPH2-like	ectoderm.pharyngeal	0
0.535219	10.8205	NVE2219	ectoderm.pharyngeal	0
1.51179	26.0164	CATA-like2	ectoderm.pharyngeal	0.444231
0.133893	3.13585	MCAT-like2	ectoderm.pharyngeal	0
0.178504	3.97868	PAHX-like	ectoderm.pharyngeal	0
0.1236	2.65245	NVE21970	ectoderm.pharyngeal	0
0.701214	13.6961	TMOD1-like	ectoderm.pharyngeal	0
0.137355	3.04908	GRHPR-like2	ectoderm.pharyngeal	0
0.0297583	NA	BAT47-like	ectoderm.pharyngeal	0
0.0710854	1.47496	NVE21797	ectoderm.pharyngeal	0
0.416912	8.67625	LYS1-like2	ectoderm.pharyngeal	0.856795
0.0882463	2.13188	PDCD5-like	ectoderm.pharyngeal	0
1.01505	18.9762	IDHP-like	ectoderm.pharyngeal	0.0404893
0.444903	8.87457	NVE21391	ectoderm.pharyngeal	0
0.256036	3.86713	NVE2135	ectoderm.pharyngeal	0
0.412293	8.08131	NDUB3-like	ectoderm.pharyngeal	0
1.27875	22.9301	ATP5E-like	ectoderm.pharyngeal	0.40034
0.114739	2.45414	RT18C-like	ectoderm.pharyngeal	0
0.208491	4.67278	TADH-like1	ectoderm.pharyngeal	0
0.296831	6.22211	OAT-like	ectoderm.pharyngeal	0
0.0570718	1.09073	VINEX-like	ectoderm.pharyngeal	0
0.400694	8.97372	ELOV4-like3	ectoderm.pharyngeal	0.493112
0.264738	6.06098	GLGB-like2	ectoderm.pharyngeal	0
0.300796	6.77987	NVE20644	ectoderm.pharyngeal	0.262538
1.07463	19.4844	PCBP3-like	ectoderm.pharyngeal	0
3.05053	39.2414	NvXX3	ectoderm.pharyngeal	2.05373
0.121225	2.41696	RM46-like	ectoderm.pharyngeal	0
0.117938	2.68964	BOLA2-like	ectoderm.pharyngeal	0
0.55732	10.1512	Nve-MRLC3	ectoderm.pharyngeal	0
0.380091	8.3292	NVE20153	ectoderm.pharyngeal	0.587528
0.57476	12.0352	AIFM2-like2	ectoderm.pharyngeal	1.89114
0.54813	11.4527	NDUS7-like2	ectoderm.pharyngeal	0.501932
0.837907	15.3446	FBXL2-like1	ectoderm.pharyngeal	0
0.193877	4.18939	RM20-like	ectoderm.pharyngeal	0.40107
0.217523	5.0942	UB2V2-like	ectoderm.pharyngeal	0.323814
0.2906	6.19732	ALAT2-like2	ectoderm.pharyngeal	0.165617
0.00603517	NA	CALM-like3	ectoderm.pharyngeal	0
0.461855	9.74219	1433-like3	ectoderm.pharyngeal	0
2.10132	34.4943	1433Z-like	ectoderm.pharyngeal	0.724479
0.18484	3.76797	ZPP-like13	ectoderm.pharyngeal	0
1.89954	29.9703	ZPP-like12	ectoderm.pharyngeal	0.249862
0.58892	12.5806	BZW1-like	ectoderm.pharyngeal	0.117862
0.0870113	1.88399	OLA1-like1	ectoderm.pharyngeal	0
0.275709	6.18493	THOC1-like3	ectoderm.pharyngeal	0.568207
0.34399	7.49876	SPTC2-like1	ectoderm.pharyngeal	0.666074
0.309078	7.10213	KAD2-like	ectoderm.pharyngeal	0
0.425119	9.01091	SF3B5-like1	ectoderm.pharyngeal	0.57654
0.35421	6.9534	MTPN-like3	ectoderm.pharyngeal	0
0.0107681	NA	FSTL4-like3	ectoderm.pharyngeal	0
0.0373117	NA	NVE19324	ectoderm.pharyngeal	0
2.01171	29.4373	GELS1-like3	ectoderm.pharyngeal	0.0805046
0.0993599	2.20625	MTPN-like2	ectoderm.pharyngeal	0
0.354379	8.04412	CISY2-like	ectoderm.pharyngeal	0
0.110446	1.97075	GDS1-like	ectoderm.pharyngeal	0
0.945641	17.9351	LASP1-like2	ectoderm.pharyngeal	0
16.9723	82.7714	TOB1-like	ectoderm.pharyngeal	0.496206
0.216265	4.77194	3HIDH-like2	ectoderm.pharyngeal	0
0.206809	4.01587	COCA1-like13	ectoderm.pharyngeal	0
0.863007	17.6252	SODM-like1	ectoderm.pharyngeal	0.357127
0.323084	7.07734	NVE18932	ectoderm.pharyngeal	0.00724802
0.0280464	NA	TPPP2-like1	ectoderm.pharyngeal	0
0.367695	7.90778	NDUA4-like	ectoderm.pharyngeal	0
0.210472	4.78433	NVE1875	ectoderm.pharyngeal	0
0.12105	2.3178	NVE18428	ectoderm.pharyngeal	0
0.189002	3.22261	NVE18425	ectoderm.pharyngeal	0
0.328736	7.21368	CSGA-like1	ectoderm.pharyngeal	0.141134
0.770894	9.44472	H2A-like13	ectoderm.pharyngeal	0.302572
0.542263	10.9941	TSN9-like1	ectoderm.pharyngeal	0
0.45443	9.90332	YC17-like	ectoderm.pharyngeal	0.495089
0.042423	NA	NVE18041	ectoderm.pharyngeal	0
0.00397266	NA	KCTD6-like	ectoderm.pharyngeal	0
0.412346	8.66386	NDUA5-like	ectoderm.pharyngeal	0
0.21336	3.59445	CLIC1-like	ectoderm.pharyngeal	0
0.0855752	1.94596	PPAC-like	ectoderm.pharyngeal	0
0.36608	7.82102	TAF11-like	ectoderm.pharyngeal	0
0.496751	10.8577	SUCB2-like2	ectoderm.pharyngeal	0.184719
0.172885	3.65642	Nve-Tpm2	ectoderm.pharyngeal	0
0.35946	7.73426	NDUS4-like	ectoderm.pharyngeal	0.389153
0.0845837	1.64849	NvMyophilin-like	ectoderm.pharyngeal	0
0.223584	4.83391	FUMH-like1	ectoderm.pharyngeal	0
0.357256	7.93257	PIMT-like	ectoderm.pharyngeal	0
0.295717	4.79673	DZIP3-like29	ectoderm.pharyngeal	0
0.285271	5.44125	YPEL5-like	ectoderm.pharyngeal	0
0.197298	4.46207	MTNB-like	ectoderm.pharyngeal	0.259442
0.303235	6.38324	MYPH-like1	ectoderm.pharyngeal	0
0.179539	3.76797	RNF44-like	ectoderm.pharyngeal	0.259385
0.646136	13.349	ISCU-like	ectoderm.pharyngeal	0.191105
0.0501275	1.05354	KARG-like2	ectoderm.pharyngeal	0
1.19995	22.1864	ATP5J-like	ectoderm.pharyngeal	0
0.574055	10.8577	SH3L3-like2	ectoderm.pharyngeal	0
0.281156	6.03619	FXDC2-like	ectoderm.pharyngeal	0
0.328088	7.1765	NDUA2-like	ectoderm.pharyngeal	0
0.4216	9.04809	AL7A1-like2	ectoderm.pharyngeal	1.21906
1.89099	32.8458	COX5A-like	ectoderm.pharyngeal	0
0.291375	6.28409	HINT2-like1	ectoderm.pharyngeal	0
0.400354	5.68914	NVE15531	ectoderm.pharyngeal	0
0.87357	17.0426	HPCD-like	ectoderm.pharyngeal	0
0.0473097	NA	SMYD4-like2	ectoderm.pharyngeal	0
0.142491	3.18542	GMPR2-like1	ectoderm.pharyngeal	0
3.31626	46.4675	VDAC2-like	ectoderm.pharyngeal	0
0.174046	4.04065	MCU-like	ectoderm.pharyngeal	0
0.519183	11.0808	MMAD-like	ectoderm.pharyngeal	0
0.32602	6.79227	NVE14942	ectoderm.pharyngeal	0.240137
0.122022	2.35498	CCDCX-like	ectoderm.pharyngeal	0
0.167265	3.91671	PFD5-like	ectoderm.pharyngeal	0.271213
0.00938441	NA	TLR2-like2	ectoderm.pharyngeal	0
0.827486	15.2082	EPM2A-like	ectoderm.pharyngeal	1.87656
0.679181	11.8493	Nve-MyHC-st	ectoderm.pharyngeal	0
0.0558571	NA	NVE14292	ectoderm.pharyngeal	0
0.518976	10.9321	CAPZB-like1	ectoderm.pharyngeal	0
0.0411502	NA	RERG-like6	ectoderm.pharyngeal	0
0.621569	11.5394	EIF3K-like1	ectoderm.pharyngeal	0.535821
0.336271	7.04016	AP1M1-like	ectoderm.pharyngeal	1.47155
0.344607	7.06495	NDUB7-like2	ectoderm.pharyngeal	0
1.17793	19.5588	NVE13738	ectoderm.pharyngeal	0.17041
1.3794	24.7273	NVE13734	ectoderm.pharyngeal	0
0.477059	9.96529	NDUA6-like	ectoderm.pharyngeal	0.202764
0.156553	3.28458	NVE13639	ectoderm.pharyngeal	0
0.278806	4.84631	CRIP1-like1	ectoderm.pharyngeal	0
0.366101	8.30441	CHSP1-like	ectoderm.pharyngeal	0.674079
0.299524	6.40803	NCS1-like1	ectoderm.pharyngeal	0
0.223671	5.03223	NDUAC-like	ectoderm.pharyngeal	0
0.225126	4.52405	CUBN-like4	ectoderm.pharyngeal	0
1.70643	19.6207	Nve-elk	ectoderm.pharyngeal	0.230881
0.190874	4.54883	M2OM-like	ectoderm.pharyngeal	0.0452168
0.314756	6.49479	LIN52-like1	ectoderm.pharyngeal	1.07767
0.670441	10.4115	Nve-Obscurin-likei1	ectoderm.pharyngeal	0
0.346881	5.58999	Nve-Obscurin-likei2	ectoderm.pharyngeal	0.144099
0.467776	9.69261	DHB4-like	ectoderm.pharyngeal	0
0.200772	4.01587	AMPN-like5	ectoderm.pharyngeal	0.421041
0.0565171	1.17749	NVE12731	ectoderm.pharyngeal	0
0.00572278	NA	KCNA2-like1	ectoderm.pharyngeal	0
0.00483065	NA	NVE1250	ectoderm.pharyngeal	0
0.219916	4.8711	GMFB-like	ectoderm.pharyngeal	1.46147
0.209774	4.44968	SDE2-like	ectoderm.pharyngeal	0.684275
0.0240763	NA	NVE12262	ectoderm.pharyngeal	0
0.392622	8.81259	NVE12243	ectoderm.pharyngeal	0.220654
1.90514	30.6767	NVE12161	ectoderm.pharyngeal	1.72976
0.000971578	NA	NVE1211	ectoderm.pharyngeal	0
0.00631975	NA	FEM1B-like2	ectoderm.pharyngeal	0
19.4337	92.5012	PABP4-like	ectoderm.pharyngeal	0
0.0163222	NA	NVE12038	ectoderm.pharyngeal	0
0.0495931	1.06594	DTNA-like3	ectoderm.pharyngeal	0
0.151922	3.22261	CCDC6-like2	ectoderm.pharyngeal	0
0.0410181	NA	DTNA-like1	ectoderm.pharyngeal	0
0.766009	14.9355	CUTA-like2	ectoderm.pharyngeal	0.558114
0.368122	8.47794	POMP-like1	ectoderm.pharyngeal	0.380082
0.891651	17.5384	PGK-like	ectoderm.pharyngeal	0
0.566778	11.651	COX6A-like	ectoderm.pharyngeal	0
1.40293	25.8057	NVE11611	ectoderm.pharyngeal	0
0.0158036	NA	GRM4-like3	ectoderm.pharyngeal	0
0.52205	10.9817	NVE11537	ectoderm.pharyngeal	0
0.00205425	NA	NvnAChRaB	ectoderm.pharyngeal	0
0.898041	17.588	NVE11488	ectoderm.pharyngeal	0
0.265214	5.98661	AAKB2-like	ectoderm.pharyngeal	0.0678299
0.00971085	NA	CALM-like6	ectoderm.pharyngeal	0
0.230771	5.25533	FKBP3-like	ectoderm.pharyngeal	0.287309
0.102394	2.11948	ZPP-like1	ectoderm.pharyngeal	0.358113
0.138587	2.61527	SVIL-like3	ectoderm.pharyngeal	0
0.0707117	1.37581	NVE11218	ectoderm.pharyngeal	0
0.244613	4.99504	ETFB-like1	ectoderm.pharyngeal	0
0.112341	2.41696	GLYG2-like	ectoderm.pharyngeal	0
0.846642	14.9851	NVE11166	ectoderm.pharyngeal	0.169537
0.220075	4.4001	NVE11070	ectoderm.pharyngeal	0
0.382308	7.06495	CLK2-like	ectoderm.pharyngeal	0.0318177
0.222771	4.79673	PYGB-like	ectoderm.pharyngeal	0
0.0152649	NA	NVE1091	ectoderm.pharyngeal	0
0.00744085	NA	NVE1089	ectoderm.pharyngeal	0
0.241206	5.21815	AKTIP-like1	ectoderm.pharyngeal	1.2364
0.460323	9.74219	NDUS6-like	ectoderm.pharyngeal	0.163775
0.107141	2.24343	TRPV5-like2	ectoderm.pharyngeal	0
0.00223352	NA	ADF3-like	ectoderm.pharyngeal	0
0.21644	5.18096	PSMD3-like	ectoderm.pharyngeal	0
0.264264	5.7883	RSU1-like	ectoderm.pharyngeal	0
0.276919	6.74269	DHSDA-like	ectoderm.pharyngeal	1.08476
0.490663	9.64303	NDUA1-like	ectoderm.pharyngeal	0
0.309816	6.13535	RT33-like	ectoderm.pharyngeal	0
0.293698	6.81706	EIF3M-like	ectoderm.pharyngeal	0
0.12885	2.65245	AATC-like	ectoderm.pharyngeal	0
0.546899	10.3743	KARG-like1	ectoderm.pharyngeal	0.836868
0.167206	3.64403	NVE10031	ectoderm.pharyngeal	0
0.184216	5.47217	MSRB3-like	neuroglandular	0
0.419171	12.1951	NDUA8-like	neuroglandular	0.396533
0.159969	5.47217	LRC57-like	neuroglandular	0.240637
0.46763	13.227	NVE9632	neuroglandular	0.212365
0.781543	20.1063	VATG-like	neuroglandular	0.982069
0.0371782	NA	KCMA1-like	neuroglandular	0
0.0155504	NA	IMDH2-like	neuroglandular	0
0.164221	5.00313	PHP14-like	neuroglandular	0.326855
0.371837	11.5072	PSB1-like	neuroglandular	1.17497
0.253032	8.03627	LSM2-like	neuroglandular	0.757943
0.00539426	NA	CALL3-like3	neuroglandular	0
0.209148	7.06692	NVE9198	neuroglandular	0.783154
2.13309	45.247	ATP5H-like	neuroglandular	0
0.0752095	2.03252	ANK1-like11	neuroglandular	0
0.277773	7.97373	PABP2-like	neuroglandular	0.0255873
0.816085	18.2301	GHC1-like	neuroglandular	1.90682
0.268831	8.34897	RM12-like	neuroglandular	1.69853
1.00728	25.8599	COX7C-like	neuroglandular	0.466375
0.113461	3.87742	NvC2orf29	neuroglandular	0.124203
0.829796	17.8862	NVE8329	neuroglandular	0
0.288703	8.59912	ZN277-like	neuroglandular	1.17596
0.0296305	NA	NVE8200	neuroglandular	0
0.231105	6.00375	FHL2-like	neuroglandular	0
0.318779	9.7561	DLDH-like2	neuroglandular	0
0.348991	9.53721	AIFM1-like	neuroglandular	0
0.053581	1.62602	NVE8115	neuroglandular	0
0.783921	21.1069	G3BP1-like	neuroglandular	0.846721
0.958631	15.9162	HLF-like2	neuroglandular	0.459142
0.175923	5.59725	CNMT-like	neuroglandular	0.300108
0.0400385	1.31332	NvILK	neuroglandular	0
0.0798713	2.06379	ASPG-like5	neuroglandular	0
0.364593	11.1007	NTF2-like	neuroglandular	0.591247
0.182017	6.34772	PFD2-like	neuroglandular	0.615327
0.0588786	1.46967	Nvmuscle-LIM1.1	neuroglandular	0
0.139961	4.34647	GMPR2-like2	neuroglandular	0
0.101802	3.15822	EMRE-like2	neuroglandular	0
0.251771	8.005	RWDD1-like	neuroglandular	0.910812
0.218852	7.03565	HGD-like2	neuroglandular	0
1.12104	29.0807	MGN2-like	neuroglandular	1.27309
0.640445	18.6366	COX7R-like	neuroglandular	0.415912
0.568833	16.7605	NDUS8-like	neuroglandular	0
0.228222	6.4728	NVE7216	neuroglandular	1.16457
0.0396717	1.28205	Nve-Nova	neuroglandular	0
0.748471	20.3252	COR1C-like	neuroglandular	0
0.28187	8.63039	NVE6928	neuroglandular	0.530699
0.0353121	1.18824	NAC1-like2	neuroglandular	0
0.199065	6.19137	NVE6752	neuroglandular	0
0.102925	1.93871	KCNA7-like	neuroglandular	0.0610495
0.682839	16.1976	NVE6666	neuroglandular	0
0.283683	7.62977	HSBP1-like2	neuroglandular	0
0.297505	8.75547	NIPSN-like	neuroglandular	0
0.205218	6.78549	ENDUB-like1	neuroglandular	0
0.307692	8.7242	NRBP-like1	neuroglandular	1.26153
0.448969	13.9149	ECHB-like2	neuroglandular	0.611169
0.167131	5.25328	L10K-like	neuroglandular	0
0.0221053	NA	CYTSA-like	neuroglandular	0
0.0158096	NA	CAC1D-like1	neuroglandular	0
0.0421586	1.31332	HYI-like	neuroglandular	0
0.218328	5.40963	FLNA-like2	neuroglandular	0
1.33835	32.3952	NVE6121	neuroglandular	1.0272
1.13609	29.3621	ATPG-like	neuroglandular	0.155157
0.619122	17.0419	NVE6078	neuroglandular	0.755893
0.17143	4.03377	KCC1D-like	neuroglandular	0
0.409979	12.3827	PARK7-like2	neuroglandular	0.0458392
0.155417	4.75297	HIKES-like	neuroglandular	0.389991
0.380571	10.8818	PIN4-like	neuroglandular	1.54755
0.497078	10.7255	NVE5875	neuroglandular	0
0.134317	3.47092	ZPP-like4	neuroglandular	0
0.146802	4.62789	RACF1-like	neuroglandular	0.120947
0.894739	11.4447	ALF-like	neuroglandular	0
0.613907	17.167	NDUB9-like	neuroglandular	0
0.156744	4.53408	UGPQ-like	neuroglandular	0
0.356671	9.81864	GNPI1-like2	neuroglandular	0
0.110038	3.06442	FBX8-like2	neuroglandular	0
0.271876	8.13008	PDCL3-like	neuroglandular	0
0.339486	9.28705	DCDA-like	neuroglandular	0.379602
0.372118	10.6004	PHNW-like	neuroglandular	0
0.265564	7.53596	C10-like	neuroglandular	0.672056
0.414229	12.5078	DIC-like	neuroglandular	0
0.103543	2.81426	NVE478	neuroglandular	0
0.0507341	1.50094	NCS1-like2	neuroglandular	0
0.0983286	1.03189	NVE4606	neuroglandular	0.142283
0.714163	19.0744	NDUS3-like	neuroglandular	1.5038
1.30202	30.5503	Nve-Tpm1	neuroglandular	0
0.419264	11.257	Nve-MELC6	neuroglandular	0.112456
1.06536	26.9231	ELOB-like	neuroglandular	0.809274
0.02435	NA	CTNA2-like2	neuroglandular	0
0.211676	6.28518	CNPD1-like	neuroglandular	1.03967
0.485767	13.4772	NVE3975	neuroglandular	0.197218
0.410056	9.72483	Nve-MELC4	neuroglandular	0
0.35034	10.9131	EMC8-like	neuroglandular	1.04474
0.0727435	2.40775	P20D2-like4	neuroglandular	0
0.499118	14.1026	KPYM-like	neuroglandular	0
0.306975	9.69356	NVE3740	neuroglandular	0
0.249621	6.4728	ECE1-like7	neuroglandular	0.450145
0.592624	16.5729	MIFH-like	neuroglandular	0
5.23459	68.2614	ALDOC-like	neuroglandular	0.0109712
0.010328	NA	NVE3316	neuroglandular	0
0.108063	3.06442	MOXD2-like1	neuroglandular	0
0.30527	9.56848	MIC10-like	neuroglandular	1.39802
0.53122	14.6654	PCCB-like1	neuroglandular	0
0.412376	9.63102	NCAH-like3	neuroglandular	0.108894
0.432662	12.6016	THTM-like	neuroglandular	0.540306
0.0717224	2.03252	NVE2999	neuroglandular	0
0.323476	9.0369	MED19-like	neuroglandular	1.14404
0.229338	7.16073	HPPD-like2	neuroglandular	0
0.409363	9.97498	Y2124-like	neuroglandular	1.54992
12.0156	70.1689	Nve-Actin2	neuroglandular	0
8.21252	72.1701	Nve-Actin1	neuroglandular	0
0.46821	12.8831	ECI1-like2	neuroglandular	0
0.806104	18.2927	DHE3-like1	neuroglandular	0
0.069752	2.03252	ARF-like1	neuroglandular	0
0.304073	8.94309	UBCD4-like	neuroglandular	1.27184
0.104405	2.90807	LPP-like	neuroglandular	0
0.422508	11.601	DNJB2-like	neuroglandular	0.657384
0.00914636	NA	NVE25773	neuroglandular	0
0.342118	10.3815	NB5R3-like	neuroglandular	0.758324
0.595835	14.1026	NVE2557	neuroglandular	0
3.96673	62.6329	ATP5L-like	neuroglandular	0.0774125
1.43513	33.1457	NDUAD-like	neuroglandular	1.06699
0.0800235	2.31395	COFI-like1	neuroglandular	0.0138953
0.00200083	NA	TRIM2-like3	neuroglandular	0
0.015707	NA	NVE25187	neuroglandular	0
1.24593	29.0181	CANB-like2	neuroglandular	0
0.389663	10.9443	LGUL-like1	neuroglandular	0.580013
0.718728	16.1038	NVE24916	neuroglandular	1.11818
1.58118	33.3959	GELS1-like5	neuroglandular	0.100174
0.613972	17.7298	PSB4-like	neuroglandular	1.10882
0.0633021	1.09443	NVE24780	neuroglandular	0
0.399521	11.4134	NVE24602	neuroglandular	0
2.99866	42.339	NVE24544	neuroglandular	1.04325
1.56063	20.8568	NVE24488	neuroglandular	0.0794878
1.0053	25.6098	ATPD-like	neuroglandular	0.409457
0.449261	12.6329	TSPOA-like2	neuroglandular	1.29571
0.667129	18.7617	QCR8-like	neuroglandular	0.0151668
0.153265	4.28393	HMCN1-like35	neuroglandular	0
0.109615	3.03315	NVE24064	neuroglandular	0
0.925966	23.671	CX6B1-like2	neuroglandular	0.816879
0.806781	22.045	ACPM-like	neuroglandular	0.553701
4.47917	65.541	ENOA-like1	neuroglandular	0
12.2311	88.9931	Nv-GAPDH	neuroglandular	0
0.0660947	1.96998	NvParvin	neuroglandular	0
0.248547	7.47342	ESTD-like	neuroglandular	0
0.549752	15.2595	Nv-eProtein	neuroglandular	1.36899
0.321391	10.5066	TAF13-like	neuroglandular	1.75484
0.0849602	1.71982	DMD-like4	neuroglandular	0
6.79979	55.1907	DCYD1-like5	neuroglandular	1.6093
0.343531	7.12946	DCYD1-like4	neuroglandular	1.08753
0.415441	11.6323	VATD-like	neuroglandular	0.980167
2.17273	44.5591	MDH-like2	neuroglandular	0
0.671269	18.6992	C560-like	neuroglandular	0.981817
0.684038	19.5747	KT3K-like	neuroglandular	0.222154
0.297181	7.75485	IN80B-like	neuroglandular	0.515574
1.02074	25.641	ETFB-like2	neuroglandular	0
0.577412	16.3852	NDUB8-like	neuroglandular	1.10821
1.12676	26.4853	YBOX1-like	neuroglandular	0
0.0284125	NA	COR1B-like	neuroglandular	0
0.194217	6.91057	RM04-like	neuroglandular	0.610737
0.576871	14.8843	RIOK3-like	neuroglandular	0
0.153978	4.69043	UGPA-like	neuroglandular	0
0.935874	24.2026	IF4A3-like	neuroglandular	0
0.144948	4.19012	3HAO-like	neuroglandular	0
0.470931	13.5084	PHS-like3	neuroglandular	1.51186
0.472965	11.5385	OSGI1-like	neuroglandular	0
0.0592134	1.68856	JPH2-like	neuroglandular	0
0.521811	15.3533	NVE2219	neuroglandular	0
1.25941	27.4859	CATA-like2	neuroglandular	0
0.202673	6.22264	MCAT-like2	neuroglandular	0.46946
0.17297	5.09694	PAHX-like	neuroglandular	0
0.187043	5.15947	NVE21970	neuroglandular	0.277606
0.974561	23.2958	TMOD1-like	neuroglandular	0.268311
0.236857	6.69168	GRHPR-like2	neuroglandular	0
0.0478246	1.21951	BAT47-like	neuroglandular	0
0.0765614	1.8449	NVE21797	neuroglandular	0
0.326964	9.56848	LYS1-like2	neuroglandular	0
0.10534	3.2833	PDCD5-like	neuroglandular	0.183477
0.975201	25.1094	IDHP-like	neuroglandular	0
0.511454	13.2583	NVE21391	neuroglandular	0.0987169
0.231514	4.59662	NVE2135	neuroglandular	0
0.563538	15.6348	NDUB3-like	neuroglandular	0.612023
1.20398	29.9562	ATP5E-like	neuroglandular	0.108111
0.146685	4.3152	RT18C-like	neuroglandular	0.0591944
0.220687	7.31707	TADH-like1	neuroglandular	0
0.364529	8.91182	OAT-like	neuroglandular	0.0974235
0.0364292	NA	VINEX-like	neuroglandular	0
0.402105	11.6948	ELOV4-like3	neuroglandular	0.501538
0.373702	11.601	GLGB-like2	neuroglandular	0.270332
0.376419	11.4134	NVE20644	neuroglandular	1.19457
1.56684	33.0206	PCBP3-like	neuroglandular	0
1.33163	25.8599	NvXX3	neuroglandular	0
0.147715	4.78424	RM46-like	neuroglandular	0.342005
0.35325	10.1313	BOLA2-like	neuroglandular	1.30872
0.546042	13.0394	Nve-MRLC3	neuroglandular	0
0.39699	11.132	NVE20153	neuroglandular	0.738626
0.400916	11.6323	AIFM2-like2	neuroglandular	0.486292
0.549559	16.2602	NDUS7-like2	neuroglandular	0.513603
1.09559	27.1732	FBXL2-like1	neuroglandular	0.223204
0.167679	5.50344	RM20-like	neuroglandular	0.108197
0.32269	9.38086	UB2V2-like	neuroglandular	1.9457
0.305488	9.06817	ALAT2-like2	neuroglandular	0.307862
0.075309	1.96998	CALM-like3	neuroglandular	0
0.50252	13.8837	1433-like3	neuroglandular	0
2.28097	44.7154	1433Z-like	neuroglandular	1.03647
0.346815	9.16198	ZPP-like13	neuroglandular	0.22054
0.518747	13.4459	ZPP-like12	neuroglandular	0
0.658545	18.6054	BZW1-like	neuroglandular	0.375729
0.102138	3.31457	OLA1-like1	neuroglandular	0
0.306162	9.41213	THOC1-like3	neuroglandular	1.21976
0.334611	10.6004	SPTC2-like1	neuroglandular	0.586424
0.4154	12.1013	KAD2-like	neuroglandular	0
0.488695	14.6341	SF3B5-like1	neuroglandular	1.32074
0.374225	11.1007	MTPN-like3	neuroglandular	0
0.00787949	NA	FSTL4-like3	neuroglandular	0
0.00964497	NA	NVE19324	neuroglandular	0
0.801255	17.8236	GELS1-like3	neuroglandular	0
0.168838	4.19012	MTPN-like2	neuroglandular	0
0.382826	11.945	CISY2-like	neuroglandular	0
0.10777	2.81426	GDS1-like	neuroglandular	0
1.12467	26.5166	LASP1-like2	neuroglandular	0
19.6759	86.4603	TOB1-like	neuroglandular	0.936761
0.274885	8.66166	3HIDH-like2	neuroglandular	0
0.163413	4.34647	COCA1-like13	neuroglandular	0
0.673722	19.1995	SODM-like1	neuroglandular	0
0.388577	11.4447	NVE18932	neuroglandular	0.797699
0.0797245	2.18887	TPPP2-like1	neuroglandular	0
0.47975	13.3521	NDUA4-like	neuroglandular	0.164313
0.199524	6.5666	NVE1875	neuroglandular	0
0.269252	6.44153	NVE18428	neuroglandular	0
0.285968	6.84803	NVE18425	neuroglandular	0
0.235425	7.37961	CSGA-like1	neuroglandular	0
0.895773	15.1345	H2A-like13	neuroglandular	0.646415
0.756544	17.3233	TSN9-like1	neuroglandular	0.0233009
0.458838	13.4459	YC17-like	neuroglandular	0.528962
0.0926562	2.37649	NVE18041	neuroglandular	0
0.00508765	NA	KCTD6-like	neuroglandular	0
0.488521	14.1338	NDUA5-like	neuroglandular	0.438713
0.236123	5.87867	CLIC1-like	neuroglandular	0
0.14339	4.65916	PPAC-like	neuroglandular	0.708168
0.604399	16.8543	TAF11-like	neuroglandular	0.90725
0.424871	12.6954	SUCB2-like2	neuroglandular	0
0.126778	3.84615	Nve-Tpm2	neuroglandular	0
0.42408	12.8518	NDUS4-like	neuroglandular	1.07637
0.0916722	2.53283	NvMyophilin-like	neuroglandular	0
0.262624	8.22389	FUMH-like1	neuroglandular	0.175643
0.535957	14.8218	PIMT-like	neuroglandular	1.45292
0.205459	4.90932	DZIP3-like29	neuroglandular	0
0.346241	8.7242	YPEL5-like	neuroglandular	0.331049
0.179175	5.19074	MTNB-like	neuroglandular	0
0.17824	4.94059	MYPH-like1	neuroglandular	0
0.138952	4.62789	RNF44-like	neuroglandular	0
0.61221	15.8849	ISCU-like	neuroglandular	0
0.0471265	1.09443	KARG-like2	neuroglandular	0
1.31708	31.8324	ATP5J-like	neuroglandular	0
1.36897	29.7999	SH3L3-like2	neuroglandular	0.951656
0.433168	12.1326	FXDC2-like	neuroglandular	1.14807
0.442773	12.7267	NDUA2-like	neuroglandular	0.884173
0.364323	10.7567	AL7A1-like2	neuroglandular	0.313398
2.38959	48.2489	COX5A-like	neuroglandular	0.490632
0.521063	13.8524	HINT2-like1	neuroglandular	0.994716
0.554544	11.257	NVE15531	neuroglandular	0
0.869978	22.733	HPCD-like	neuroglandular	0
0.0238802	NA	SMYD4-like2	neuroglandular	0
0.127764	3.87742	GMPR2-like1	neuroglandular	0
3.66359	59.8499	VDAC2-like	neuroglandular	0
0.213254	6.4728	MCU-like	neuroglandular	0.421294
0.728356	20.4503	MMAD-like	neuroglandular	0.978644
0.334511	8.94309	NVE14942	neuroglandular	0.29877
0.0579726	1.65729	CCDCX-like	neuroglandular	0
0.180777	5.62852	PFD5-like	neuroglandular	0.487531
0.106505	2.1576	TLR2-like2	neuroglandular	0.307164
0.421765	11.0694	EPM2A-like	neuroglandular	0
0.387756	9.69356	Nve-MyHC-st	neuroglandular	0
0.057017	1.37586	NVE14292	neuroglandular	0
0.555329	15.1657	CAPZB-like1	neuroglandular	0.0113879
0.0485606	1.28205	RERG-like6	neuroglandular	0
0.546535	14.4153	EIF3K-like1	neuroglandular	0
0.304285	9.28705	AP1M1-like	neuroglandular	0.776659
0.395706	11.2258	NDUB7-like2	neuroglandular	0
1.66845	27.2045	NVE13738	neuroglandular	1.05111
1.38202	33.3959	NVE13734	neuroglandular	0
0.421424	12.3202	NDUA6-like	neuroglandular	0
0.203686	5.87867	NVE13639	neuroglandular	0.250455
0.33435	7.94246	CRIP1-like1	neuroglandular	0
0.35342	11.0069	CHSP1-like	neuroglandular	0.514379
0.785522	17.8549	NCS1-like1	neuroglandular	1.22129
0.267295	8.53659	NDUAC-like	neuroglandular	0
0.261484	7.5985	CUBN-like4	neuroglandular	0.16894
0.413523	8.69293	Nve-elk	neuroglandular	0
0.270387	7.66104	M2OM-like	neuroglandular	1.67471
0.284039	9.00563	LIN52-like1	neuroglandular	0.659403
0.153342	3.84615	Nve-Obscurin-likei1	neuroglandular	0
0.0744902	2.34522	Nve-Obscurin-likei2	neuroglandular	0
0.458581	12.5391	DHB4-like	neuroglandular	0
0.206345	5.40963	AMPN-like5	neuroglandular	0.488381
0.0340742	NA	NVE12731	neuroglandular	0
0.010845	NA	KCNA2-like1	neuroglandular	0
0.0323006	NA	NVE1250	neuroglandular	0
0.206313	5.81614	GMFB-like	neuroglandular	0.977669
0.185661	5.47217	SDE2-like	neuroglandular	0.199263
0.0361923	NA	NVE12262	neuroglandular	0
0.504669	15.1032	NVE12243	neuroglandular	1.16394
1.37893	31.2383	NVE12161	neuroglandular	0
0.00861772	NA	NVE1211	neuroglandular	0
0.0031037	NA	FEM1B-like2	neuroglandular	0
19.7672	94.6842	PABP4-like	neuroglandular	0
0.0285301	NA	NVE12038	neuroglandular	0
0.142593	3.68981	DTNA-like3	neuroglandular	0.388426
0.233404	6.25391	CCDC6-like2	neuroglandular	1.18726
0.0746467	1.78236	DTNA-like1	neuroglandular	0
0.590708	15.9787	CUTA-like2	neuroglandular	0
0.489722	14.3527	POMP-like1	neuroglandular	1.56248
0.907057	24.1714	PGK-like	neuroglandular	0
0.647634	18.1989	COX6A-like	neuroglandular	0
1.61044	37.2733	NVE11611	neuroglandular	0.519113
0.0333729	NA	GRM4-like3	neuroglandular	0
0.74757	19.5435	NVE11537	neuroglandular	0.940207
0.00233727	NA	NvnAChRaB	neuroglandular	0
0.962466	24.6404	NVE11488	neuroglandular	0.146234
0.238073	7.31707	AAKB2-like	neuroglandular	0
0.00709297	NA	CALM-like6	neuroglandular	0
0.248558	7.62977	FKBP3-like	neuroglandular	0.605554
0.018318	NA	ZPP-like1	neuroglandular	0
0.253452	6.22264	SVIL-like3	neuroglandular	0
0.137468	3.50219	NVE11218	neuroglandular	0
0.234869	6.44153	ETFB-like1	neuroglandular	0
0.0718372	2.09506	GLYG2-like	neuroglandular	0
1.36098	26.1413	NVE11166	neuroglandular	1.16944
0.407448	11.6323	NVE11070	neuroglandular	0.166662
0.494249	13.2583	CLK2-like	neuroglandular	1.22496
0.232645	6.5666	PYGB-like	neuroglandular	0
0.0163927	NA	NVE1091	neuroglandular	0
0.12387	3.31457	NVE1089	neuroglandular	0.410464
0.18453	5.59725	AKTIP-like1	neuroglandular	0.301282
0.453814	13.7899	NDUS6-like	neuroglandular	0.0887198
0.0858614	2.75172	TRPV5-like2	neuroglandular	0
0.00992164	NA	ADF3-like	neuroglandular	0
0.317556	9.69356	PSMD3-like	neuroglandular	1.28611
0.20103	6.44153	RSU1-like	neuroglandular	0
0.288043	9.22452	DHSDA-like	neuroglandular	1.36197
0.521162	13.8211	NDUA1-like	neuroglandular	0.0861143
0.408739	10.7567	RT33-like	neuroglandular	0.332877
0.395376	12.1013	EIF3M-like	neuroglandular	1.01953
0.127679	3.65854	AATC-like	neuroglandular	0
0.317002	9.22452	KARG-like1	neuroglandular	0
0.290678	8.03627	NVE10031	neuroglandular	1.53279
0.181876	6.58363	MSRB3-like	gland.mucin	0
0.333142	9.96441	NDUA8-like	gland.mucin	0
0.175882	5.69395	LRC57-like	gland.mucin	0.479853
0.457899	15.4804	NVE9632	gland.mucin	0.124133
0.43435	15.8363	VATG-like	gland.mucin	0
0.0268855	NA	KCMA1-like	gland.mucin	0
0.0132851	NA	IMDH2-like	gland.mucin	0
0.157922	5.33808	PHP14-like	gland.mucin	0.253337
0.267488	8.71886	PSB1-like	gland.mucin	0.0218582
0.168439	5.51601	LSM2-like	gland.mucin	0
0.0110649	NA	CALL3-like3	gland.mucin	0
0.193443	5.87189	NVE9198	gland.mucin	0.511554
2.23802	51.4235	ATP5H-like	gland.mucin	0
0.0424543	1.42349	ANK1-like11	gland.mucin	0
0.213393	6.40569	PABP2-like	gland.mucin	0
0.320454	9.96441	GHC1-like	gland.mucin	0
0.19117	7.11744	RM12-like	gland.mucin	0
1.01545	26.8683	COX7C-like	gland.mucin	0.503217
0.071589	3.55872	NvC2orf29	gland.mucin	0
0.591131	14.4128	NVE8329	gland.mucin	0
0.193693	6.04982	ZN277-like	gland.mucin	0
0.00565594	NA	NVE8200	gland.mucin	0
0.101989	4.09253	FHL2-like	gland.mucin	0
0.32514	10.4982	DLDH-like2	gland.mucin	0
0.316013	10.1423	AIFM1-like	gland.mucin	0
0.0662748	2.31317	NVE8115	gland.mucin	0
0.507618	17.2598	G3BP1-like	gland.mucin	0
1.02206	17.6157	HLF-like2	gland.mucin	0.690385
0.111282	3.55872	CNMT-like	gland.mucin	0
0.0448339	1.60142	NvILK	gland.mucin	0
0.0410992	1.9573	ASPG-like5	gland.mucin	0
0.191333	7.29537	NTF2-like	gland.mucin	0
0.145053	6.22776	PFD2-like	gland.mucin	0
0.0203157	NA	Nvmuscle-LIM1.1	gland.mucin	0
0.121809	4.09253	GMPR2-like2	gland.mucin	0
0.0770421	2.13523	EMRE-like2	gland.mucin	0
0.132498	4.98221	RWDD1-like	gland.mucin	0
0.520257	14.0569	HGD-like2	gland.mucin	1.63937
0.866043	24.5552	MGN2-like	gland.mucin	0.184797
0.593403	17.2598	COX7R-like	gland.mucin	0
0.616103	17.6157	NDUS8-like	gland.mucin	0.140076
0.0939855	3.55872	NVE7216	gland.mucin	0
0.00374918	NA	Nve-Nova	gland.mucin	0
0.887724	26.8683	COR1C-like	gland.mucin	0
0.222923	7.29537	NVE6928	gland.mucin	0
0.0416497	1.06762	NAC1-like2	gland.mucin	0
0.150967	4.98221	NVE6752	gland.mucin	0
0	NA	KCNA7-like	gland.mucin	0
0.323187	9.96441	NVE6666	gland.mucin	0
0.135323	4.62633	HSBP1-like2	gland.mucin	0
0.231681	7.82918	NIPSN-like	gland.mucin	0
0.177574	6.58363	ENDUB-like1	gland.mucin	0
0.159448	5.16014	NRBP-like1	gland.mucin	0
0.374006	14.9466	ECHB-like2	gland.mucin	0
0.184663	5.69395	L10K-like	gland.mucin	0
0.0261805	NA	CYTSA-like	gland.mucin	0
0.0115317	NA	CAC1D-like1	gland.mucin	0
0.0460443	1.60142	HYI-like	gland.mucin	0
0.30447	8.18505	FLNA-like2	gland.mucin	0
0.800836	23.8434	NVE6121	gland.mucin	0
1.35697	32.9181	ATPG-like	gland.mucin	1.51939
0.516215	14.5907	NVE6078	gland.mucin	0
0.0776864	2.31317	KCC1D-like	gland.mucin	0
0.481076	15.3025	PARK7-like2	gland.mucin	0.656404
0.0982368	4.09253	HIKES-like	gland.mucin	0
0.344505	9.78648	PIN4-like	gland.mucin	1.08446
0.317959	6.58363	NVE5875	gland.mucin	0
0.0700408	2.66904	ZPP-like4	gland.mucin	0
0.0875488	2.4911	RACF1-like	gland.mucin	0
2.55347	30.427	ALF-like	gland.mucin	1.84464
0.560256	18.6833	NDUB9-like	gland.mucin	0
0.107929	4.4484	UGPQ-like	gland.mucin	0
0.55004	16.0142	GNPI1-like2	gland.mucin	2.10539
0.108929	4.4484	FBX8-like2	gland.mucin	0
0.185642	5.16014	PDCL3-like	gland.mucin	0
0.273316	8.18505	DCDA-like	gland.mucin	0
0.876133	22.0641	PHNW-like	gland.mucin	2.37171
0.340172	9.07473	C10-like	gland.mucin	1.74641
0.482807	16.0142	DIC-like	gland.mucin	0.640382
0.0854621	2.4911	NVE478	gland.mucin	0
0.0387828	1.60142	NCS1-like2	gland.mucin	0
0.00466534	NA	NVE4606	gland.mucin	0
0.631591	18.5053	NDUS3-like	gland.mucin	0.800511
0.938701	26.6904	Nve-Tpm1	gland.mucin	0
0.0950733	3.73665	Nve-MELC6	gland.mucin	0
0.839434	24.0214	ELOB-like	gland.mucin	0
0.0236329	NA	CTNA2-like2	gland.mucin	0
0.17029	5.51601	CNPD1-like	gland.mucin	0.18106
0.351455	13.1673	NVE3975	gland.mucin	0
0.234344	7.11744	Nve-MELC4	gland.mucin	0
0.15005	5.87189	EMC8-like	gland.mucin	0
0.0345019	1.42349	P20D2-like4	gland.mucin	0
0.339601	11.032	KPYM-like	gland.mucin	0
0.309255	9.25267	NVE3740	gland.mucin	0
0.0839243	2.4911	ECE1-like7	gland.mucin	0
0.739319	20.1068	MIFH-like	gland.mucin	0.0894484
7.46189	80.605	ALDOC-like	gland.mucin	0.745262
0.00980475	NA	NVE3316	gland.mucin	0
0.0977404	3.38078	MOXD2-like1	gland.mucin	0
0.161145	5.87189	MIC10-like	gland.mucin	0
0.519252	14.9466	PCCB-like1	gland.mucin	0
0.316088	10.8541	NCAH-like3	gland.mucin	0
0.49245	14.7687	THTM-like	gland.mucin	1.4706
0.0113636	NA	NVE2999	gland.mucin	0
0.208215	6.04982	MED19-like	gland.mucin	0
1.47025	33.6299	HPPD-like2	gland.mucin	2.38557
0.163018	4.80427	Y2124-like	gland.mucin	0
5.3208	55.8719	Nve-Actin2	gland.mucin	0
4.93159	56.4057	Nve-Actin1	gland.mucin	0
0.448992	13.5231	ECI1-like2	gland.mucin	0
0.649735	18.3274	DHE3-like1	gland.mucin	0
0.0476112	1.9573	ARF-like1	gland.mucin	0
0.0961747	3.91459	UBCD4-like	gland.mucin	0
0.0619354	3.02491	LPP-like	gland.mucin	0
0.245427	8.8968	DNJB2-like	gland.mucin	0
0	NA	NVE25773	gland.mucin	0
0.309396	10.6762	NB5R3-like	gland.mucin	0.20451
0.151073	4.09253	NVE2557	gland.mucin	0
5.2437	72.9537	ATP5L-like	gland.mucin	1.40522
1.20313	32.0285	NDUAD-like	gland.mucin	0.212832
0.00987357	NA	COFI-like1	gland.mucin	0
0.00711744	NA	TRIM2-like3	gland.mucin	0
0	NA	NVE25187	gland.mucin	0
1.31778	33.6299	CANB-like2	gland.mucin	0
0.332241	11.9217	LGUL-like1	gland.mucin	0
0.299802	9.96441	NVE24916	gland.mucin	0
0.875661	23.6655	GELS1-like5	gland.mucin	0
0.378996	14.2349	PSB4-like	gland.mucin	0
0.00871692	NA	NVE24780	gland.mucin	0
0.366354	11.21	NVE24602	gland.mucin	0
2.66309	46.4413	NVE24544	gland.mucin	0.60201
0.533616	12.8114	NVE24488	gland.mucin	0
1.06881	30.7829	ATPD-like	gland.mucin	0.732416
0.192685	7.29537	TSPOA-like2	gland.mucin	0
0.661168	16.548	QCR8-like	gland.mucin	0
0.099456	3.73665	HMCN1-like35	gland.mucin	0
0.244937	6.9395	NVE24064	gland.mucin	1.43428
0.874839	22.9537	CX6B1-like2	gland.mucin	0.435727
0.644764	19.573	ACPM-like	gland.mucin	0
4.63629	71.3523	ENOA-like1	gland.mucin	0
21.2411	95.1957	Nv-GAPDH	gland.mucin	1.04368
0.0632535	2.4911	NvParvin	gland.mucin	0
0.247534	7.11744	ESTD-like	gland.mucin	0
0.45108	13.5231	Nv-eProtein	gland.mucin	0.746348
0.269053	9.60854	TAF13-like	gland.mucin	0.635294
0.0786171	1.60142	DMD-like4	gland.mucin	0
1.68545	30.2491	DCYD1-like5	gland.mucin	0
0.107891	3.73665	DCYD1-like4	gland.mucin	0
0.313492	9.96441	VATD-like	gland.mucin	0
2.88235	54.2705	MDH-like2	gland.mucin	0.622633
0.463186	14.7687	C560-like	gland.mucin	0
0.576069	19.0391	KT3K-like	gland.mucin	0
0.288105	8.00712	IN80B-like	gland.mucin	0.376076
1.3877	36.8327	ETFB-like2	gland.mucin	0
0.45076	16.0142	NDUB8-like	gland.mucin	0
0.849652	24.0214	YBOX1-like	gland.mucin	0
0.00433567	NA	COR1B-like	gland.mucin	0
0.164639	5.33808	RM04-like	gland.mucin	0
0.526887	16.0142	RIOK3-like	gland.mucin	0
0.186397	6.9395	UGPA-like	gland.mucin	0
0.848751	23.4875	IF4A3-like	gland.mucin	0
0.185914	5.16014	3HAO-like	gland.mucin	0.105408
0.293752	10.8541	PHS-like3	gland.mucin	0
0.158176	6.04982	OSGI1-like	gland.mucin	0
0.0882402	2.84698	JPH2-like	gland.mucin	0
0.630004	17.7936	NVE2219	gland.mucin	0
1.67837	39.8577	CATA-like2	gland.mucin	0.860854
0.190866	7.11744	MCAT-like2	gland.mucin	0.251324
0.267821	8.54093	PAHX-like	gland.mucin	0.850961
0.155646	3.02491	NVE21970	gland.mucin	0
0.600797	18.1495	TMOD1-like	gland.mucin	0
0.196392	6.9395	GRHPR-like2	gland.mucin	0
0.0321621	NA	BAT47-like	gland.mucin	0
0.0220709	1.06762	NVE21797	gland.mucin	0
0.386708	12.4555	LYS1-like2	gland.mucin	0.398701
0.0527931	2.31317	PDCD5-like	gland.mucin	0
0.483599	16.0142	IDHP-like	gland.mucin	0
0.557228	16.0142	NVE21391	gland.mucin	0.338345
0.106111	3.38078	NVE2135	gland.mucin	0
0.59106	16.0142	NDUB3-like	gland.mucin	0.825257
1.25858	35.0534	ATP5E-like	gland.mucin	0.321512
0.18754	3.73665	RT18C-like	gland.mucin	0.817455
0.159705	6.40569	TADH-like1	gland.mucin	0
0.465844	12.9893	OAT-like	gland.mucin	1.11908
0.0294068	NA	VINEX-like	gland.mucin	0
0.172383	5.87189	ELOV4-like3	gland.mucin	0
0.509302	15.8363	GLGB-like2	gland.mucin	1.1243
0.249055	8.54093	NVE20644	gland.mucin	0
2.27764	48.5765	PCBP3-like	gland.mucin	0.8992
0.792446	19.9288	NvXX3	gland.mucin	0
0.155438	4.80427	RM46-like	gland.mucin	0.484553
0.121404	4.98221	BOLA2-like	gland.mucin	0
0.405704	9.96441	Nve-MRLC3	gland.mucin	0
0.381088	12.6335	NVE20153	gland.mucin	0.596444
0.317754	9.96441	AIFM2-like2	gland.mucin	0
0.411293	13.879	NDUS7-like2	gland.mucin	0
1.02439	26.6904	FBXL2-like1	gland.mucin	0.0124876
0.120022	5.16014	RM20-like	gland.mucin	0
0.12001	4.4484	UB2V2-like	gland.mucin	0
0.255252	7.82918	ALAT2-like2	gland.mucin	0
0.00626563	NA	CALM-like3	gland.mucin	0
0.272687	8.8968	1433-like3	gland.mucin	0
1.24362	31.1388	1433Z-like	gland.mucin	0
0.101303	3.91459	ZPP-like13	gland.mucin	0
0.262348	9.07473	ZPP-like12	gland.mucin	0
0.358014	11.9217	BZW1-like	gland.mucin	0
0.0875161	2.66904	OLA1-like1	gland.mucin	0
0.227081	8.00712	THOC1-like3	gland.mucin	0
0.152102	5.87189	SPTC2-like1	gland.mucin	0
0.430273	13.7011	KAD2-like	gland.mucin	0
0.319464	10.3203	SF3B5-like1	gland.mucin	0
0.308278	10.6762	MTPN-like3	gland.mucin	0
0	NA	FSTL4-like3	gland.mucin	0
0.00480129	NA	NVE19324	gland.mucin	0
0.372224	10.3203	GELS1-like3	gland.mucin	0
0.0752429	2.84698	MTPN-like2	gland.mucin	0
0.385664	13.3452	CISY2-like	gland.mucin	0
0.0514936	1.42349	GDS1-like	gland.mucin	0
0.91954	25.4448	LASP1-like2	gland.mucin	0
12.8652	85.0534	TOB1-like	gland.mucin	0
0.203508	7.47331	3HIDH-like2	gland.mucin	0
0.138468	4.09253	COCA1-like13	gland.mucin	0
0.783857	23.4875	SODM-like1	gland.mucin	0
0.324147	9.60854	NVE18932	gland.mucin	0.0200737
0.0325836	1.06762	TPPP2-like1	gland.mucin	0
0.392057	11.7438	NDUA4-like	gland.mucin	0
0.282064	9.4306	NVE1875	gland.mucin	1.14548
0.416517	12.4555	NVE18428	gland.mucin	0.805311
0.626485	15.1246	NVE18425	gland.mucin	0.831957
0.22087	7.47331	CSGA-like1	gland.mucin	0
0.68971	12.2776	H2A-like13	gland.mucin	0.0790368
0.42918	13.7011	TSN9-like1	gland.mucin	0
0.241709	8.54093	YC17-like	gland.mucin	0
0.0147771	NA	NVE18041	gland.mucin	0
0	NA	KCTD6-like	gland.mucin	0
0.534712	16.726	NDUA5-like	gland.mucin	0.867114
0.406695	12.2776	CLIC1-like	gland.mucin	0
0.140065	4.4484	PPAC-like	gland.mucin	0.63756
0.584426	17.0819	TAF11-like	gland.mucin	0.757635
0.665526	22.242	SUCB2-like2	gland.mucin	1.35865
0.123953	4.62633	Nve-Tpm2	gland.mucin	0
0.319213	11.9217	NDUS4-like	gland.mucin	0
0.0646594	2.31317	NvMyophilin-like	gland.mucin	0
0.359768	11.032	FUMH-like1	gland.mucin	1.8014
0.382364	14.2349	PIMT-like	gland.mucin	0.0646477
0.240312	7.11744	DZIP3-like29	gland.mucin	0
0.22489	7.11744	YPEL5-like	gland.mucin	0
0.120332	4.80427	MTNB-like	gland.mucin	0
0.0992018	3.20285	MYPH-like1	gland.mucin	0
0.172856	5.87189	RNF44-like	gland.mucin	0.167922
0.553592	17.2598	ISCU-like	gland.mucin	0
0.0476672	1.24555	KARG-like2	gland.mucin	0
1.25783	32.5623	ATP5J-like	gland.mucin	0
0.725893	18.3274	SH3L3-like2	gland.mucin	0
0.358351	12.0996	FXDC2-like	gland.mucin	0.475899
0.303558	9.78648	NDUA2-like	gland.mucin	0
0.416244	13.879	AL7A1-like2	gland.mucin	1.13437
2.6071	55.516	COX5A-like	gland.mucin	1.02545
0.500847	16.3701	HINT2-like1	gland.mucin	0.837359
0.334485	6.9395	NVE15531	gland.mucin	0
0.76727	23.1317	HPCD-like	gland.mucin	0
0.0423243	NA	SMYD4-like2	gland.mucin	0
0.136279	4.4484	GMPR2-like1	gland.mucin	0
4.66229	72.4199	VDAC2-like	gland.mucin	1.02345
0.179956	6.76157	MCU-like	gland.mucin	0
0.611728	20.6406	MMAD-like	gland.mucin	0
0.14751	4.62633	NVE14942	gland.mucin	0
0.0602657	1.9573	CCDCX-like	gland.mucin	0
0.108802	4.27046	PFD5-like	gland.mucin	0
0.0381313	1.24555	TLR2-like2	gland.mucin	0
0.561824	16.548	EPM2A-like	gland.mucin	0.412955
0.411777	7.82918	Nve-MyHC-st	gland.mucin	0
0.258493	6.9395	NVE14292	gland.mucin	0.585944
0.503087	14.9466	CAPZB-like1	gland.mucin	0
[truncated: 761 more rows]

## Sheet: source.figS3e
avg.exp	pct.exp	features.plot	id	avg.exp.scaled
97.7217	99.1435	Nve-MRLC3	TR	1.6292
51.463	98.9293	Nve-MELC4	TR	1.26701
32.1387	97.4304	Nve-Tpm2	TR	1.51453
16.1817	92.9336	NvMyophilin-like	TR	1.94143
12.3121	91.2206	NVE2557	TR	1.97803
14.0636	94.4325	MTPN-like2	TR	2.20565
6.72886	88.4368	BAT47-like	TR	1.93323
9.69779	80.7281	Nvmuscle-LIM1.1	TR	0.645198
11.7079	91.0064	MYPH-like1	TR	1.98547
6.59398	80.9422	NVE24488	TR	2.55174
4.74548	68.7366	KARG-like2	TR	0.979712
368.722	99.7859	Nve-Actin2	TR	1.7034
0.0168502	0.214133	MFNA-like7	TR	0
0.13073	4.71092	NvLGR4-5-like	TR	0
0.0429541	1.92719	MYPH-like8	TR	0
0.118068	5.13919	GELS1-like2	TR	0
0.996291	23.5546	NVE5432	TR	0
0.00337111	0.214133	NVE1302	TR	0
0.374825	12.848	MP20-like3	TR	0
1.41783	17.9872	ALF-like	TR	0
0.0527785	2.35546	NVE17825	TR	0
4.35695	43.2548	Nvmuscle-LIM1.2	TR	0
0.260167	7.28051	L2EFL-like	TR	0
0.263458	7.92291	MTPN-like1	TR	0
0.0676619	2.35546	NVE22279	TR	0
0.599806	16.06	SO4C1-like2	TR	0
0.0633792	2.35546	COCA1-like2	TR	0
0.0768122	3.21199	NVE8461	TR	0
0.00466724	0.214133	NVE14008	TR	0
0.030481	1.2848	NVE12082	TR	0
0.00466724	0.214133	GA2L1-like	TR	0
0.00671278	0.428266	NVE17378	TR	0
0.00889304	0.428266	PGH2-like	TR	0
0.0141838	0.642398	CNBD2-like3	TR	0
0.282466	10.4925	SPTB2-like3	TR	0
0.501033	10.9208	PPR27-like5	TR	0
0.0901399	3.64026	Nve-Tpm8	TR	0
0.0887143	3.64026	ACE-like10	TR	0
0.124005	4.06852	NVE18120	TR	0
0.193381	7.28051	CO1A2-like1	TR	0
0.254462	8.35118	COA-like2	TR	0
0.871222	23.7687	NVE8917	TR	0
0.0234488	0.856531	NVE7169	TR	0
0	0	NVE22130	TR	0
0.0226557	1.07066	NVE21749	TR	0
0.0999109	1.92719	NVE13110	TR	0
0.718397	13.0621	NVE10739	TR	0
0.0191203	0.642398	NVE758	TR	0
0.143505	5.13919	CYB-like	TR	0
0.0738822	1.92719	NVE21736	TR	0
3.73604	41.7559	NVE15529	TR	0
0.0063428	0.214133	NVE8330	TR	0
0.128998	4.92505	NVE18688	TR	0
0.238075	4.71092	PCR2-like2	TR	0
0.048139	1.92719	CPG2-like2	TR	0
0.0771853	1.49893	NVE8271	TR	0
109.673	96.3542	Nve-MRLC3	MR	1.89086
77.6062	97.3958	Nve-MELC4	MR	2.16884
39.6511	93.2292	Nve-Tpm2	MR	1.98811
13.7336	81.7708	NvMyophilin-like	MR	1.56764
10.0951	73.9583	NVE2557	MR	1.52692
9.02181	77.6042	MTPN-like2	MR	1.20741
5.75799	65.625	BAT47-like	MR	1.57971
25.9843	84.375	Nvmuscle-LIM1.1	MR	2.48648
9.58745	74.4792	MYPH-like1	MR	1.51427
2.18701	39.0625	NVE24488	MR	0.402176
8.60198	74.4792	KARG-like2	MR	2.28058
388.003	98.9583	Nve-Actin2	MR	1.82077
3.98765	30.7292	MFNA-like7	MR	2.57775
0.0853189	1.04167	NvLGR4-5-like	MR	0
0.0410593	2.08333	MYPH-like8	MR	0
0.272589	4.16667	GELS1-like2	MR	0
2.16618	31.7708	NVE5432	MR	0
0.0842772	0.520833	NVE1302	MR	0
1.65389	21.875	MP20-like3	MR	0
2.85361	25.5208	ALF-like	MR	0.302756
0.312455	3.64583	NVE17825	MR	0
3.18719	31.7708	Nvmuscle-LIM1.2	MR	0
0.208666	6.25	L2EFL-like	MR	0
0.437794	8.85417	MTPN-like1	MR	0
0.19109	4.6875	NVE22279	MR	0
0.0725983	2.08333	SO4C1-like2	MR	0
0.133507	2.60417	COCA1-like2	MR	0
0.0572344	0.520833	NVE8461	MR	0
0.220482	5.20833	NVE14008	MR	0
0.0770224	3.125	NVE12082	MR	0
0.0436307	2.60417	GA2L1-like	MR	0
0	0	NVE17378	MR	0
0.0318358	0.520833	PGH2-like	MR	0
0	0	CNBD2-like3	MR	0
0.0960246	3.125	SPTB2-like3	MR	0
0.78165	18.75	PPR27-like5	MR	0
0.138548	3.125	Nve-Tpm8	MR	0
0.0381933	1.5625	ACE-like10	MR	0
0.0604284	2.60417	NVE18120	MR	0
0.834866	18.75	CO1A2-like1	MR	0
1.17071	22.9167	COA-like2	MR	0
1.06537	20.3125	NVE8917	MR	0
0	0	NVE7169	MR	0
0	0	NVE22130	MR	0
0.0400317	1.5625	NVE21749	MR	0
0.472188	8.33333	NVE13110	MR	0
0.00982334	0.520833	NVE10739	MR	0
0.0479985	1.04167	NVE758	MR	0
0.369211	7.29167	CYB-like	MR	0
0.177134	4.16667	NVE21736	MR	0
1.38407	23.9583	NVE15529	MR	0
0	0	NVE8330	MR	0
0.131524	3.125	NVE18688	MR	0
0.343711	5.20833	PCR2-like2	MR	0
0.24848	4.6875	CPG2-like2	MR	0
0.0574673	1.04167	NVE8271	MR	0
0.109573	1.5748	Nve-MRLC3	PM	0
0	0	Nve-MELC4	PM	0
0.0973302	0.787402	Nve-Tpm2	PM	0
0.0141061	0.787402	NvMyophilin-like	PM	0
0.25756	6.29921	NVE2557	PM	0
0.651554	14.9606	MTPN-like2	PM	0
0.0195288	0.787402	BAT47-like	PM	0
0	0	Nvmuscle-LIM1.1	PM	0
0.853268	22.0472	MYPH-like1	PM	0
0.786237	17.3228	NVE24488	PM	0
1.96474	35.4331	KARG-like2	PM	0.0417184
5.14207	31.4961	Nve-Actin2	PM	0
0.264717	6.29921	MFNA-like7	PM	0
2.20849	29.9213	NvLGR4-5-like	PM	2.66176
20.3759	94.4882	MYPH-like8	PM	2.45397
20.508	92.9134	GELS1-like2	PM	2.45298
15.4848	81.1024	NVE5432	PM	2.42768
3.02721	40.9449	NVE1302	PM	1.98933
31.49	96.8504	MP20-like3	PM	2.03116
6.57973	69.2913	ALF-like	PM	2.3748
4.44847	51.1811	NVE17825	PM	1.99692
13.47	76.378	Nvmuscle-LIM1.2	PM	2.35624
3.20003	45.6693	L2EFL-like	PM	2.01716
7.08154	69.2913	MTPN-like1	PM	1.07631
0.724719	8.66142	NVE22279	PM	0
1.0443	18.8976	SO4C1-like2	PM	0
0.513779	6.29921	COCA1-like2	PM	0
0.048291	1.5748	NVE8461	PM	0
0	0	NVE14008	PM	0
0	0	NVE12082	PM	0
0	0	GA2L1-like	PM	0
0	0	NVE17378	PM	0
0.0257995	0.787402	PGH2-like	PM	0
0	0	CNBD2-like3	PM	0
0.319047	7.87402	SPTB2-like3	PM	0
0.806418	13.3858	PPR27-like5	PM	0
0.229391	3.93701	Nve-Tpm8	PM	0
0.108803	2.3622	ACE-like10	PM	0
0.0224715	0.787402	NVE18120	PM	0
6.50715	63.7795	CO1A2-like1	PM	0.420488
6.88845	59.0551	COA-like2	PM	0.441103
0.445751	4.72441	NVE8917	PM	0
0.254092	4.72441	NVE7169	PM	0
0	0	NVE22130	PM	0
0.0500255	0.787402	NVE21749	PM	0
0.678776	10.2362	NVE13110	PM	0
0.0971857	2.3622	NVE10739	PM	0
0.920969	11.0236	NVE758	PM	0.482539
1.51142	16.5354	CYB-like	PM	0
1.20354	22.0472	NVE21736	PM	0.382171
11.051	72.4409	NVE15529	PM	0.0106229
0.588533	11.811	NVE8330	PM	0
0.211341	3.14961	NVE18688	PM	0
0.0146575	0.787402	PCR2-like2	PM	0
0	0	CPG2-like2	PM	0
0.0999227	1.5748	NVE8271	PM	0
0.167044	2.77186	Nve-MRLC3	CM	0
0.143213	1.91898	Nve-MELC4	CM	0
0.00799174	0.21322	Nve-Tpm2	CM	0
0.00881073	0.21322	NvMyophilin-like	CM	0
0.0902618	2.55864	NVE2557	CM	0
0.429294	11.3006	MTPN-like2	CM	0
0	0	BAT47-like	CM	0
0.0115005	0.21322	Nvmuscle-LIM1.1	CM	0
0.475459	12.1535	MYPH-like1	CM	0
0.568701	11.9403	NVE24488	CM	0
0.130419	2.55864	KARG-like2	CM	0
2.0104	12.1535	Nve-Actin2	CM	0
0.225248	2.98507	MFNA-like7	CM	0
0.0102707	0.21322	NvLGR4-5-like	CM	0
6.76613	62.2601	MYPH-like8	CM	0.41416
7.605	66.0981	GELS1-like2	CM	0.46425
1.11626	13.6461	NVE5432	CM	0
2.28473	24.307	NVE1302	CM	1.28927
19.8583	86.1407	MP20-like3	CM	0.904119
3.21492	48.1876	ALF-like	CM	0.503676
2.98953	29.6375	NVE17825	CM	1.02324
6.6879	55.8635	Nvmuscle-LIM1.2	CM	0.542047
1.64962	29.8507	L2EFL-like	CM	0.59839
8.84263	72.7079	MTPN-like1	CM	1.6211
5.61779	51.5991	NVE22279	CM	1.95165
3.60676	46.9083	SO4C1-like2	CM	1.71773
4.33482	40.9382	COCA1-like2	CM	1.56037
0.0651219	0.852878	NVE8461	CM	0
0.00334515	0.21322	NVE14008	CM	0
0.0479214	0.639659	NVE12082	CM	0
0	0	GA2L1-like	CM	0
0	0	NVE17378	CM	0
0.0349814	0.426439	PGH2-like	CM	0
0.0347269	0.426439	CNBD2-like3	CM	0
0.0383751	0.852878	SPTB2-like3	CM	0
0.260235	5.54371	PPR27-like5	CM	0
0.0973376	1.91898	Nve-Tpm8	CM	0
0.0380351	1.49254	ACE-like10	CM	0
0.074515	1.49254	NVE18120	CM	0
8.53641	51.5991	CO1A2-like1	CM	0.889339
8.61095	57.5693	COA-like2	CM	0.840063
0.390127	6.60981	NVE8917	CM	0
1.07712	17.6972	NVE7169	CM	0.409165
0.263799	4.26439	NVE22130	CM	0
0.410016	6.39659	NVE21749	CM	0
3.26659	35.3945	NVE13110	CM	0.752291
2.53365	35.1812	NVE10739	CM	1.22572
1.1144	18.7633	NVE758	CM	0.730134
1.99375	23.6674	CYB-like	CM	0.214197
0.809338	14.0725	NVE21736	CM	0.0447241
22.4694	75.2665	NVE15529	CM	0.961687
2.00818	32.4094	NVE8330	CM	1.45265
0.185862	2.1322	NVE18688	CM	0
0.352612	5.75693	PCR2-like2	CM	0
0.159753	2.55864	CPG2-like2	CM	0
0.0164462	0.426439	NVE8271	CM	0
0.271345	7.17703	Nve-MRLC3	ImM	0
0.350346	8.13397	Nve-MELC4	ImM	0
0.137	3.82775	Nve-Tpm2	ImM	0
0.0840599	2.87081	NvMyophilin-like	ImM	0
0.0806726	3.34928	NVE2557	ImM	0
0.250383	7.17703	MTPN-like2	ImM	0
0	0	BAT47-like	ImM	0
0.0173974	0.956938	Nvmuscle-LIM1.1	ImM	0
0.176467	5.74163	MYPH-like1	ImM	0
0.365337	10.0478	NVE24488	ImM	0
0.130516	3.82775	KARG-like2	ImM	0
2.46491	43.0622	Nve-Actin2	ImM	0
1.09504	15.311	MFNA-like7	ImM	0.326018
0	0	NvLGR4-5-like	ImM	0
0.455096	11.0048	MYPH-like8	ImM	0
1.73714	36.3636	GELS1-like2	ImM	0
7.31414	46.89	NVE5432	ImM	0.720383
0.316941	5.26316	NVE1302	ImM	0
4.62597	62.201	MP20-like3	ImM	0
1.54211	21.0526	ALF-like	ImM	0
0.757062	10.5263	NVE17825	ImM	0
5.67163	57.4163	Nvmuscle-LIM1.2	ImM	0.270196
0.919947	18.1818	L2EFL-like	ImM	0
4.10082	49.2823	MTPN-like1	ImM	0.154228
0.135994	3.34928	NVE22279	ImM	0
0.930479	17.7033	SO4C1-like2	ImM	0
0.0655437	0.478469	COCA1-like2	ImM	0
17.7143	82.2967	NVE8461	ImM	2.66663
12.2464	77.512	NVE14008	ImM	2.66627
13.2712	79.4258	NVE12082	ImM	2.66063
3.54209	45.4545	GA2L1-like	ImM	2.66648
2.01462	39.7129	NVE17378	ImM	2.66662
6.66178	40.1914	PGH2-like	ImM	2.66617
3.45865	32.5359	CNBD2-like3	ImM	2.6384
1.98225	40.1914	SPTB2-like3	ImM	2.6276
4.48261	58.3732	PPR27-like5	ImM	2.608
2.35815	46.4115	Nve-Tpm8	ImM	2.56055
0.705136	18.1818	ACE-like10	ImM	0.519627
1.46249	23.445	NVE18120	ImM	0.45409
4.61435	59.3301	CO1A2-like1	ImM	0
4.53574	58.3732	COA-like2	ImM	0
0.448425	11.4833	NVE8917	ImM	0
0.101709	2.87081	NVE7169	ImM	0
0	0	NVE22130	ImM	0
0.0925872	2.39234	NVE21749	ImM	0
1.07215	15.7895	NVE13110	ImM	0
0.090457	2.39234	NVE10739	ImM	0
0.0577427	1.91388	NVE758	ImM	0
1.71203	15.7895	CYB-like	ImM	0.052174
0.102956	2.87081	NVE21736	ImM	0
5.27419	55.5024	NVE15529	ImM	0
0.140279	4.30622	NVE8330	ImM	0
0.351699	6.2201	NVE18688	ImM	0
0.174208	3.82775	PCR2-like2	ImM	0
0.237144	3.82775	CPG2-like2	ImM	0
0.184029	3.34928	NVE8271	ImM	0
0.940132	19.5862	Nve-MRLC3	endomes.phary	0
2.23906	24.6897	Nve-MELC4	endomes.phary	0
0.617049	12.4138	Nve-Tpm2	endomes.phary	0
0.895831	23.0345	NvMyophilin-like	endomes.phary	0
0.118011	5.51724	NVE2557	endomes.phary	0
0.83035	27.7241	MTPN-like2	endomes.phary	0
0.201436	8	BAT47-like	endomes.phary	0
0.0504687	1.37931	Nvmuscle-LIM1.1	endomes.phary	0
0.61184	23.4483	MYPH-like1	endomes.phary	0
0.189518	8.68966	NVE24488	endomes.phary	0
0.507977	18.2069	KARG-like2	endomes.phary	0
8.7961	65.5172	Nve-Actin2	endomes.phary	0
0.10643	1.51724	MFNA-like7	endomes.phary	0
0.0165217	0.965517	NvLGR4-5-like	endomes.phary	0
0.66772	17.2414	MYPH-like8	endomes.phary	0
1.83079	33.5172	GELS1-like2	endomes.phary	0
3.3345	46.3448	NVE5432	endomes.phary	0
0.126754	0.689655	NVE1302	endomes.phary	0
7.34993	80.1379	MP20-like3	endomes.phary	0
0.736591	13.5172	ALF-like	endomes.phary	0
0.231415	5.7931	NVE17825	endomes.phary	0
2.71151	39.0345	Nvmuscle-LIM1.2	endomes.phary	0
0.158433	7.31034	L2EFL-like	endomes.phary	0
1.05342	32.6897	MTPN-like1	endomes.phary	0
0.305882	10.6207	NVE22279	endomes.phary	0
2.10098	31.3103	SO4C1-like2	endomes.phary	0.584824
0.138704	4.27586	COCA1-like2	endomes.phary	0
0.12165	4.55172	NVE8461	endomes.phary	0
0.0305184	1.24138	NVE14008	endomes.phary	0
0.934716	20.1379	NVE12082	endomes.phary	0
0.00173936	0.137931	GA2L1-like	endomes.phary	0
0.00868056	0.551724	NVE17378	endomes.phary	0
0.0331542	1.10345	PGH2-like	endomes.phary	0
0.51495	11.8621	CNBD2-like3	endomes.phary	0.0535093
0.199559	8.55172	SPTB2-like3	endomes.phary	0
1.01766	29.3793	PPR27-like5	endomes.phary	0
0.35521	13.3793	Nve-Tpm8	endomes.phary	0
1.82603	45.931	ACE-like10	endomes.phary	2.44243
3.73853	43.4483	NVE18120	endomes.phary	2.29498
3.17143	63.4483	CO1A2-like1	endomes.phary	0
4.09742	72.1379	COA-like2	endomes.phary	0
4.98235	58.7586	NVE8917	endomes.phary	0.698018
0.026722	1.10345	NVE7169	endomes.phary	0
0	0	NVE22130	endomes.phary	0
0.211539	4.41379	NVE21749	endomes.phary	0
0.145135	3.58621	NVE13110	endomes.phary	0
0.04111	2.06897	NVE10739	endomes.phary	0
0.0126752	0.551724	NVE758	endomes.phary	0
0.200877	6.48276	CYB-like	endomes.phary	0
0.396337	10.7586	NVE21736	endomes.phary	0
7.0685	73.931	NVE15529	endomes.phary	0
0.0788716	3.44828	NVE8330	endomes.phary	0
0.239379	7.03448	NVE18688	endomes.phary	0
0.264564	6.06897	PCR2-like2	endomes.phary	0
0.0744341	3.17241	CPG2-like2	endomes.phary	0
0.0693733	1.24138	NVE8271	endomes.phary	0
0.437207	10.2755	Nve-MRLC3	endomes.oral	0
0.338963	6.99926	Nve-MELC4	endomes.oral	0
0.143996	3.42517	Nve-Tpm2	endomes.oral	0
0.165106	3.79747	NvMyophilin-like	endomes.oral	0
0.1566	3.87193	NVE2557	endomes.oral	0
0.343456	10.0521	MTPN-like2	endomes.oral	0
0.0377214	0.670141	BAT47-like	endomes.oral	0
0.0837448	2.01042	Nvmuscle-LIM1.1	endomes.oral	0
0.688252	20.4765	MYPH-like1	endomes.oral	0
0.365013	6.18019	NVE24488	endomes.oral	0
0.37712	7.89278	KARG-like2	endomes.oral	0
4.3952	40.2829	Nve-Actin2	endomes.oral	0
0.2777	1.93596	MFNA-like7	endomes.oral	0
0.0390064	0.372301	NvLGR4-5-like	endomes.oral	0
1.41021	23.306	MYPH-like8	endomes.oral	0
3.52171	39.0171	GELS1-like2	endomes.oral	0
1.38094	21.0722	NVE5432	endomes.oral	0
0.611007	3.87193	NVE1302	endomes.oral	0
7.07254	63.4401	MP20-like3	endomes.oral	0
1.74573	14.8176	ALF-like	endomes.oral	0
1.24834	8.56292	NVE17825	endomes.oral	0
2.55816	28.2949	Nvmuscle-LIM1.2	endomes.oral	0
0.301399	3.49963	L2EFL-like	endomes.oral	0
2.55395	41.7722	MTPN-like1	endomes.oral	0
1.52895	15.1899	NVE22279	endomes.oral	0.00626494
0.278333	5.51005	SO4C1-like2	endomes.oral	0
1.68977	20.1042	COCA1-like2	endomes.oral	0.17551
0.090391	2.01042	NVE8461	endomes.oral	0
0.0198847	0.521221	NVE14008	endomes.oral	0
0.0750599	1.71258	NVE12082	endomes.oral	0
0.00730765	0.372301	GA2L1-like	endomes.oral	0
0.00848465	0.14892	NVE17378	endomes.oral	0
0.087495	0.670141	PGH2-like	endomes.oral	0
0.0260283	0.595681	CNBD2-like3	endomes.oral	0
0.0414879	1.8615	SPTB2-like3	endomes.oral	0
0.865831	18.1683	PPR27-like5	endomes.oral	0
0.437257	7.74386	Nve-Tpm8	endomes.oral	0
0.196808	6.32911	ACE-like10	endomes.oral	0
1.13039	6.9248	NVE18120	endomes.oral	0.185487
13.7389	70.1415	CO1A2-like1	endomes.oral	2.09135
14.047	72.4497	COA-like2	endomes.oral	2.09914
10.8607	56.4408	NVE8917	endomes.oral	2.39963
0.0646175	0.967982	NVE7169	endomes.oral	0
0.0605943	0.595681	NVE22130	endomes.oral	0
0.626535	8.7863	NVE21749	endomes.oral	0
0.30977	4.31869	NVE13110	endomes.oral	0
0.193782	3.42517	NVE10739	endomes.oral	0
0.163756	1.56366	NVE758	endomes.oral	0
1.10776	9.97766	CYB-like	endomes.oral	0
0.276906	4.24423	NVE21736	endomes.oral	0
6.4585	48.1757	NVE15529	endomes.oral	0
0.137341	2.53165	NVE8330	endomes.oral	0
0.364361	5.06329	NVE18688	endomes.oral	0
0.416994	6.77587	PCR2-like2	endomes.oral	0
0.613253	5.51005	CPG2-like2	endomes.oral	0
0.138488	1.8615	NVE8271	endomes.oral	0
0.0708993	1.59363	Nve-MRLC3	endomes.unchar	0
0.0353429	0.796813	Nve-MELC4	endomes.unchar	0
0.0342885	0.59761	Nve-Tpm2	endomes.unchar	0
0.0276014	0.59761	NvMyophilin-like	endomes.unchar	0
0.0888387	2.39044	NVE2557	endomes.unchar	0
0.564782	12.749	MTPN-like2	endomes.unchar	0
0	0	BAT47-like	endomes.unchar	0
0.0186258	0.398406	Nvmuscle-LIM1.1	endomes.unchar	0
0.323748	8.36653	MYPH-like1	endomes.unchar	0
0.823503	20.7171	NVE24488	endomes.unchar	0
0.0462593	1.99203	KARG-like2	endomes.unchar	0
1.15863	9.16335	Nve-Actin2	endomes.unchar	0
0.0320087	0.59761	MFNA-like7	endomes.unchar	0
0.00723323	0.199203	NvLGR4-5-like	endomes.unchar	0
6.05716	66.9323	MYPH-like8	endomes.unchar	0.3079
5.40601	63.5458	GELS1-like2	endomes.unchar	0.12532
1.62231	16.5339	NVE5432	endomes.unchar	0
1.08565	16.3347	NVE1302	endomes.unchar	0.158679
17.7228	85.259	MP20-like3	endomes.unchar	0.697206
1.83966	38.4462	ALF-like	endomes.unchar	0
2.35034	25.8964	NVE17825	endomes.unchar	0.596652
2.16427	35.259	Nvmuscle-LIM1.2	endomes.unchar	0
2.10125	39.8406	L2EFL-like	endomes.unchar	1.01168
6.74861	68.7251	MTPN-like1	endomes.unchar	0.973314
4.6076	55.1793	NVE22279	endomes.unchar	1.47102
3.17312	48.6056	SO4C1-like2	endomes.unchar	1.39147
4.85657	49.4024	COCA1-like2	endomes.unchar	1.83353
0.0165555	0.59761	NVE8461	endomes.unchar	0
0.007079	0.199203	NVE14008	endomes.unchar	0
0.0161792	0.398406	NVE12082	endomes.unchar	0
0	0	GA2L1-like	endomes.unchar	0
0	0	NVE17378	endomes.unchar	0
0.110112	2.39044	PGH2-like	endomes.unchar	0
0.0196841	0.199203	CNBD2-like3	endomes.unchar	0
0.131829	3.38645	SPTB2-like3	endomes.unchar	0
0.220098	5.57769	PPR27-like5	endomes.unchar	0
0.161957	3.38645	Nve-Tpm8	endomes.unchar	0
0.0963005	1.99203	ACE-like10	endomes.unchar	0
0.0419976	0.996016	NVE18120	endomes.unchar	0
3.00531	34.8606	CO1A2-like1	endomes.unchar	0
3.39523	43.0279	COA-like2	endomes.unchar	0
1.19002	12.9482	NVE8917	endomes.unchar	0
3.60623	49.4024	NVE7169	endomes.unchar	2.55643
3.3438	36.255	NVE22130	endomes.unchar	2.65861
18.0576	56.3745	NVE21749	endomes.unchar	2.61421
6.52971	63.745	NVE13110	endomes.unchar	2.28714
3.81923	48.8048	NVE10739	endomes.unchar	2.16125
2.31599	37.8486	NVE758	endomes.unchar	2.26818
5.86271	61.3546	CYB-like	endomes.unchar	2.43932
3.69941	42.8287	NVE21736	endomes.unchar	2.51872
38.176	89.8406	NVE15529	endomes.unchar	2.26993
2.51683	41.8327	NVE8330	endomes.unchar	1.98338
0.124982	1.59363	NVE18688	endomes.unchar	0
0.681141	10.5578	PCR2-like2	endomes.unchar	0.0191087
0.187896	2.78884	CPG2-like2	endomes.unchar	0
0.114609	1.19522	NVE8271	endomes.unchar	0
0.359391	9.35361	Nve-MRLC3	endomes.non.muscle	0
0.42705	9.42966	Nve-MELC4	endomes.non.muscle	0
0.197202	4.94297	Nve-Tpm2	endomes.non.muscle	0
0.0846732	2.81369	NvMyophilin-like	endomes.non.muscle	0
0.118434	4.25856	NVE2557	endomes.non.muscle	0
0.156746	6.08365	MTPN-like2	endomes.non.muscle	0
0.0310521	1.21673	BAT47-like	endomes.non.muscle	0
0.0543266	1.52091	Nvmuscle-LIM1.1	endomes.non.muscle	0
0.533403	12.0152	MYPH-like1	endomes.non.muscle	0
0.383004	8.21293	NVE24488	endomes.non.muscle	0
0.0650535	3.04183	KARG-like2	endomes.non.muscle	0
19.3647	68.8213	Nve-Actin2	endomes.non.muscle	0
0.0804069	1.59696	MFNA-like7	endomes.non.muscle	0
0.00604735	0.456274	NvLGR4-5-like	endomes.non.muscle	0
0.209359	5.39924	MYPH-like8	endomes.non.muscle	0
0.337089	7.22433	GELS1-like2	endomes.non.muscle	0
1.38407	27.6046	NVE5432	endomes.non.muscle	0
0.716254	3.19392	NVE1302	endomes.non.muscle	0
4.5976	50.6464	MP20-like3	endomes.non.muscle	0
0.852343	12.5475	ALF-like	endomes.non.muscle	0
0.716556	6.23574	NVE17825	endomes.non.muscle	0
1.1464	19.5437	Nvmuscle-LIM1.2	endomes.non.muscle	0
0.161909	3.34601	L2EFL-like	endomes.non.muscle	0
1.33813	25.7795	MTPN-like1	endomes.non.muscle	0
0.462333	10.4183	NVE22279	endomes.non.muscle	0
0.106698	2.58555	SO4C1-like2	endomes.non.muscle	0
0.394874	6.61597	COCA1-like2	endomes.non.muscle	0
0.0603087	2.05323	NVE8461	endomes.non.muscle	0
0.0122406	0.228137	NVE14008	endomes.non.muscle	0
0.0945952	2.12928	NVE12082	endomes.non.muscle	0
0.00268998	0.152091	GA2L1-like	endomes.non.muscle	0
0	0	NVE17378	endomes.non.muscle	0
0.132931	2.20532	PGH2-like	endomes.non.muscle	0
0.0178895	0.456274	CNBD2-like3	endomes.non.muscle	0
0.0292851	1.06464	SPTB2-like3	endomes.non.muscle	0
0.472008	9.96198	PPR27-like5	endomes.non.muscle	0
0.714858	16.3498	Nve-Tpm8	endomes.non.muscle	0.284802
0.521948	13.6122	ACE-like10	endomes.non.muscle	0.205384
1.45472	17.1103	NVE18120	endomes.non.muscle	0.447809
1.58314	28.289	CO1A2-like1	endomes.non.muscle	0
1.85599	32.9278	COA-like2	endomes.non.muscle	0
2.88476	31.7871	NVE8917	endomes.non.muscle	0.0908304
0.202853	2.6616	NVE7169	endomes.non.muscle	0
0.0204996	0.304183	NVE22130	endomes.non.muscle	0
3.69004	20.9886	NVE21749	endomes.non.muscle	0.187817
2.43058	19.2395	NVE13110	endomes.non.muscle	0.359066
0.139947	2.6616	NVE10739	endomes.non.muscle	0
0.243256	3.04183	NVE758	endomes.non.muscle	0
1.69059	15.8935	CYB-like	endomes.non.muscle	0.0398381
0.0743268	1.673	NVE21736	endomes.non.muscle	0
2.69332	32.8517	NVE15529	endomes.non.muscle	0
0.0674458	1.44487	NVE8330	endomes.non.muscle	0
14.7073	42.3574	NVE18688	endomes.non.muscle	2.6662
3.46102	38.1749	PCR2-like2	endomes.non.muscle	2.62749
4.66506	27.7567	CPG2-like2	endomes.non.muscle	2.64772
6.69822	18.9354	NVE8271	endomes.non.muscle	2.66602

[truncated: 7 more sheets: source.FS3f, source.FigS4, source.FS5fast, source.FS5slow, source.FS8a, source.FS8C, source.FS8D]
